# Supplementary material for: Evolutionary dynamics of Respiratory Syncytial Virus in pre-pandemic, pandemic, and post-pandemic periods in Houston, Texas, USA
Source: bioRxiv. 2026 Jun 17:2025.08.06.668939. Preprint. [Version 2] doi: 10.1101/2025.08.06.668939 (PMC13308141; doi:10.1101/2025.08.06.668939)
Supplement: Supplement 6 [file media-6.xlsx]

## Sheet: NewRSVA2014
ACCESSION	GENOME_LENGTH	ORGANISM	MOL_TYPE	STRAIN	ISOLATION_SOURCE	HOST	DB_XREF	COUNTRY	COLLECTION_DATE	ISOLATE	NOTE	PUBMED	G_nucleotide_count	G_AA_count	G_nucleotide_sequence	G_ptn_sequence	Is it in David's List?	Manual_curation	Is_ON_manually_curated?	Is_BA_manually_curated?
MZ221196	15002	Human respiratory syncytial virus A	viral cRNA	JSHA96		Homo sapiens	taxon:208893	China	2014		genotype: ON1		966	321	ATGTCCAAAACCAAGGACCAACGCACCGCCAAGACACTAGAAAGGACCTGGGACACTCTCAATCATCTATTATTCATATCATCGTGCTTATACAAGTTAAATCTTAAATCTATAGCACAAATCACATTATCTATTTTGGCAATGATAATCTCAACCTCACTTATAATTGCAGCCATCATATTCATAGCCTTGGCAAACCACAAAGTCACACTAACAACTGCAATCATACAAGATGCAACGAACCAGATCAAGAACACAACCCCAACATACCTCACCCAGAATCCCCAGCTTGGAATCAGCTTCTCCAATCTGTCCGGAACTACATCACAATCCACCACCATACTAGCTTCAACAACACCAAGTGCTGAGTCAACCCCACAATCCACAACAGTCAAGATC…	MSKTKDQRTAKTLERTWDTLNHLLFISSCLYKLNLKSIAQITLSILAMIISTSLIIAAIIFIALANHKVTLTTAIIQDATNQIKNTTPTYLTQNPQLGISFSNLSGTTSQSTTILASTTPSAESTPQSTTVKITNTTTTHILPSKPTTKQRQNKPQNKPNNDFHFEVFNFVPCSICSNNPTCWAICKRIPNKKPGKKTTTKPTKKPTLKTTKKDPKPQTTKPKEVLTTKPTGKPTINTTKTNIRTTLLTSNTKGNPEHTSQKETLHSTTSEGYRSPSQVYTTSGQEETLHSTTSEGYLSPSQVHTTSEYLSQSLSPSNTTK	Not Found	RSV/A	Yes
MZ221195	14998	Human respiratory syncytial virus A	viral cRNA	JSHA63		Homo sapiens	taxon:208893	China	2014		genotype: ON1		966	321	ATGTCCAAAACCAAGGACCAACACACCGCCAAGACACTAGAAAGGACCTGGGACACTCTCAATCATCTATTATTCATATCATCGTGCTTATACAAGTTAAATCTTAAATCTATAGCACAAATCACATTATCTATTTTGGCAGTGATAATCTCAACCTCACTTATAATTGCAGCCATCATATTCATAGCCTCGGCAAACCACAAAGTCACACTAACAACTGCAATCATACAAGATGCAACGAACCAGATCAAGAACACAACCCCAACATACCTCACTCAGAATCCCCAGCTTGGAATCAGCTTCTCCAATCTGTCCGGAACTACATCACAATCCACCACCATACTAGCTTCAACAACACCAAGTGCTGAGTCAACCCCACAATCCACAACAGTCAAGATC…	MSKTKDQHTAKTLERTWDTLNHLLFISSCLYKLNLKSIAQITLSILAVIISTSLIIAAIIFIASANHKVTLTTAIIQDATNQIKNTTPTYLTQNPQLGISFSNLSGTTSQSTTILASTTPSAESTPQSTTVKIKNTTTTQILPSKPTTNQRQNKPQNKPNNDFHFEVFNFVPCSICSNNPTCWAICKRIPNKKPGKKTTTKPTKKPTLKTTKKDPKPQTTKPKEVLTTKPTGKPTINTTKTNIRTTLLTSNTKGNPEHTSQEETLHSTTSEGYLSPSQVYTTSGQEETLHSTTSEGYLSPSRVYTTSEYLSQSLSSSNTTK	Not Found	RSV/A	Yes
MZ221205	15007	Human respiratory syncytial virus A	viral cRNA	JSHA92		Homo sapiens	taxon:208893	China	2014		genotype: ON1		966	321	ATGTCCAAAACCAAGGACCAACGCACCGCCAAGACACTAGAAAGGACCTGGGACACTCTCAATCATCTATTATTCATATCATCGTGCTTATACAAGTTAAATCTTAAATCTATAGCACAAATCACATTATCTATTTTGGCAATGATAATCTCAACCTCACTTATAATTGCAGCCATCATATTCATAGCCTCGGCAAACCACAAAGTCACACTAACAACTGCAATCATACAAGATGCAACGAACCAGATCAAGAACACAACCCCAACATACCTCACCCAGAATCCCCAGCTTGGAATCAGCTTCTCCAATCTGTCCGGAACTACATCACAATCCACCACCATACTAGCTTCAACAACACCAAGTGCTGAGTCAACCCCACAATCCACAACAGTCAAGATC…	MSKTKDQRTAKTLERTWDTLNHLLFISSCLYKLNLKSIAQITLSILAMIISTSLIIAAIIFIASANHKVTLTTAIIQDATNQIKNTTPTYLTQNPQLGISFSNLSGTTSQSTTILASTTPSAESTPQSTTVKIINTTTTQILPSKPTTKQRQNKPQNKPNNDFHFEVFNFVPCSICSNNPTCWAICKRIPNKKPGKKTTTKPTKKPTLKTTKKDPKPQTTKPKEVLTTKPTGKPTINTTKTNIRTTLLISNTKGNPEHTSQKETLHSTTSEGYLSPSQVYTTSGQEETLHSTTSEGYLSPSQVYTTSEYLSQSLSSSNTTK	Not Found	RSV/A	Yes
ON237240	15033	Human respiratory syncytial virus A	viral cRNA		nasopharyngeal aspirate	Homo sapiens; 9 months; female	taxon:208893	Argentina: Buenos Aires Ituzaingo	2014-07-14	HRSV/A/Argentina/BA-HNRG-075/2014	subtype: A		966	321	ATGTCCAAAACCAAGGACCAACGCACCGCCAAGACACTAGAAAAGACCTGGGACACTCTCAATCATCTATTATTCATATCATCGTGCTTATACAAGTTAAATCTTAAATCTATAGCACAAATCACATTATCTATTTTGGCAATGATAATCTCAACCTCACTTATAATTGCAGCCATCATATTCATAGCCTCGGCAAACCACAAAGTCACACTAACAACTGCAATCATACAAGATGCAACGAACCAGATCAAGAACACAACCCCAACATACCTCACCCAGAATCCCCAGCTTGGAATCAGCTTCTCCAATCTGTCCGGAACTACATCACAATCCACCACCATACTAGCTTCAACAACACCAAGTGCTGAGTCAACCCCACAATCCACAACAGTCAAGATC…	MSKTKDQRTAKTLEKTWDTLNHLLFISSCLYKLNLKSIAQITLSILAMIISTSLIIAAIIFIASANHKVTLTTAIIQDATNQIKNTTPTYLTQNPQLGISFSNLSGTTSQSTTILASTTPSAESTPQSTTVKIINTTTTQILPSKPTTKQRQNKTQNKPNNDFHFEVFNFVPCSICSNNPTCWAICKRIPNKKPGKKTTTKPTKKPTLKTTKKDPKPQTTKPKEVLTTKPTGKPTINTTKTNIRTTLLISNTKGNPEHTSQKETLHSTTSEGYLSPSQVYTTSGQEETLHSTTSEGYLSPSQVYTTSEYLSQSLSSSNTTK	Not Found	RSV/A	Yes
ON237224	15049	Human respiratory syncytial virus A	viral cRNA		nasopharyngeal aspirate	Homo sapiens; 1 year 6 months; female	taxon:208893	Argentina: Buenos Aires Bella Vista	2014-05-27	HRSV/A/Argentina/BA-HNRG-020/2014	subtype: A		966	321	ATGTCCAAAACCAAGGACCAACGCACCGCCAAGACACTAGAAAGGACCTGGGACACTCTCAATCATCTATTATTCATATCATCGTGCTTATACAAGTTAAATCTTAAATCTATAGCACAAATCACATTATCTATTTTGGCAATGATAATCTCAACCTCACTTATAATTGCGGCCATCATATTCATAGCCTCGGCAAACCACAAAGTCACACTAACAACTGCAATCATACAAGATGCAACGAACCAGATCAAGAACACAACCCCAACATACCTCACCCAGAATCCCCAGCTTGGAATCAGCTTCTCCAATCTGTCCGGAACTACATCACAATCCACCACCATACTAGCTTCAACAACACCAAGTGCTGAGTCAACCCCACAATTCACAACAGTCAAGATC…	MSKTKDQRTAKTLERTWDTLNHLLFISSCLYKLNLKSIAQITLSILAMIISTSLIIAAIIFIASANHKVTLTTAIIQDATNQIKNTTPTYLTQNPQLGISFSNLSGTTSQSTTILASTTPSAESTPQFTTVKIKNTTTTQILPSKPTTKQRQNKPQNKPNNDFHFEVFNFVPCSICSNNPTCWAICKRIPNKKPGKKTTTKPTKKPTLKTTKKDPKPQTTKPKEVLTTKPTGKPTINTTKTNIRTTLLTSNTKGNPEHTSQEETLHSTTSEGYPSPSQVYTTSGQEETLHSTTSEGYLSPSQVYTTSEYLSQSLFXSNTTK	Not Found	RSV/A	Yes
MG813985	15080	Human orthopneumovirus	viral cRNA		cell culture	Homo sapiens	taxon:11250	USA	2014-11-24	A-TX-010b-2014-WGS	genotype: ON		966	321	ATGTCCAAAACCAAGGACCAACGCACCGCCAAGACACTAGAAAGGACCTGGGACACTCTCAATCATCTATTATTCATATCATCGTGCTTATACAAGTTAAATCTTAAATCTATAGCACAAATCACATTATCTATTTTGGCAATGATAATCTCAACCTCACTTATAATTGCAGCCATCATATTCATAGCCTCGGCAAACCACAAAGTCACACTAACAACTGCAATCATACAAGATGCAACGAACCAGATCAAGAACACAACCCCAACATACCTCACTCAGAATCCCCAGCTTGGAATCAGCTTCTCCAATCTGTCCAGAACTACATCACAATCCACCACCATACTAGCTTCAACAACACCAAGTGCTGAGTCAACCCCACAATCCACAACAGTCAAGATC…	MSKTKDQRTAKTLERTWDTLNHLLFISSCLYKLNLKSIAQITLSILAMIISTSLIIAAIIFIASANHKVTLTTAIIQDATNQIKNTTPTYLTQNPQLGISFSNLSRTTSQSTTILASTTPSAESTPQSTTVKIKNTTTTQILPSKPTTKQRQNKPQNKPNNDFHFEVFNFVPCSICSNNPTCWAICKRIPNKKPGKKTTTKPTKKPTLKTTKKDPTPQTTKPKEVLTTKPTGKPTINTTKTNIRTTLLTSNTKGNPEHTSQEETLHSTTSEGYLSPSQVYTTSGQEETLHSTTSEGYLSPSQVYTTSEYLSQSLSSSNTTK	Not Found	RSV/A	Yes
MG813984	15080	Human orthopneumovirus	viral cRNA		cell culture	Homo sapiens	taxon:11250	USA	2014-11-24	A-TX-010a-2014-WGS	genotype: ON		966	321	ATGTCCAAAACCAAGGACCAACGCACCGCCAAGACACTAGAAAGGACCTGGGACACTCTCAATCATCTATTATTCATATCATCGTGCTTATACAAGTTAAATCTTAAATCTATAGCACAAATCACATTATCTATTTTGGCAATGATAATCTCAACCTCACTTATAATTGCAGCCATCATATTCATAGCCTCGGCAAACCACAAAGTCACACTAACAACTGCAATCATACAAGATGCAACGAACCAGATCAAGAACACAACCCCAACATACCTCACTCAGAATCCCCAGCTTGGAATCAGCTTCTCCAATCTGTCCAGAACTACATCACAATCCACCACCATACTAGCTTCAACAACACCAAGTGCTGAGTCAACCCCACAATCCACAACAGTCAAGATC…	MSKTKDQRTAKTLERTWDTLNHLLFISSCLYKLNLKSIAQITLSILAMIISTSLIIAAIIFIASANHKVTLTTAIIQDATNQIKNTTPTYLTQNPQLGISFSNLSRTTSQSTTILASTTPSAESTPQSTTVKIKNTTTTQILPSKPTTKQRQNKPQNKPNNDFHFEVFNFVPCSICSNNPTCWAICKRIPNKKPGKKTTTKPTKKPTLKTTKKDPTPQTTKPKEVLTTKPTGKPTINTTKTNIRTTLLTSNTKGNPEHTSQEETLHSTTSEGYLSPSQVYTTSGQEETLHSTTSEGYLSPSQVYTTSEYLSQSLSSSNTTK	Not Found	RSV/A	Yes
ON237242	15199	Human respiratory syncytial virus A	viral cRNA		nasopharyngeal aspirate	Homo sapiens; 1 year 6 months; male	taxon:208893	Argentina: Buenos Aires Malvinas Argentinas	2014-07-28	HRSV/A/Argentina/BA-HNRG-080/2014	subtype: A		966	321	ATGTCCAAAACCAAGGACCAACGCACCGCCAAGACACTAGAAAGGACCTGGGACACTCTCAATCATCTATTATTCATATCATCGTGCTTATACAAGTTAAATCTTAAATCTATAGCACAAATCACATTATCTATTTTGGCAATGATAATCTCAACCTCACTTATAATTGCAGCCATCATATTCATAGCCTCGGCAAACCACAAAGTCACACTAACAACTGCAATCATACAAGATGCAACGAACCAGATCAAGAACACAACCCCAACATACCTCACCCAGAATCCCCAGCTTGGAATCAGCTTCTCCAATCTGTCCGGAACCACACCACAATCCACCACCATACCAGCTTCAACAACACCAAGTGCTGAGTCAACCCCACAATCCACAACAGTCAAGATC…	MSKTKDQRTAKTLERTWDTLNHLLFISSCLYKLNLKSIAQITLSILAMIISTSLIIAAIIFIASANHKVTLTTAIIQDATNQIKNTTPTYLTQNPQLGISFSNLSGTTPQSTTIPASTTPSAESTPQSTTVKIINTTTTQILPSKPTTKQRQNKPQNKPNNDFHFEVFNFVPCSICSNNPTCWAICKRIPNKKPGKKTTTKPTKKPTLKTTKKDPKPQTTKPKEALTTKPTGKPTINTTKTNIRTTLLTSNTKGNPEHTSQEETLHSTTSEGYPSPSQVYTTSGQEETLHSTTSEGHPSPSQVYTTPEYLSQSLSSSNTTK	Not Found	RSV/A	Yes
ON237238	15202	Human respiratory syncytial virus A	viral cRNA		nasopharyngeal aspirate	Homo sapiens; 8 months; male	taxon:208893	Argentina: Buenos Aires Los Polvorines	2014-06-26	HRSV/A/Argentina/BA-HNRG-063/2014	subtype: A		966	321	ATGTCCAAAACCAAGGACCAACGCACCGCCAAGACACTAGAAAGGACCTGGGACACTCTCAATCATCTATTATTCATATCATCGTGCTTATACAAGTTAAATCTTAAATCTATAGCACAAATCACATTATCTATTTTGGCAATGATAATCTCAACCTCACTTATAATTGCAGCCATCATATTCATAGCCTCGGCAAACCACAAAGTCACACTAACAACTGCAATCATACAAGATGCAACGAACCAGACCAAGAACACAACCCCAACATACCTCACCCAGAATCCCCAGCTTGGAATCAGCTTCTCCAATCTGTCCGGAACTACATCACAATCCACCACCATACTAGCTCCAACAACACCAAGTGCTGAGTCAACCCTACAATCCACAACAGTCAAGATA…	MSKTKDQRTAKTLERTWDTLNHLLFISSCLYKLNLKSIAQITLSILAMIISTSLIIAAIIFIASANHKVTLTTAIIQDATNQTKNTTPTYLTQNPQLGISFSNLSGTTSQSTTILAPTTPSAESTLQSTTVKIKNTTTTQILPSKPTTKQRQNKPQNKPNNDFHFEVFNFVPCSICSNNPTCWAICKKIPNKKPGKKTTTKPTKKPTLKTTKKDPKPQTTKPKEVLTTKPTGKPTINTTKTNIRTTLLTSNTKGNLEHTSQEETLHSTASEGYPSPSQVYTTSGQEETLHSTTSEDYPSPSQVHTTSEYLSQSLSSSNTTK	Not Found	RSV/A	Yes
ON237229	15205	Human respiratory syncytial virus A	viral cRNA		nasopharyngeal aspirate	Homo sapiens; 3 months; female	taxon:208893	Argentina: Buenos Aires San Miguel	2014-06-09	HRSV/A/Argentina/BA-HNRG-037/2014	subtype: A		966	321	ATGTCCAAAACCAAGGACCAACGCACCGCCAAGACACTAGAAAGGACCTGGGACACTCTCAATCATCTATTATTCATATCATCGTGCTTATACAAGTTAAATCTTAAATCTATAGCACAAATCATATTATCTATTTTGGCAATGATAATCTCAACCTCACTTATAATTGCAGCCATCATATTCATAGCCTCGGCAAACCACAAAGTCACACTAACAACTGCAATCATACAAGATGCAACGAACCAGATCAAGAACACAACCCCAACACACCTCACCCAGAATCCCCAGCTTGGAATCGGCTTCTCCAATCTGTCCGAAACTACATCACAATCCACCACCATACTAGCTTCAACAACACCAAGTGCTGAGTCAACCCCACAATCCACAACAGTCAAGATC…	MSKTKDQRTAKTLERTWDTLNHLLFISSCLYKLNLKSIAQIILSILAMIISTSLIIAAIIFIASANHKVTLTTAIIQDATNQIKNTTPTHLTQNPQLGIGFSNLSETTSQSTTILASTTPSAESTPQSTTVKIINTTTTQILPSKPTTKQRQNKPQNKPNNDFHFEVFNFVPCSICSNNPTCWAICKRIPNKKPGKKTTTKPTKKPTLKTTKKDPKPQTTKPKEVLTTKPTGKPTINTTKTNIRTTLLTSNTKGNPEHTSQKETLHSTTSEGYLSPSQVYTTSGQEETLHSTTSEGYLSPSQVYTTSEYLSQSLSSSNTTK	Not Found	RSV/A	Yes
ON237223	15209	Human respiratory syncytial virus A	viral cRNA		nasopharyngeal aspirate	Homo sapiens; 1 year; male	taxon:208893	Argentina: Buenos Aires Lanus	2014-05-26	HRSV/A/Argentina/BA-HNRG-018/2014	subtype: A		966	321	ATGTCCAAAACCAAGGACCAACGCACCGCCAAGACACTAGAAAGGACCTGGGACACTCTCAATCATCTATTATTCATATCATCGTGCTTATACAAGTTAAATCTTAAATCTATAGCACAAATCATATTATCTATTTTGGCAATGATAATCTCAACCTCACTTATAATTGCAGCCATCATATTCATAGCCTCGGCAAACCACAAAGTCACACTAACAACTGCAATCATACAAGATGCAACGAACCAGATCAAGAACACAACCCCAACACACCTCACCCAGAATCCCCAGCTTGGAATCGGCTTCTCCAATCTGTCCGAAACTACATCACAATCCACCACCATACTAGCTTCAACAACACCAAGTGCTGAGTCAACCCCACAATCCACAACAGTCAAGATC…	MSKTKDQRTAKTLERTWDTLNHLLFISSCLYKLNLKSIAQIILSILAMIISTSLIIAAIIFIASANHKVTLTTAIIQDATNQIKNTTPTHLTQNPQLGIGFSNLSETTSQSTTILASTTPSAESTPQSTTVKIINTTTTQILPSKPTTKQRQNKPQNKPNNDFHFEVFNFVPCSICSNNPTCWAICKRIPNKKPGKKTTTKPTKKPTLKTTKKDPKPQTTKPKEVLTTKPTGKPTINTTKTNIRTTLLTSNTKGNPEHTSQKETLHSTTSEGYLSPSQVYTTSGQEETLHSTTSEGYLSPSQVYTTSEYLSQSLSSSNTTK	Not Found	RSV/A	Yes
ON237244	15209	Human respiratory syncytial virus A	viral cRNA		nasopharyngeal aspirate	Homo sapiens; 8 months; male	taxon:208893	Argentina	2014-08-27	HRSV/A/Argentina/BA-HNRG-097/2014	subtype: A		966	321	ATGTCCAAAACCAAGGACCAACGCACCGCCAAGACACTAGAAAGGACCTGGGACACTCTCAATCATCTATTATTCATATCATCGTGCTTATACAAGTTAAATCTTAAATCTATAGCACAAATCACATTATCTATTTTGGCAATGATAATCTCAACCTCACTTATAATAGCAGCCATCATATTCATAGCCTCGGCAAACCACAAAGTCACACTAACAACTGCAATCATACAAGATGCAACGAACCAGATCAAGAACACAACCCCAACATACCTCACCCAGAATCCCCAGCTTGGAATCAGCTTCTCCAATCTGTCCGGAACTACATCACAATCCACCACCATACTAGCTTCAACAACACCAAGTGCTGAGTCAACCCCACAATCCACAACAGTCAAGATC…	MSKTKDQRTAKTLERTWDTLNHLLFISSCLYKLNLKSIAQITLSILAMIISTSLIIAAIIFIASANHKVTLTTAIIQDATNQIKNTTPTYLTQNPQLGISFSNLSGTTSQSTTILASTTPSAESTPQSTTVKIKNTTTTQILPSKTTTKQRQNKPQNKPNNDFHFEVFNFVPCSICSNNPTCWAICKRIPNKKPGKKTTTKPTKKPTLKTTKKDPKPQTTKPKEVLTTKPTGKPTIYTTKTNIRTTLLTSNTKGNPEHTSQEETLHSTTSEGYPSPSQVYTTSGLEETLHSTTSEGYPSPSQVYTTSEYLSQSPSSSNTTK	Not Found	RSV/A	Yes
ON237226	15210	Human respiratory syncytial virus A	viral cRNA		nasopharyngeal aspirate	Homo sapiens; 1 month; male	taxon:208893	Argentina: Buenos Aires Lomas del Mirador	2014-06-02	HRSV/A/Argentina/BA-HNRG-028/2014	subtype: A		966	321	ATGTCCAAAACCAAGGACCAACGCACCGCCAAGACACTAGAGAGGACCTGGGACACTCTCAATCATCTATTATTCATATCATCGTGCTTATACAAGTTAAATCTTAAATCTATAGCACAAATCACATTATCTATTTTGGCAATGATAATCTCAACCTCACTTATAATTGCAGCCATCATATTCATAGCCTCGGCAAACCACAAAGTCACACTAACAACTGCAATCATACAAGATGCAACGAACCAGATCAAGAACACAACCCCAACATACCTCACCCAGAATCCCCAGCTTGGAATCAGCTTCTCCAATCTGTCCGGAACTACATCACAATCCACCACCATACTAGCTTCAACAACACCAAGTGCTGAGTCAACCCCACAATCCACAACAGTCAAGATC…	MSKTKDQRTAKTLERTWDTLNHLLFISSCLYKLNLKSIAQITLSILAMIISTSLIIAAIIFIASANHKVTLTTAIIQDATNQIKNTTPTYLTQNPQLGISFSNLSGTTSQSTTILASTTPSAESTPQSTTVKIKNTTTTQILPSKPTTKQRQNKPQNKPNNDFHFEVFNFVPCSICSNNPTCWAICKRIPNKKPGKKTTTKPTKKPTLKTTKKDPKPQTTKPKEALTTKPTGKPTINTTKTNIRTTLLTSNTKGNPEHTSQEETLHSTTSEGHPSPSQVYTTSGQEETLHSTTSEGYPSPSQVHTTSEYLSQSLSSSNTTK	Not Found	RSV/A	Yes
ON237230	15211	Human respiratory syncytial virus A	viral cRNA		nasopharyngeal aspirate	Homo sapiens; 5 years; female	taxon:208893	Argentina: Ciudad Autonoma de Buenos Aires	2014-06-13	HRSV/A/Argentina/BA-HNRG-044/2014	subtype: A		966	321	ATGTCCAAAACCAAGGACCAACGCACCGCCAAGACACTAGAAAGGACCTGGGACACTCTCAATCATCTATTATTCATATCATCGTGCTTATACAAGTTAAATCTTAAATCTATAGCACAAATCACATTATCTATTTTGGCAATGATAATCTCAACCTCACTTATAATTGCAGCCATCATATTCATAGCCTCGGCAAACCACAAAGTCACACTAACAACTGCAATCATACAAGATGCAACGAACCAGATCAAGAACACAACCCCAACATACCTCACCCAGAATCCCCAGCTTGGAATCAGCTTCTCCAATCTGTCCGGAACTACATCACAATCCACCACCATACTAGCTTCAACAACACCAAGTGCTGAGTCAACCCCACAATCCACAACAGTCAAGATC…	MSKTKDQRTAKTLERTWDTLNHLLFISSCLYKLNLKSIAQITLSILAMIISTSLIIAAIIFIASANHKVTLTTAIIQDATNQIKNTTPTYLTQNPQLGISFSNLSGTTSQSTTILASTTPSAESTPQSTTVKIKNTTTTQILPSKTTTKQRQNKPQNKPNNDFHFEVFNFVPCSICSNNPTCWAICKRIPNKKPGKKTTTKPTKKPTFKTTKKDPKPQTTKPKEVLTTKPTGKPTIYTTKTNIRTTLLTSNTKGNPEHTSQEETLHSTTSEGYPSPSQVYTTSGLEETLHSTTSEGYLSPSQVYTTSEYLSQSLSSSNTTK	Not Found	RSV/A	Yes
ON237236	15211	Human respiratory syncytial virus A	viral cRNA		nasopharyngeal aspirate	Homo sapiens; 11 months; female	taxon:208893	Argentina: Ciudad Autonoma de Buenos Aires	2014-06-23	HRSV/A/Argentina/BA-HNRG-058/2014	subtype: A		966	321	ATGTCCAAAACCAAGGACCAACGCACCGCCAAGACACTAGAAAGGACCTGGGACACTCTCAATCATCTATTATTCATATCATCGTGCTTATACAAGTTAAATCTTAAATCTATAGCACAAATCACATTATCTATTTTGGCAATGATAATCTCAACCTCACTTATAATTGCAGCCATCATATTCATAGCCTCGGCAAACCACAAAGTCACACTAACAACTGCAATCATACAAGATGCAACGAACCAGATCAAGAACACAACCCCAACATACCTCACCCAGAATCCCCAGCTTGGAATCAGCTTCTCCAATCTGTCCGGAACTACATCACAATTCACCACCATACTAGCTTCAACAACACCAAGTGCTGAGTCAACCCCACAATCCACAACAGTCAAGATC…	MSKTKDQRTAKTLERTWDTLNHLLFISSCLYKLNLKSIAQITLSILAMIISTSLIIAAIIFIASANHKVTLTTAIIQDATNQIKNTTPTYLTQNPQLGISFSNLSGTTSQFTTILASTTPSAESTPQSTTVKIKNTTTTQILPSKPTTKQRQNKPQNKPNNDFHFEVFNFVPCSICSNNPTCWAICKRIPNKKPGKKTTTKPTKKPTLKTTKKDPKPQTTKPKEVLTTKPTGKPTINTTKTNIRTTLLTSNTKGNPEHTSQEETLHSTTSEGXPSPSQVYTTSGQEETLHSTTSEGYPSPSQVXTTSEYLSQSLSSSNTTK	Not Found	RSV/A	Yes
ON237239	15211	Human respiratory syncytial virus A	viral cRNA		nasopharyngeal aspirate	Homo sapiens; 1 month; male	taxon:208893	Argentina: Buenos Aires Malvinas Argentinas	2014-07-03	HRSV/A/Argentina/BA-HNRG-069/2014	subtype: A		966	321	ATGTCCAAAACCAAGGACCAACGCACCGCCAAGACACTAGAAAGGACCTGGGACACTCTCAATCATCTATTATTCATATCATCGTGCTTATACAAGTTAAATCTTAAATCTATAGCACAAATCACATTATCTATTTTGGCAATGATAATCTCAACCTCACTTATAATTGCAGCCATCATATTCATAGCCTCGGCAAACCACAAAGTCACACTAACAACTGCAATCATACAAGATGCAACGAACCAGATCAAGAACACAACCCCAACATACCTCACCCAGAATCCCCAGCTTGGAATCAGCTTCTCCAATCTGTCCGGAACTACATCACAATCCACCACCATACTAGCTCCAACAACACCAAGTGCTGAGTCAACCCCACAATCCACAACAGTCAAGATC…	MSKTKDQRTAKTLERTWDTLNHLLFISSCLYKLNLKSIAQITLSILAMIISTSLIIAAIIFIASANHKVTLTTAIIQDATNQIKNTTPTYLTQNPQLGISFSNLSGTTSQSTTILAPTTPSAESTPQSTTVKIKNTTTTQILPSKPTTKQRQNKPQNKPNNDFHFEVFNFVPCSICSNNPTCWAICKRIPNKKPGKKTTTKPTKKPTLKTTKKDPKPQTTKPKEVLTTKPTGKPTINTTKTNIRTTLLTSNTKGNLEHTSQEETLHSTASEGYPSPSQVYTTSGQEETLHSTTSEDYPSPSQVHTTSEYLSQSLSSSNTTK	Not Found	RSV/A	Yes
ON237245	15211	Human respiratory syncytial virus A	viral cRNA		nasopharyngeal aspirate	Homo sapiens; 4 months; male	taxon:208893	Argentina	2014-09-01	HRSV/A/Argentina/BA-HNRG-099/2014	subtype: A		966	321	ATGTCCAAAACCAAGGACCAACGCACCGCCAAGACACTAGAAAGGACCTGGGACACTCTCAATCATCTATTATTTATATCATCGTGCTTATACAAGTTAAATCTTAAATCTATAGCACAAATCATATTATCTATTTTGGCAATGATAATCTCAACCTCACTTATAATTGCAGCCATCATATTCATAGCCTCGGCAAACCACAAAGTCACACTAACAACTGCAATCATACAAGATGCAACGAACCAGATCAAGAACACAACCCCAACACACCTCACCCAGAATCCCCAGCTTGGAATCGGCTTCTCCAATCTGTCCGAAACTACATCACAATCCACCACCATACTAGCTTCAACAACACCAAGTGCTGAGTCAACCCCACAATCCACAACAGTCAAGATC…	MSKTKDQRTAKTLERTWDTLNHLLFISSCLYKLNLKSIAQIILSILAMIISTSLIIAAIIFIASANHKVTLTTAIIQDATNQIKNTTPTHLTQNPQLGIGFSNLSETTSQSTTILASTTPSAESTPQSTTVKIINTTTTQILPSKPTTKQRQNKPQNKPNNDFHFEVFNFVPCSICSNNPTCWAICKRIPNKKPGKKTTTKPTKKPTLKTTKKDPKPQTTKPKEVLTTKPTGKPTINTTKTNIRTTLLTSNTKGNPEHTSQKETLHSTTSEGYLSPSQVYTTSGQEETLHSTTSEGYLSPSQVYTTSEYLSQSLSSSNTTK	Not Found	RSV/A	Yes
ON237228	15212	Human respiratory syncytial virus A	viral cRNA		nasopharyngeal aspirate	Homo sapiens; 2 years; male	taxon:208893	Argentina: Buenos Aires Merlo	2014-06-04	HRSV/A/Argentina/BA-HNRG-033/2014	subtype: A		966	321	ATGTCCAAAACCAAGGACCAACGCACCGCCAAGACACTAGAAAGGACCTGGGACACTCTCAATCATCTATTATTCATATCATCGTGCTTATACAAGTTAAATCTTAAATCTATAGCACAAATCACATTATCTATTTTGGCAATGATAATCTCAACCTCACTTATAATTGCAGCCATCATATTCATAGCCTCGGCAAACCACAAAGTCACACTAACAACTGCAATCATACAAGATGCAACGAACCAGATCAAGAACACAACCCCAACATACCTCACCCAGAATCCCCAGCTTGGAATCAGCTTCTCCAATCTGTCCGGAACTACATCACAATCCACCACTATACTAGCTTCAACAACACCAAGTGCTGAGTCAACCCCACAATCCACAACAGTCAAGATC…	MSKTKDQRTAKTLERTWDTLNHLLFISSCLYKLNLKSIAQITLSILAMIISTSLIIAAIIFIASANHKVTLTTAIIQDATNQIKNTTPTYLTQNPQLGISFSNLSGTTSQSTTILASTTPSAESTPQSTTVKIKNTTTTQILPSKPTTKQRQNKPQNKPNNDFHFEVFNFVPCSICSNNPTCWAICKRIPNKKPGKKTTTKPTKKPTLKTTKKDPKPQTTKPKEVPTTKPTGKPTINTTKTNIRTTLLTSNTKGNPEHTSQEETLHSTTSEGYPSPSQVYTTSGQEETLHSTTSEGYLSPSQVYTTSEYLSQSLSSSSTTK	Not Found	RSV/A	Yes
ON237231	15212	Human respiratory syncytial virus A	viral cRNA		nasopharyngeal aspirate	Homo sapiens; 4 months; female	taxon:208893	Argentina: Buenos Aires Florencio Varela	2014-06-13	HRSV/A/Argentina/BA-HNRG-045/2014	subtype: A		966	321	ATGTCCAAAACCAAGGACCAACGCACCGCCAAGACACTAGAAAGGACCTGGGACACTCTCAATCATCTATTATTCATATCATCGTGCTTATACAAGTTAAATCTTAAATCTATAGCACAAATCACATTATCTATTTTGGCAATGATAATCTCAACCTCACTTATAATTGCGGCCATCATATTCATAGCCTCGGCAAACCACAAAGTCACACTAACAACTGCAATCATACAAGATGCAACGAACCAGATCAAGAACACAACCCCAACATACCTCACCCAGAATCCCCAGCTTGGAATCAGCTTCTCCAATCTGTCCGGAACTACATCACAATCCACCACCATACTAGCTTCAACAACACCAAGTGCTGAGTCAACCCCACAATTCACAACAGTCAAGATC…	MSKTKDQRTAKTLERTWDTLNHLLFISSCLYKLNLKSIAQITLSILAMIISTSLIIAAIIFIASANHKVTLTTAIIQDATNQIKNTTPTYLTQNPQLGISFSNLSGTTSQSTTILASTTPSAESTPQFTTVKIKNTTTTQILPSKPTTKQRQNKPQNKPNNDFHFEVFNFVPCSICSNNPTCWAICKRIPNKKPGKKTTTKPTKKPTLKTTKKDPKPQTTKPKEVLTTKPTGKPTINTTKTNIRTTLLTSNTKGNPEHTSQEETIHSTTSEGYPSPSQVYTTSGQEETLHSTTSEGYLSPSQVYTTSEYLSQSLFSSNTTK	Not Found	RSV/A	Yes
ON237233	15212	Human respiratory syncytial virus A	viral cRNA		nasopharyngeal aspirate	Homo sapiens; 2 years; female	taxon:208893	Argentina: Ciudad Autonoma de Buenos Aires	2014-06-16	HRSV/A/Argentina/BA-HNRG-047/2014	subtype: A		966	321	ATGTCCAAAACCAAGGACCAACGCACCGCCAAGACACTAGAGAGGACCTGGGACACTCTCAATCATCTATTATTCATATCATCGTGCTTATACAAGTTAAATCTTAAATCTATAGCACAAATCACATTATCTATTTTGGCAATGATAATCTCAACCTCACTTATAATTGCAGCCATCATATTCATAGCCTCGGCAAACTACAAAGTCACACTAACAACTGCAATCATACAAGATGCAACGAACCAGATCAAGAACACAACCCCAACATACCTCACCCAGAATCCCCAGTTTGGAATCAGCTTCTCCAATCTGTCCGGAACTACATCACAATCCACCACCATACTAGCTTCAACAACACCAAGTGCTGAGTCAACCCCACAATCCACAACAGTCAAGATC…	MSKTKDQRTAKTLERTWDTLNHLLFISSCLYKLNLKSIAQITLSILAMIISTSLIIAAIIFIASANYKVTLTTAIIQDATNQIKNTTPTYLTQNPQFGISFSNLSGTTSQSTTILASTTPSAESTPQSTTVKIKNTTTTQILPSKPTTKQRQNKPQNKPNNDFHFEVFNFVPCSICSNNPTCWAICKRIPNKKPGKKTTTKPTKKPTLKTTKKDPKPQTIKPKEALTTKPTGKPTINTTKTNIRTTLLTSNTKGNPEHTSQEETLHSTTSEGHPSPSQVYTTSGQEETLHSTTSEGYPSPSQVHTTSEYLSQSLSSSNTTK	Not Found	RSV/A	Yes
ON237241	15213	Human respiratory syncytial virus A	viral cRNA		nasopharyngeal aspirate	Homo sapiens; 1 year 1 month; male	taxon:208893	Argentina: Ciudad Autonoma de Buenos Aires	2014-07-23	HRSV/A/Argentina/BA-HNRG-079/2014	subtype: A		966	321	ATGTCCAAAACCAAGGACCAACGCACCGCCAAGACACTAGAAAGGACCTGGGACACTCTCAATCATCTATTATTCATATCATCGTGCTTATACAAGTTAAATCTTAAATCTATAGCACAAATCACATTATCTATTTTGGCAATGATAATCTCAACCTCACTTATAATTGCAGCCATCATATTCATAGCCTCGGCAAACCACAAAGTCACACTAACAACTGCAATCATACAAGATGCAACGAACCAGATCAAGAACACAACCCCAACATACCTCACCCAGAATCCCCAGCTTGGAATCAGCTTCTCCAATCTGTCCGGAACCACACCACAATCCACCACCATACCAGCTTCAACAACACCAAGTGCTGAGTCAACCCCACAATCCACAACAGTCAAGATC…	MSKTKDQRTAKTLERTWDTLNHLLFISSCLYKLNLKSIAQITLSILAMIISTSLIIAAIIFIASANHKVTLTTAIIQDATNQIKNTTPTYLTQNPQLGISFSNLSGTTPQSTTIPASTTPSAESTPQSTTVKIINTTTTQILPSKPTTKQRQNKPQNKPNNDFHFEVFNFVPCSICSNNPTCWAICKRIPNKKPGKKTTTKPTKKPTLKTTKKDPKPQTTKPKEALTTKPTGKPTINTTKTNIRTTLLTSNTKGNPEHTSQEETLHSTTSEGYPSPSQVYTTSGQEETLHSTTSEGXPSPSQVYTTSEYLSQSLSSSNTTK	Not Found	RSV/A	Yes
ON237222	15214	Human respiratory syncytial virus A	viral cRNA		nasopharyngeal aspirate	Homo sapiens; 6 months; male	taxon:208893	Argentina: Buenos Aires Grand Bourg	2014-05-23	HRSV/A/Argentina/BA-HNRG-016/2014	subtype: A		966	321	ATGTCCAAAACCAAGGACCAACGCACCGCCAAGACACTAGAAAGGACCTGGGACACTCTCAATCATCTATTATTCATATCATCGTGCTTATACAAGTTAAATCTTAAATCTATAGCACAAATCATATTATCTATTTTGGCAATGATAATCTCAACCTCACTTATAATTGCAGCCATCATATTCATAGCCTTGGCAAACCACAAAGTCACACTAACAACTGCAATCATACAAGATGCAACGAACCAGATCAAGAACACAACCCCAACACACCTCACCCAGAATCCCCAGCTTGGAATCGGCTTCTCCAATCTGTCCGAAACTACATCACAATCCACCACCATACTAGCTTCAACAACACCAAGTGCTGAGTCAACCCCACAATCCACAACAGTCAAGATC…	MSKTKDQRTAKTLERTWDTLNHLLFISSCLYKLNLKSIAQIILSILAMIISTSLIIAAIIFIALANHKVTLTTAIIQDATNQIKNTTPTHLTQNPQLGIGFSNLSETTSQSTTILASTTPSAESTPQSTTVKIINTTTTQILPSKPTTKQRQNKPQNKPNNDFHFEVFNFVPCSICSNNPTCWAICKRIPNKKPGKKTTTKPTKKPTLKTTKKDPKPQTTKPKEVLTTKPTGKPTINTTKTNIRTTLLTSNTKGNPEHTSQKETLHSTTSEGYLSPSQVYTTSGQEETLHSTTSEGYLSPSQVYTTSEYLSQSLSSSNTTK	Not Found	RSV/A	Yes
ON237243	15214	Human respiratory syncytial virus A	viral cRNA		nasopharyngeal aspirate	Homo sapiens; 2 years; female	taxon:208893	Argentina: Buenos Aires Garin	2014-08-22	HRSV/A/Argentina/BA-HNRG-092/2014	subtype: A		966	321	ATGTCCAAAACCAAGGACCAACGCACCGCCAAGACACTAGAAAGGACCTGGGACACTCTCAATCATCTATTATTCATATCATCGTGCTTATACAAGTTAAATCTTAAATCTATAGCACAAATCACATTATCTATTTTGGCAATGATAATCTCAACCTCACTTATAATTGCGGCCATCATATTCATAGCCTCGGCAAACCACAAAGTCACACTAACAACTGCAATCATACAAGATGCAACGAACCAGATCAAGAACACAACCCCAACATACCTCACCCAGAATCCCCAGCTTGGAATCAGCTTCTCCAATCTGTCCGGAACTACATCACAATCCACCACCATACTAGCTTCAACAACACCAAGTGCTGAGTCAACCCCACAATTCACAACAGTCAAGATC…	MSKTKDQRTAKTLERTWDTLNHLLFISSCLYKLNLKSIAQITLSILAMIISTSLIIAAIIFIASANHKVTLTTAIIQDATNQIKNTTPTYLTQNPQLGISFSNLSGTTSQSTTILASTTPSAESTPQFTTVKIKNTTTTQILPSKPTTKQRQNKPQNKPNNDFHFEVFNFVPCSICSNNPTCWAICKRIPNKKPGKKTTTKPTKKPTLKTTKKDPKPQTTKPKEVLTTKPTGKPTINTTKTNIRTTLLTSNTKGNPEHTSQEETLHSTTSEGYPSPSQVYTTSGQEETLHSTTSKGYLSPSQVYTTSEYLSQSLFSSNTTK	Not Found	RSV/A	Yes
ON237219	15215	Human respiratory syncytial virus A	viral cRNA		nasopharyngeal aspirate	Homo sapiens; 6 months; female	taxon:208893	Argentina: Buenos Aires	2014-05-12	HRSV/A/Argentina/BA-HNRG-006/2014	subtype: A		963	320	ATGTCCAAAACCAAGGACCAACGCACCGCCAAGACACTAGAAAGGACCTGGGACACTCTCAATCATCTATTATTCATATCATCGTGCTTATACAAGTTAAATCTTAAATCTATAGCACAAATCACATTATCTATTTTGGCAATGATAATCTCAACCTCACTTATAATTGCAGCCATCATATTCATAGCCTCGGCAAACAACAAAGTCACACCAACAACTGCAATCATACAAGATGCAACGAACCAGATCAAGAACACAACCCCAACATACCTCACCCAGAATCCCCAGCTTGGAATCAGCTTCTCCAATCTGTCCGGAACTACATCACAATCAACCACCATACTAGCTTCAACAACACCAAGTGCTGAGTCAACCCCACAATCCACAACAGTCAAGATC…	MSKTKDQRTAKTLERTWDTLNHLLFISSCLYKLNLKSIAQITLSILAMIISTSLIIAAIIFIASANNKVTPTTAIIQDATNQIKNTTPTYLTQNPQLGISFSNLSGTTSQSTTILASTTPSAESTPQSTTVKIKNTTTTQILPSKPTTKQRQNKPQNKPNNDFHFEVFNFVPCSICSNNPTCWAICKRIPNKKPGKKTTTKPTKKPTLKTTKKDPKPQTTKPKEVLTTKPTGKPTINTTKTNIRTTLLTSNTKRNPEHTSQEETHSTTSEGYLSPSQVYTTSGQEETLHSTTSEGHPSPSQVYTTSEYLSQSPSSSNTTK	Not Found	RSV/A	Yes
ON237232	15216	Human respiratory syncytial virus A	viral cRNA		nasopharyngeal aspirate	Homo sapiens; 2 months; female	taxon:208893	Argentina: Ciudad Autonoma de Buenos Aires	2014-06-16	HRSV/A/Argentina/BA-HNRG-046/2014	subtype: A		966	321	ATGTCCAAAACCAAGGACCAACGCACCGCCAAGACACTAGAAAGGACCTGGGACACTCTCAATCATCTATTATTCATATCATCGTGCTTATACAAGTTAAATCTTAAATCTATAGCACAAATCACATTATCTATTTTGGCAATGATAATCTCAACCTCACTTATAATTGCAGCCATCATATTCATAGCCTCGGCAAACCACAAAGTCACACTAACAACTGCAATCATACAAGATGCAACGAACCAGATCAAGAACACAACCCCAACATACCTCACCCAGAATCCCCAGCTTGGAATCAGCTTCTCCAATCTGTCCGGAACTACATCACAATCCACCACCATACTAGCTCCAACAACACCAAGTGCTGAGTCAACCCCACAATCCACAACAGTCAAGATC…	MSKTKDQRTAKTLERTWDTLNHLLFISSCLYKLNLKSIAQITLSILAMIISTSLIIAAIIFIASANHKVTLTTAIIQDATNQIKNTTPTYLTQNPQLGISFSNLSGTTSQSTTILAPTTPSAESTPQSTTVKIKNTTTTQILPSKPTTKQRQNKPQNKPNNDFHFEVFNFVPCSICSNNPTCWAICKKIPNKKPGKKTTTKPTKKPTLKTTKKDPKPQTTKPKEVLTTKPTGKPTINTTKTNIRTTLLTSNTKGNLEHTSQEETLHSTASEGYPSPSQVYTTSGQEETLHSTTSEDYPSPSQVHTTSEYLSQSLSSSNTTK	Not Found	RSV/A	Yes
ON237220	15217	Human respiratory syncytial virus A	viral cRNA		nasopharyngeal aspirate	Homo sapiens; 2 months; female	taxon:208893	Argentina: Ciudad Autonoma de Buenos Aires	2014-05-15	HRSV/A/Argentina/BA-HNRG-009/2014	subtype: A		966	321	ATGTCCAAAACCAAGGACCAACGCACCGCCAAGACACTAGAAAGGACCTGGGACACTCTCAATCATCTATTATTCATATCATCGTGCTTATACAAGTTAAATCTTAAATCTATAGCACAAATCATATTATCTATTTTGGCAATGATAATCTCAACCTCACTTATAATTGCAGCCATCATATTCATAGCCTCGGCAAACCACAAAGTCACACTAACAACTGCAATCATACAAGATGCAACGAACCAGATCAAGAACACAACCCCAACATACCTCACCCAGAATCCCCAGCTTGGAATCAGCTTCTCCAATCTGTCCGGAACTACATCACAATCCACCACCATACTAGCTTCAACAACACCAAGTGCTGAGTCAACCCCACAATCCACAACAGTCAAGACC…	MSKTKDQRTAKTLERTWDTLNHLLFISSCLYKLNLKSIAQIILSILAMIISTSLIIAAIIFIASANHKVTLTTAIIQDATNQIKNTTPTYLTQNPQLGISFSNLSGTTSQSTTILASTTPSAESTPQSTTVKTKNTTTTQILPSKPTTKQRQNKPQNKPNNDFHFEVFNFVPCSICSNNPTCWAICKRIPNKKPGKKTTTKPTKKPTLKTTKKDPKPQTTKPKEVLTTKPTGKPTINTTKTNIRTTLLTSNTKGNPEHTSQEETLHSTTSEGYPSPSQVYTTSGQEETLHSTTSEGYPSPSQVHTTSEYLSQSLSSSNTTK	Not Found	RSV/A	Yes
ON237221	15217	Human respiratory syncytial virus A	viral cRNA		nasopharyngeal aspirate	Homo sapiens; 2 years; female	taxon:208893	Argentina: Buenos Aires Lomas de Zamora	2014-05-19	HRSV/A/Argentina/BA-HNRG-010/2014	subtype: A		966	321	ATGTCCAAAACCAAGGACCAACGCACCGCCAAGACACTAGAAAGGACCTGGGACACTCTCAATCATCTATTATTCATATCATCGTGCTTATACAAGTTAAATCTTAAATCTATAGCACAAATCACATTATCTATTTTGGCAATGATAATCTCAACCTCACTTATAATTGCAGCCATCATATTCATAGCCTCGGCAAACCACAAAGTCACACTAACAACTGCAATCATACAAGATGCAACGAACCAGATCAAAAACACAACCCCAACATACCTCACCCAGAATCCCCAGCTTGGAATCAGCTTCTCCAATATGTCCGGAACTACATCACAATCCACCACCATACTAGCTTCAACAACACCAAGTGCTGAGTCAACCCCACAATCCACAACAGTCAAGATC…	MSKTKDQRTAKTLERTWDTLNHLLFISSCLYKLNLKSIAQITLSILAMIISTSLIIAAIIFIASANHKVTLTTAIIQDATNQIKNTTPTYLTQNPQLGISFSNMSGTTSQSTTILASTTPSAESTPQSTTVKIKNTTTTQILPSKPTTKQRQNKPQNKPNNDFHFEVFNFVPCSICSNNPTCWAICKRIPNKKPGKKTTTKPTKKPTLKTTKKDPKPQTTKPKEVLTTKPTGKPTINTTKTNIRTTLLTSNTKGNPEHTSQEETLHSTTSEGYLSPSQVYTTSGQEETLHSTTSEGYLSPSQVYTTSEYLSQSLSSSSTTK	Not Found	RSV/A	Yes
ON237227	15217	Human respiratory syncytial virus A	viral cRNA		nasopharyngeal aspirate	Homo sapiens; 4 month; female	taxon:208893	Argentina: Buenos Aires Moreno	2014-06-04	HRSV/A/Argentina/BA-HNRG-032/2014	subtype: A		966	321	ATGTCCAAAACCAAGGACCAACGCACCGCCAAGACACTAGAAAGGACCTGGGACACTCTCAATCATCTATTATTCATATCATCGTGCTTATACAAGTTAAATCTTAAATCTATAGCACAAATCATATTATCTATTTTGGCAATGATAATCTCAACCTCACTTATAATTGCAGCCATCATATTCATAGCCTCGGCAAACCACAAAGTCACACTAACAACTGCAATCATACAAGATGCAACGAACCAGATCAAGAACACAACCCCAACACACCTCACCCAGAATCCCCAGCTTGGAATCGGCTTCTCCAATCTGTCCGAAACTACATCACAATCCACCACCATACTAGCTTCAACAACACCAAGTGCTGAGTCAACCCCACAATCCACAACAGTCAAGATC…	MSKTKDQRTAKTLERTWDTLNHLLFISSCLYKLNLKSIAQIILSILAMIISTSLIIAAIIFIASANHKVTLTTAIIQDATNQIKNTTPTHLTQNPQLGIGFSNLSETTSQSTTILASTTPSAESTPQSTTVKIINTTTTQILPSKPTTKQRQNKPQNKPNNDFHFEVFNFVPCSICSNNPTCWAICKRIPNKKPGKKTTTKPTKKPTLKTTKKDPKPQTTKPKEVLTTKPTGKPTINTTKTNIRTTLLTSNTKGNPEHTSQKETLHSTTSEGYLSPSQVYTTSGQEETLHSTTSEGYLSPSQVYTTSEYLSQSLSSSNTTK	Not Found	RSV/A	Yes
ON237234	15217	Human respiratory syncytial virus A	viral cRNA		nasopharyngeal aspirate	Homo sapiens; 11 months; male	taxon:208893	Argentina: Buenos Aires Grand Bourg	2014-06-18	HRSV/A/Argentina/BA-HNRG-052/2014	subtype: A		966	321	ATGTCCAAAACCAAGGACCAACGCACCGCCAAGACATTAGAAAGGACCTGGGACACTCTCAATCATCTATTATTCATATCATCGTGCTTATACAAGTTAAATCTTAAATCTATAGCACAAATCATATTATCTATTTTGGCAATGATAATCTCAACCTCACTTATAATTGCAGCCATCATATTCATAGCCTCGGCAAACCACAAAGTCACACTAACAACTGCAATCATACAAGATGCAACGAACCAGATCAAGAACACAACCCCAACACACCTCACCCAGAATCCCCAGCTTGGAATCGGCTTCTCCAATCTGTCCGAAACTACATCACAATCCACCACCATACTAGCTTCAACAACACCAAGTGCTGAGTCAACCCCACAATCCACAACAGTCAAGATC…	MSKTKDQRTAKTLERTWDTLNHLLFISSCLYKLNLKSIAQIILSILAMIISTSLIIAAIIFIASANHKVTLTTAIIQDATNQIKNTTPTHLTQNPQLGIGFSNLSETTSQSTTILASTTPSAESTPQSTTVKIINTTTTQILPSKPTTKQRQNKPQNKPNNDFHFEVFNFVPCSICSNNPTCWAICKRIPNKKPGKKTTTKPTKKPTLKTTKKDPKPQTTKPKEVLTTKPTGKPTINTTKTNIRTTLLTSNTKGNPEHTSQKETFHSTTSEGYLSSSQVYTTSGQEETLHSTTSEVYLSPSQVYTTSEYLSQSLSSSNTTK	Not Found	RSV/A	Yes
ON237237	15218	Human respiratory syncytial virus A	viral cRNA		nasopharyngeal aspirate	Homo sapiens; 2 months; male	taxon:208893	Argentina: Buenos Aires La Matanza	2014-06-23	HRSV/A/Argentina/BA-HNRG-059/2014	subtype: A		966	321	ATGTCCAAAACCAAGGACCAACGCACCGCCAAGACACTAGAAAGGACCTGGGACACTCTCAATCATCTATTATTCATATCATCGTGCTTATACAAGTTAAATCTTAAATCTATAGCACAAATCACATTATCTATTTTGGCAATGATAATCTCAACCTCACTTATAATTGCAGCCATCATATTCATAGCCTCGGCAAACCACAAAGTCACACTAACAACTGCAATCATACAAGATGCAACGAACCAGATCAAGAACACAACCCCAACATACCTCACCCAGAATCCCCAGCTTGGAATCAGCTTCTCCAATCTGTCCGGAACTACATCACAATCCACCACCATACTAGCTCCAACAACACCAAGTGCTGAGTCAACCCCACAATCCACAACAGTCAAGATC…	MSKTKDQRTAKTLERTWDTLNHLLFISSCLYKLNLKSIAQITLSILAMIISTSLIIAAIIFIASANHKVTLTTAIIQDATNQIKNTTPTYLTQNPQLGISFSNLSGTTSQSTTILAPTTPSAESTPQSTTVKIKNTTTTQILPSKPTTKQRQNKPQNKPNNDFHFEVFNFVPCSICSNNPTCWAICKKIPNKKPGKKTTTKPTKKPTLKTTKKDPKPQTTKPKEVLTTKPTGKPTINTTKTNIRTTLLTSNTKGNLEHTSQEETLHSTXSEGYPSPSQVYTTSGQEETLHSTTSEDYPSPSQVHTTSEYLSQSLSSSNTTK	Not Found	RSV/A	Yes
ON237235	15218	Human respiratory syncytial virus A	viral cRNA		nasopharyngeal aspirate	Homo sapiens; 1 year; male	taxon:208893	Argentina: Buenos Aires Campana	2014-06-23	HRSV/A/Argentina/BA-HNRG-056/2014	subtype: A		966	321	ATGTCCAAAACCAAGGACCAACGCACCGCCAAGACACTAGAGAGGACCTGGGACACTCTCAATCATCTATTATTCATATCATCGTGCTTATACAAGTTAAATCTTAAATCTATAGCACAAATCACATTATCTATTTTGGCAATGATAATCTCAACCTCACTTATAATTGCAGCCATCATATTCATAGCCTCGGCAAACCACAAAGTCACACTAACAACTGCAATCATACAAGATGCAACGAACCAGATCAAGAACACAACCCCAACATACCTCACCCAGAATCCCCAGCTTGGAATCAGCTTCTCCAATCTGTCCGGAACTACATCACAATCCACCACCATACTAGCTTCAACAACACCAAGTGCTGAGTCAACCCCACAATCCACAACAGTCAAGATC…	MSKTKDQRTAKTLERTWDTLNHLLFISSCLYKLNLKSIAQITLSILAMIISTSLIIAAIIFIASANHKVTLTTAIIQDATNQIKNTTPTYLTQNPQLGISFSNLSGTTSQSTTILASTTPSAESTPQSTTVKIKNTTTTQILPSKPTTKQRQNKPQNKPNNDFHFEVFNFVPCSICSNNPTCWAICKRIPNKKPGKKTTTKPTKKPTLKTTKKDPKPQTTKPKEALTTKPTGKPTINTTKTNIRTTLLTFNTKGNPEHTSQEETLHSTTSEGHPSPSQVYTTSGQEETLHSTTSEGYPSPSQVHTTSEYLSQSLSSSNTTK	Not Found	RSV/A	Yes
ON237225	15219	Human respiratory syncytial virus A	viral cRNA		nasopharyngeal aspirate	Homo sapiens; 5 years; male	taxon:208893	Argentina	2014-05-28	HRSV/A/Argentina/BA-HNRG-023/2014	subtype: A		966	321	ATGTCCAAAACCAAGGACCAACGCACCGCCAAGACACTAGAGAGGACCTGGGACACTCTCAATCATCTATTATTCATATCATCGTGCTTATACAAGTTAAATCTTAAATCTATAGCACAAATCACATTATCTATTTTGGCAATGATAATCTCAACCTCACTTATAATTGCAGCCATCATATTCATAGCCTCGGCAAACCACAAAGTCACACTAACAACTGCAATCATACAAGATGCAACGAACCAGATCAAGAACACAACCCCAACATACCTCACCCAGAATCCCCAGCTTGGAATCAGCTTCTCCAATCTGTCCGGAACTACATCACAATCCACCACCATACTAGCTTCAACAACACCAAGTGCTGAGTCAACCCCACAATCCACAACAGTCAAGATC…	MSKTKDQRTAKTLERTWDTLNHLLFISSCLYKLNLKSIAQITLSILAMIISTSLIIAAIIFIASANHKVTLTTAIIQDATNQIKNTTPTYLTQNPQLGISFSNLSGTTSQSTTILASTTPSAESTPQSTTVKIKNTTTTQILPSKPTTKQRQNKPQNKPNNDFHFEVFNFVPCSICSNNPTCWAICKRIPNKKPGKKTTTKPTKKPTLKTTKKDPKPQTTKPKEALTTKPTGKPTINTTKTNIRTTLLTSNTKGNPEHTSQEETLHSTTSEGHPSPSQVYTTSGQEETLHSTTSEGYPSPSQVHTTSEYLSQSLSSSNTTK	Not Found	RSV/A	Yes
ON237218	15220	Human respiratory syncytial virus A	viral cRNA		nasopharyngeal aspirate	Homo sapiens; 9 months; male	taxon:208893	Argentina: Ciudad Autonoma de Buenos Aires	2014-03-31	HRSV/A/Argentina/BA-HNRG-002/2014	subtype: A		966	321	ATGTCCAAAACCAAGGACCAACGCATCGCCAAGACACTAGAAAGGACCTGGGACACTCTCAATCATCTATTATTCATATCATCGTGCTTATACAAGTTAAATCTTAAATCTATAGCACAAATCATATTATCTATTTTGGCAATGATAATCTCAACCTCACTTATAATTGCAGCCATCATATTCATAGCCTCGGCAAACCACAAAGTCACACTAACAACTGCAATCATACAAGATGCAACGAACCAGATCAAGAACACAACCCCAACACACCTCACCCAGAATCCCCAGCTTGGAATCGGCTTCTCCAATCTGTCTGAAACTACATCACAATCCACCACCATACCAGCCCCAACAACACCAAGTGCTGAGTCAACCCCACAATCCACAACAGTCAAGATC…	MSKTKDQRIAKTLERTWDTLNHLLFISSCLYKLNLKSIAQIILSILAMIISTSLIIAAIIFIASANHKVTLTTAIIQDATNQIKNTTPTHLTQNPQLGIGFSNLSETTSQSTTIPAPTTPSAESTPQSTTVKIINTTTTQTLPSKPTTKQRQNKPQNKPNNDFHFEVFNFVPCSICSNNPTCWAICKRIPNKKPGKKTTTKPTKKPTLKTTKKDPKPQTTKPKEVLTTKPTGKPTINTTKTNIRTTLLTSNTKGNPEHTSQKETLHSTTSEGYLSPSQVYTTSGQKETLHSTTSEGYLSPSQVYTTSEYLSQSLSLSNTTK	Not Found	RSV/A	Yes
OK649683	15242	Human respiratory syncytial virus A	viral cRNA	HRSV/A/Texas.USA/121301319/2014		Homo sapiens	taxon:208893	USA	2014		subtype: A	34673119	965	0			Not Found	RSV/A	Yes
MH828496	15277	Human orthopneumovirus	viral cRNA	RSVA/Vietnam/vzrsva6/2014	NT swab	Homo sapiens	taxon:11250	Viet Nam	2014-07-28		genotype: A	32499763	966	321	ATGTCCAAAACCAAGGACCAACGCACCGCCAAGACACTAGAAAGGACCTGGGACACTCTCAATCATCTATTATTCATATCATCGTGCTTATACAAGTTAAATCTTAAATCTATAGCACAAATCACATTATCTATTTTGGCAATGATAATCTCAACCTCACTTATAATTGCAGCCATCATATTCATAGCCTCGGCAAACCACAAAGTCACACTAACAACTGCAATCATACAAGATGCAACGACCCAGATCAAGAACACAACCCCAACATACCTCACCCAGAATCCCCAGCTTGGAATCAGCTTCTCCAATCTGTCCGGAACTACATCACAATCCACCACCATACTAGCTTCAACAACACCAAGTGCTGAGTCAACCCCACAATCCACAACAGTCAAGATC…	MSKTKDQRTAKTLERTWDTLNHLLFISSCLYKLNLKSIAQITLSILAMIISTSLIIAAIIFIASANHKVTLTTAIIQDATTQIKNTTPTYLTQNPQLGISFSNLSGTTSQSTTILASTTPSAESTPQSTTVKIKNTTTTQILPSKPTTKQRQNKPQNKPSNDFHFEVFNFVPCSICSNNPTCWAICKRIPNKKPGKKTTTKPTKKPTLKTTKKDPKPQTKKPKEVLTTKPTGKPTINTTKTNIRTTLLTSNTKGNPEHTSQEETLHSTTSEGYLSPSQVYTTSGQEETLHSTTSEGYLSPSQVYTTSEYLSQSLSSSNTTK	Not Found	RSV/A	Yes
MH828495	15277	Human orthopneumovirus	viral cRNA	RSVA/Vietnam/vzrsva5/2014	NT swab	Homo sapiens	taxon:11250	Viet Nam	2014-07-28		genotype: A	32499763	966	321	ATGTCCAAAACCAAGGACCAACGCACCGCCAAGACACTAGAAAGGACCTGGGACACTCTCAATCATCTATTATTCATATCATCGTGCTTATACAAGTTAAATCTTAAATCTATAGCACAAATCACATTATCTATTTTGGCAATGATAATCTCAACCTCACTTATAATTGCAGCCATCATATTCATAGCCTCGGCAAACCACAAAGTCACACTAACAACTGCAATCATACAAGATGCAACGACCCAGATCAAGAACACAACCCCAACATACCTCACCCAGAATCCCCAGCTTGGAATCAGCTTCTCCAATCTGTCCGGAACTACATCACAATCCACCACCATACTAGCTTCAACAACACCAAGTGCTGAGTCAACCCCACAATCCACAACAGTCAAGATC…	MSKTKDQRTAKTLERTWDTLNHLLFISSCLYKLNLKSIAQITLSILAMIISTSLIIAAIIFIASANHKVTLTTAIIQDATTQIKNTTPTYLTQNPQLGISFSNLSGTTSQSTTILASTTPSAESTPQSTTVKIKNTTTTQILPSKPTTKQRQNKPQNKPNNDFHFEVFNFVPCSICSNNPTCWAICKRIPNKKPGKKTTTKPTKKPTLKTTKKDPKPQTKKPKEVLTTKPTGKPTINTTKTNIRTTLLTSNTKGNPEHTSQEETLHSTTSEGYLSPSQVYTTSGQEETLHSTTSEGYLSPSQVYTTSEYLSQSLSSSNTTK	Not Found	RSV/A
KT285064	15264	Human orthopneumovirus	viral cRNA		nasopharyngeal swab	Homo sapiens	taxon:11250	China	2014-12-29	B614122905	genotype: ON1	26358591	966	321	ATGTCCAAAACCAAGGACCAACGCACCGCCAAGACACTAGAAAGGACCTGGGACACTCTCAATCATCTATTATTCATATCATCGTGCTTATACAAGTTAAATCTTAAATCTATAGCACAAATCACATTATCTATTTTGGCAATGATAATCTCAACCTCACTTATAATTGCAGCCATCATATTCATAGCCTCGGCAAACCACAAAGTCACACTAACAACTGCAATCATACAAGATGCAACGAACCAGATCAAGAACACAACCCCAACATACCTCACTCAGAATCCCCAGCTTGGAATAAGCTTCTCCAATCTGTCCGGAACTACATCACAATCCACCACCATACTAGCTTCAACAACACCAAGTGCTGAGTCAACCCCACAATCCACAACAGTCAAGATC…	MSKTKDQRTAKTLERTWDTLNHLLFISSCLYKLNLKSIAQITLSILAMIISTSLIIAAIIFIASANHKVTLTTAIIQDATNQIKNTTPTYLTQNPQLGISFSNLSGTTSQSTTILASTTPSAESTPQSTTVKIKNTTTTQILPSKPTTKQRQNKPQNKPNNDFHFEVFNFVPCSICSNNPTCWAICKRIPNKKPGKKTTTKPTKKPTLKTTKKDPKPQTTKPKEVLTTKPTGKPTINTTKTNIRTTLLTSNTKGNPEHTSQEETLHSTTSEGYLSPSQVYTTSGQEETLHSTTSKGYLSPSQVYTTSEYLSQSLSSSNTTK	Found	RSV/A	Yes
KX765970	15225	Human orthopneumovirus	viral cRNA	RSVA/Homo sapiens/NZL/LJRSV31/2014		Homo sapiens; sex: female; age: 3 years	taxon:11250	New Zealand: Christchurch	2014-06-27		passage history: P0		966	321	ATGTCCAAAACCAAGGACCAACGCACCGCCAAGACACTAGAAAGGACCTGGGACACTCTCAATCATCTATTATTCATATCATCGTGCTTATACAAGTTAAATCTTAAATCTATAGCACAAATCACATTATCTATTTTGGCAATGATAATCTCAACCTCACTTATAATTGCAGCCATCATATTCATAGCCTCGGCAAACCACAAAGTCACACTAACAACTGCAATCATACAAGATGCAACGACCCAGATCAAGAACACAACCCCAACATACCTCACCCAGAATCCCCAGCTTGGAATCAGCTTCTCCAATCTGTCCGGAACTACATCACAATCCACCACCATACTAGCTTCAACAACACCAAGTGCTGAGTCAACCCCACAATCCACAACAGTCAAGATC…	MSKTKDQRTAKTLERTWDTLNHLLFISSCLYKLNLKSIAQITLSILAMIISTSLIIAAIIFIASANHKVTLTTAIIQDATTQIKNTTPTYLTQNPQLGISFSNLSGTTSQSTTILASTTPSAESTPQSTTVKIKNTTTTQILPSKPTTKQRQNKPQNKPNNDFHFEVFNFVPCSICSNNPTCWAICKRIPNKKPGKKTTTKPTKKPTLKTTKKDPKPQTTKPKEVLTTKPTGKPTINTTKPNIRTTLLTSNTKGNPEHTSQEETLHSTTSEGYLSPSQVYTTSGQEETLHSTTSEGYLSPSQVYTTSEYLSQSLSSSNTTK	Found	RSV/A	Yes
KX765902	15225	Human orthopneumovirus	viral cRNA	RSVA/Homo sapiens/NZL/LJRSV33/2014		Homo sapiens; sex: male; age: 1 year	taxon:11250	New Zealand: Christchurch	2014-07-30		passage history: P0		966	321	ATGTCCAAAACCAAGGACCAACGCACCGCCAAGACACTAGAAAGGACCTGGGACACTCTCAATCATCTATTATTCATATCATCGTGCTTATACAAGTTAAATCTTAAATCTATAGCACAAATCACATTATCTATTTTGGCAATGATAATCTCAACCTCACTTATAATTGCAGCCATCATATTCATAGCCTCGGCAAACCACAAAGTCACACTAACAACTGCAATCATACAAGATGCAACGAACCAGATCAAGAACACAACCCCAACATACCTCACCCAGAATCCCCAGCTTGGAATCAGCTTCTCCAATCTGTCCGGAACTACATCACAATCCACCACCATACTAGCTTCAACAACACCAAGTGCTGAGTCAACCCCACAATCCACAACAGTCAAGATC…	MSKTKDQRTAKTLERTWDTLNHLLFISSCLYKLNLKSIAQITLSILAMIISTSLIIAAIIFIASANHKVTLTTAIIQDATNQIKNTTPTYLTQNPQLGISFSNLSGTTSQSTTILASTTPSAESTPQSTTVKIINTTTTQILPSKPTTKQRQNKPQNKPNNDPHFEVFNFVPCSICSNNPTCWAICKRIPNKKPGKKTTTKPTKKPTLKTTKKDPKPQTTKPKEVLTTKPTGKPTINTTKTNIRTTLLISNTKGNPEHTSQKETLHSTTSEGYLSPSQVYTTSGQEETLHSTTSEGYLSPSQVYTTSEYLSQSLSSSNTTK	Found	RSV/A	Yes
KX765977	15226	Human orthopneumovirus	viral cRNA	RSVA/Homo sapiens/NZL/LJRSV18/2014		Homo sapiens; sex: female; age: 56 years	taxon:11250	New Zealand: Christchurch	2014-02-12		passage history: P0		966	321	ATGTCCAAAACCAAGGACCAACGCACCGCCAAGACACTAGAAAGGACCTGGGATACTCTCAATCATCTGTTATTCATATCATCGTGCTTATACAAGTTAAATCTTAAATCTATAGCACAAATCACATTATCTATTTTGGCAATGATAATCTCAACCTCACTTATAATTGCAGCCATCATATTCATAGCCTCGGCAAACCACAAAGTCACACTAACAACTGCAATCATACAAGATGCAACGAACCAGATCCAGAACACAACCCCAACATACCTCACCCAGAATCCCCAGCTTGGAATCAGCTTCTCCAATCTGTCCGGAACTACATCACAATCCACCACCATACTAGCTTCAACAACACCAAGTGCTGAGTCAACCCCACAATCCACAACAGTCAAGATC…	MSKTKDQRTAKTLERTWDTLNHLLFISSCLYKLNLKSIAQITLSILAMIISTSLIIAAIIFIASANHKVTLTTAIIQDATNQIQNTTPTYLTQNPQLGISFSNLSGTTSQSTTILASTTPSAESTPQSTTVKIKNTTTTQILPSKPTTKQRQNKPQNKPNNDFHFEVFNFVPCSICSNNPTCWAICKRIPNKKPGKKTTIKPTKKQTLKTTKKDPKPQTTKPKEVLTTKPTGKPTINTTKTNIRTTLLTSNTKGNPEHTSQEETLHSTTSEGYPSPSQVYTTSSQEETLHSTTSEGYPSPSQVHTTSEYPSQSLSSSNTTK	Found	RSV/A	Yes
KX765915	15228	Human orthopneumovirus	viral cRNA	RSVA/Homo sapiens/NZL/LJRSV27/2014		Homo sapiens; sex: male; age: 4 months	taxon:11250	New Zealand: Christchurch	2014-06-11		passage history: P0		966	321	ATGTCCAAAACCAAGGACCAACGCACCGCCAAGACACTAGAAAGGACCTGGGACACTCTCAATCATCTATTATTCATATCATCGTGCTTATACAAGTTAAATCTTAAATCTATAGCACAAATCACATTATCTATTTTGGCAATGATAATCTCAACCTCACTTATAATTGCAGCCATCATATTCATAGCCTCGGCAAACCACAAAGTCACACTAACAACTGCAATCATACAAGATGCAACGAACCAGATCAAGAACACAACCCCAACATACCTCACCCAGAATCCCCAGCTTGGAATCAGCTTCTCCAATCTGTCCGGAACTACATCACAATCCACCACCATACTAGCTTCAACAACACCAAGTGCTGAGTCAACCCCACAATCCACAACAGTCAAGATC…	MSKTKDQRTAKTLERTWDTLNHLLFISSCLYKLNLKSIAQITLSILAMIISTSLIIAAIIFIASANHKVTLTTAIIQDATNQIKNTTPTYLTQNPQLGISFSNLSGTTSQSTTILASTTPSAESTPQSTTVKIINTTTTQILPSKPTTKQRQNKPQNKPNNDPHFEVFNFVPCSICSNNPTCWAICKRIPNKKPGKKTTTKPTKKPTLKTTKKDPKPQTTKPKEVLTTKPTGKPTINTTKTNIRTTLLISNTKGNPEHTSQKETLHSTTSEGYLSPSQVYTTSGQEETLHSTTSEGYLSPSQVYTTSEYLSQSLSSSNTTK	Found	RSV/A	Yes
KX765917	15228	Human orthopneumovirus	viral cRNA	RSVA/Homo sapiens/NZL/LJRSV28/2014		Homo sapiens; sex: female; age: 6 weeks	taxon:11250	New Zealand: Christchurch	2014-06-16		passage history: P0		966	321	ATGTCCAAAACCAAGGACCAACGCACCGCCAAGACACTAGAAAGGACCTGGGACACTCTCAATCATCTATTATTCATATCATCGTGCTTATACAAGTTAAATCTTAAATCTATAGCACAAATCACATTATCTATTTTGGCAATGATAATCTCAACCTCACTTATAATTGCAGCCATCATATTCATAGCCTCGGCAAACCACAAAGTCACACTAACAACTGCAATCATACAAGATGCAACGAACCAGATCAAGAACACAACCCCAACATACCTCACCCAGAATCCCCAGCTTGGAATCAGCTTCTCCAATCTGTCCGGAACTACATCACAATCCACCACCATACTAGCTTCAACAACACCAAGTGCTGAGTCAACCCCACAATCCACAACAGTCAAGATC…	MSKTKDQRTAKTLERTWDTLNHLLFISSCLYKLNLKSIAQITLSILAMIISTSLIIAAIIFIASANHKVTLTTAIIQDATNQIKNTTPTYLTQNPQLGISFSNLSGTTSQSTTILASTTPSAESTPQSTTVKIINTTTTQILPSKPTTKQRQNKPQNKPNNDPHFEVFNFVPCSICSNNPTCWAICKRIPNKKPGKKTTTKPTKKPTLKTTKKDPKPQTTKPKEVLTTKPTGKPTINTTKTNIRTTLLISNTKGNPEHTSQKETLHSTTSEGYLSPSQVYTTSGQEETLHSTTSEGYLSPSQVYTTSEYLSQSLSSSNTTK	Found	RSV/A	Yes
MH447956	15222	Human respiratory syncytial virus A	viral cRNA		nasopharyngeal	Homo sapiens	taxon:208893	Thailand	2014-08-27	TH/B10806/2014			966	321	ATGTCCAAAACCAAGGACCAACGCACCGCCAAGACACTAGAAAGGACCTGGGACACTCTCAATCATCTATTATTCATATCATCGTGCTTATACAAGTTAAATCTTAAATCTATAGCACAAATCACATTATCTATTTTGGCAATGATAATCTCAACCTCACTTATAATTGCAGCCATCATATTCATAGCCTCGGCAAACCACAAAGTCACACTAACAACTGCAATCATACAAGATGCAACAAACCAGATCAAGAACACAACCCCAACATACCTCACCCAGAATCCCCAGCTTGGAATCAGCTTCTCCAATCTGTCCGGAACTACATCACAATCCACCACCATACTAGCTTCAACAACACCAAGTGCTGAGTCAACCCCACAATCCACAACAGTCAAGAAC…	MSKTKDQRTAKTLERTWDTLNHLLFISSCLYKLNLKSIAQITLSILAMIISTSLIIAAIIFIASANHKVTLTTAIIQDATNQIKNTTPTYLTQNPQLGISFSNLSGTTSQSTTILASTTPSAESTPQSTTVKNKNTTTTQILPSKTTTKQHQNKPQNKPNNDFHFEVFNFVPCSICSNNPTCWTICKRIPNKKPGKKTTTKPTKKPTLKTTKKDPKPQTTKPKEVLTTKPTGKPTINTTKTNIRTTLLTSNTKGNPEHTSQEETLHSTTSEGYLSPSQVYTTSGQEETLHSTTSEGYLSPSQVYTTSEYLSQSLSSSNATK	Found	RSV/A	Yes
MH447955	15225	Human respiratory syncytial virus A	viral cRNA		nasopharyngeal	Homo sapiens	taxon:208893	Thailand	2014-08-09	TH/B10625/2014			966	321	ATGTCCAAAACCAAGGACCAACGCACCGCCAAGACACTAGAAAGGACCTGGGACACTCTCAATCATCTATTATTCATATCATCGTGCTTATACAAGTTAAATCTTAAATCTATAGCACAAATCACATTATCTATTTTGGCAATGATAATCTCAACCTCACTTATAATTGCAGCCATCATATTCATAGCCTCGGCAAACCACAAAGTCACACTAACAACTGCAATCATACAAGATGCAACAAACCAGATCAAGAACACAACCCCAACATACCTCACCCAGAATCCCCAGCTTGGAATCAGCTTCTCCAATCTGTCCGGAACTACATCACAATCCACCACCATACTAGCTTCAACAACACCAAGTGCTGAGTCAACCCCACAATCCACAACAGTCAAGATC…	MSKTKDQRTAKTLERTWDTLNHLLFISSCLYKLNLKSIAQITLSILAMIISTSLIIAAIIFIASANHKVTLTTAIIQDATNQIKNTTPTYLTQNPQLGISFSNLSGTTSQSTTILASTTPSAESTPQSTTVKIKNTTTTQILPSKTTTKQHQNKPQNKPNNDFHFEVFNFVPCSICSNNPTCWAICKRIPNKKPGKKTTTKPTKKPTLKTTKKDPKPQTTKPKEVLTTKPTGKPTINTTKTNIRTTLLTSNTKGNPEHTSQEETLHSTTSEGYLSPSQVYTTSGQEETLHSTTSEGYLSPSQVYTTSEYLSQSLSSSNATK	Found	RSV/A	Yes
KU950523	15226	Human orthopneumovirus	viral cRNA	RSVA/Homo sapiens/USA/TH_10656/2014		Homo sapiens; sex: male; age: 27 weeks	taxon:11250	USA	2014-03-26		subtype: RSVA		966	321	ATGTCCAAAACCAAGGACCAACGCACCGCCAAGACACTAGAAAGGACCTGGGACACTCTCAATCATCTATTATTTATATCATCGTGCTTATACAAGTTAAATCTTAAATCTATAGCACAAATCACATTATCTATTTTGGCAATGATAATCTCAACCTCACTTATAATTGCAGCCATCATATTCATAGCCTCGGCAAACCACAAAGTCACACTAACAACTGCAATCATACAAGATGCAACGAACCAGATCAAGAACACAACCCCAACATACCTCACCCAGAATCCCCAGCTTGGAATCAGCTTCTCCAATCTGTCCGGAACTACATCACAATCCACCACCATACTAGCTTCAACAACACCAAGTGCTGAGTCAACCCCACAATCCACAACAGTCAAGATC…	MSKTKDQRTAKTLERTWDTLNHLLFISSCLYKLNLKSIAQITLSILAMIISTSLIIAAIIFIASANHKVTLTTAIIQDATNQIKNTTPTYLTQNPQLGISFSNLSGTTSQSTTILASTTPSAESTPQSTTVKIINTTTTQILPSKPTTKQRQNKPQNKPNNDFHFEVFNFVPCSICSNNPTCWAICKRIPNKKPGKKTTTKPTKKPTLKTTKKDPKPQTTKPKEVLTTKPTGKPTINTTKTNSRTTLLTSNTKGNPEHTSQKETLHSTTSEGYLSPSQVYTTSGQEETLHSTTSEGYPSPSQVYTTSDYLSQSLSSSNTTK	Found	RSV/A	Yes
LC474556	15228	Human orthopneumovirus	viral cRNA	RSV/A/NIID/2347/14	nasal swab	Homo sapiens 19 month old male	taxon:11250	USA	2014-04-03			35889999	966	321	ATGTCCAAAACCAAGGACCAACGCACCGCCAAGACACTAGAAAGGACCTGGGACACTCTCAATCATCTGTTATTCATATCATCGTGCTTATACAAGTTAAATCTTAAATCTATAGCACAAATCACATTATCTATTTTGGCAATGATAATCTCAACCTCACTTATAATTGCAGCCATCATATTCATAGCCTCGGCAAACCACAAAGTCACACTAACAACTGCAATCATACAAGATGCAACGAACCAGATCAAGAACACAACCCCAACATACCTCACCCAGAATCCCCAGCTTGGAATCAGCTTCTCCAATCTGTCCGGAACTACATCACAATCCACCACCATACTAGCTTCAACAACACCAAGTGCTGAGTCAACCCCACAATCCACAACAGTCAAGATC…	MSKTKDQRTAKTLERTWDTLNHLLFISSCLYKLNLKSIAQITLSILAMIISTSLIIAAIIFIASANHKVTLTTAIIQDATNQIKNTTPTYLTQNPQLGISFSNLSGTTSQSTTILASTTPSAESTPQSTTVKIKNTTTTQILPSKPTTKQRQNKPQNKPNNDFHFEVFNFVSCSICSNNPTCWAICKRIPNKKPGKKTTTKPTKKQTLKTTKKDPKPQTTKPKEALTTKPTGKPTINTTKTNIRTTLLTSNTKGNPEHTSQEETLHSTTSEGYPSPSQVYTTSGQEETLHSTTSEGHPSPSQVHTTSEYPSQSLSSSNTTK	Found	RSV/A	Yes
KU950537	15231	Human orthopneumovirus	viral cRNA	RSVA/Homo sapiens/USA/TH_10505/2014		Homo sapiens; sex: female; age: 6 weeks	taxon:11250	USA	2014-01-08		subtype: RSVA		966	321	ATGTCCAAAACCAAGGACCAACGCACCGCCAAGACACTAGAAAGGACCTGGGACACTCTCAATCATCTATTATTCATATCATCGTGCTTATACAAGTTAAATCTTAAATCTATAGCACAAATCACATTATCTATTTTGGCAATGATAATCTCAACCTCACTTATAATTGCAGCCATCATATTCATAGCCTCGGCAAACCACAAAGTCACACTAACAACTGCAATCATACAAGATGCAACGAACCAGATCAAGAACACAACCCCAACATACCTCACCCAGAATCCCCAGCTTGGAATCAGCTTCTCCAATCTGTCTGGAACTACATTACAATCCACCACCATACTAGCTTCAACAACACCAAGTGCTGAGTCAACCCCACAATCCACAACAGTCAAGATC…	MSKTKDQRTAKTLERTWDTLNHLLFISSCLYKLNLKSIAQITLSILAMIISTSLIIAAIIFIASANHKVTLTTAIIQDATNQIKNTTPTYLTQNPQLGISFSNLSGTTLQSTTILASTTPSAESTPQSTTVKIINTTTTQILPSKPTTKQRQNKPQNKPNNDFHFEVFNFVPCSICSNNPTCWAICKRIPNKKPGKKTTTKPTKKPTLKTTKKDPKPQTTKPKEALTTKPTGKPTINTTKTNIRTTLLTSNTKGNPEHTSQEETLHSTTSEGYLSPSQVYTTSGQEETLHSTTSEGYLSPSQVYTTSEYLSQSLSSSNTTK	Found	RSV/A	Yes
KU950686	15231	Human orthopneumovirus	viral cRNA	RSVA/Homo sapiens/USA/TH_10506/2014		Homo sapiens; sex: female; age: 24 weeks	taxon:11250	USA	2014-01-10		subtype: RSVA		966	321	ATGTCCAAAACCAAGGACCAACGCACCGCCAAGACACTAGAAAGGACCTGGGACACTCTCAATCATCTATTATTCATATCATCGTGCTTATACAAGTTAAATCTTAAATCTATAGCACAAATCACATTATCTATTTTGGCAATGATAATCTCAACCTCACTTATAATTGCAGCCATCATATTCATAGCCTCGGCAAACCACAAAGTCACACTAACAACTGCAATCATACAAGATGCAACGAACCAGATCAAGAACACAACCCCAACATACCTCACCCAGAATCCCCAGCTTGGAATCAGCTTCTCCAATCTGTCTGGAACTACATTACAATCCACCACCATACTAGCTTCAACAACACCAAGTGCTGAGTCAACCCCACAATCCACAACAGTCAAGATC…	MSKTKDQRTAKTLERTWDTLNHLLFISSCLYKLNLKSIAQITLSILAMIISTSLIIAAIIFIASANHKVTLTTAIIQDATNQIKNTTPTYLTQNPQLGISFSNLSGTTLQSTTILASTTPSAESTPQSTTVKIINTTTTQILPSKPTTKQRQNKPQNKPNNDFHFEVFNFVPCSICSNNPTCWAICKRIPNKKPGKKTTTKPTKKPTLKTTKKDPKPQTTKPKEALTTKPTGKPTINTTKTNIRTTLLTSNTKGNPEHTSQEETLHSTTSEGYLSPSQVYTTSGQEETLHSTTSEGYLSPSQVYTTSEYLSQSLSSSNTTK	Found	RSV/A	Yes
LC474557	15231	Human orthopneumovirus	viral cRNA	RSV/A/NIID/2367/14	nasal swab	Homo sapiens 11 month old male	taxon:11250	USA	2014-04-07			35889999	966	321	ATGTCCAAAACCAAGGACCAACGCACCGCCAAGACACTAGAAAGGACCTGGGACACTCTCAATCATCTATTATTCATATCATCGTGCTTATACAAGTTAAATCTTAAATCTATAGCACAAATCACATTATCTATTTTGGCAATGATAATCTCAACCTCACTTATAATTGCAGCCATCATATTCATAGCCTCGGCAAACCACAAAGTCACACTAACAACTGCAATCATACAAGATGCAACGAACCAGATCAAGAACACAACCCCAACATACCTCACCCAGAATCCCCAGCTTGGAATCAGCTTCTCCAATCTGTCCGGAACTACATCACAATCCACCACCATACTAGCTTCAACAACACCAAGTGCTGAGTCAACCCCACAATTCACAACGGTCAAGATC…	MSKTKDQRTAKTLERTWDTLNHLLFISSCLYKLNLKSIAQITLSILAMIISTSLIIAAIIFIASANHKVTLTTAIIQDATNQIKNTTPTYLTQNPQLGISFSNLSGTTSQSTTILASTTPSAESTPQFTTVKIKNTTTTQILPSKPTTKQRQNKPQNKPNNDFHFEVFNFVSCSICSNNPTCWAICKRIPNKKPGKKTTTKPTKKPTLKTTKKDPKPQTTKPKEVLTTKPTGKPTINTTKTNIRTTLLTSNTKGNPEHTSQEETLHSTTSEGHPNSSQVYTTSGQEETLHSTTSEGYLSPSQVYTTSEYLSQSLSSSNTTK	Found	RSV/A	Yes
LC474558	15231	Human orthopneumovirus	viral cRNA	RSV/A/NIID/2370/14	nasal swab	Human sapiens 3 month old female	taxon:11250	USA	2014-07-08			35889999	966	321	ATGTCCAAAACCAAGGACCAACGCACCGCCAAGACACTAGAAAGGACCTGGGACACTCTCAATCATCTATTATTCATATCATCGTGCTTATACAAGTTAAATCTTAAATCTATAGCACAAATCACATTATCTATTTTGGCAATGATAATCTCAACCTCACTTATAATTGCAGCCATCATATTCATAGCCTCGGCAAACCACAAAGTCACACTAACAAATGCAATCATACAAGATGCAACGAACCAGATCAAGAACACAACCCCAACATACCTCACCCAGAATCCCCAGCTTGGAATCAGCTTCTCCAATCTGTCCGGAACTACATCACAATCCACCACCATACTAGCTTCAACAACACCAAGTGCTGAGTCAACCCCACAATCCACAACAGTCAAGATC…	MSKTKDQRTAKTLERTWDTLNHLLFISSCLYKLNLKSIAQITLSILAMIISTSLIIAAIIFIASANHKVTLTNAIIQDATNQIKNTTPTYLTQNPQLGISFSNLSGTTSQSTTILASTTPSAESTPQSTTVKIINTTTTQILPSKPTTKQRQNKPQNKPNNDFHFEVFNFVSCSICSNNPTCWAICKRIPNKKPGKKTTTKPTKKPTLKTTKKDPKPQTTKPKEVLTTKPTGKPTINTTKTNIRTTLLTSNTKGNPEHTSQEETLHSTTSEGYPSPSQVYTTSGQEETLHSTTSEGYLSPSQVYTTSEYLSQSLSSSNTTK	Found	RSV/A	Yes
KU950464	15232	Human orthopneumovirus	viral cRNA	RSVA/Homo sapiens/USA/TH_10654/2014		Homo sapiens; sex: female; age: 12 weeks	taxon:11250	USA	2014-02-19		subtype: RSVA		966	321	ATGTCCAAAACCGAGGACCAACGCACCGCCAAGACACTAGAAAGGACCTGGGACACTTTTAATCATCTATTATTCATATCATCGTGCTTATACAAGTTAAATCTTAAATCTATAGCACAAATCACATTATCTATTTTGGCAATGATAATCTCAACCTCACTTATAATTGCAGCCATCATATTCATAGCCTCGGCAAACCACAAAGTCACACTAACAACTGCAATCATACAAGATGCAACGAACCAGATCAAGAACACAACCCCAACATACCTCACCCAGAATCCCCAGCATGGAATCAGCTTCTCCAATCTGTCCGGAACTACATCACAATCCACCACCATACTAGCTTCAACAACACCAAGTGCTGATTCAACCCCACAATCCACAACAGTCAAGATC…	MSKTEDQRTAKTLERTWDTFNHLLFISSCLYKLNLKSIAQITLSILAMIISTSLIIAAIIFIASANHKVTLTTAIIQDATNQIKNTTPTYLTQNPQHGISFSNLSGTTSQSTTILASTTPSADSTPQSTTVKIKNTTTTQILPSKPTTKQRQNKPQNKPNNDFHFEVFNFVPCSICSNNPTCWAICKRIPNKKPGKKTTTKPTKKPTLKTTKKDPKSQTTKPKEVLTTKPTGKPTINTTKTNIRTTLLTSNTKGNPEHTSQEETLHSTTSEGYPSPSQVHTTSGQEETLHSTTSEGYPSPSQVYTTSEYLSQSLSSSNTTK	Found	RSV/A	Yes
KU839630	15172	Human orthopneumovirus	viral cRNA	RSVA/Homo sapiens/USA/TH-28/2014		Homo sapiens	taxon:11250	USA: Tennessee	2014-01-07		subtype: A		966	321	ATGTCCAAAACCAAGGACCAACGCACCGCCAAGACACTAGAAAGGACCTGGGACACTCTTAATCATCTATTATTCATATCATCGTGCTTATACAAGTTAAATCTTAAATCTATAGCACAAATCACATTATCTATTTTGGCAATGATAATCTCAACCTCACTTATAATTGCAGCCATCATATTCATAGCCTCGGCAAACCACAAAGTCACACTAACAACTGCAATCATACAAGATGCAACGAACCAGATCAAGAACACAACCCCAACATACCTCACCCAGAATCCCCAGCTTGGAATCAGCTTCTCCAATCTGTCCGGAACTACATCACAATCCACCACCATACTAGCTTCAACAACACCAAGTGCTGATTCAACCCCACAATCCACAACAGTCAAGATC…	MSKTKDQRTAKTLERTWDTLNHLLFISSCLYKLNLKSIAQITLSILAMIISTSLIIAAIIFIASANHKVTLTTAIIQDATNQIKNTTPTYLTQNPQLGISFSNLSGTTSQSTTILASTTPSADSTPQSTTVKIKNTTTTQILPSKPTTKQRQNKPQNKPNNDFHFEVFNFVPCSICSNNPTCWAICKRIPNKKPGKKTTTKPTKKPTLKTTKKDPKSQTTKPKEVLTTKPTGKPTINTTKTNIRTTLLTSNTKGNPEHTSQEETLHSTTSEGYPSPSQVHTTSGQEETLHSTTSEGYPSPSQVYTTSEYLSQSLSSSNTTK	Found	RSV/A	Yes
KU839637	15173	Human orthopneumovirus	viral cRNA	RSVA/Homo sapiens/USA/TH-24/2014		Homo sapiens	taxon:11250	USA: Tennessee	2014-02-03		subtype: A		966	321	ATGTCCAAAACCAAGGACCAACGCACCGCCAAGACACTAGAAAGGACCTGGGACACTCTCAATCATCTATTATTCATATCATCGTGCTTATACAAGTTAAATCTTAAATCTATAGCACAAATCACATTATCTATTTTGGCAATGATAATCTCAACCTCACTTATAATTGCAGCCATCATATTCATAGCCTCGGCAAACCACAAAGTCACACTAACAACTGCAATCATACAAGATGCAACGAACCAGATCAAGAACACAACCCCAACATACCTCACCCAGAATCCCCAGCTTGGAATCAGCTTCTCCAATCTGTCCGGAACTACATCACAATCCACCACCATACTAGCTTCAACAACACCAAGTGCTGAGTCAACCCCACAATCCACAACAGTCAAGATC…	MSKTKDQRTAKTLERTWDTLNHLLFISSCLYKLNLKSIAQITLSILAMIISTSLIIAAIIFIASANHKVTLTTAIIQDATNQIKNTTPTYLTQNPQLGISFSNLSGTTSQSTTILASTTPSAESTPQSTTVKIKNTTTTQISPSKPTTKQRQNKPQNKPNNDFHFEVFNFVPCSICSNNPTCWAICKRIPNKKPGKKTTTKPTKKPTLKTTKKDPKPQTTKPKEVLTTKPTGKPTINTTKTNIRTTLLTSNTKGNPEHTSQEETLHSTSSEGYPSPSQVYTTSGQEETLHSTTSEGYPSPSQVHTTSEYLSQSLSSSNTTK	Found	RSV/A	Yes

## Sheet: NewRSVB2014
ACCESSION	GENOME_LENGTH	ORGANISM	MOL_TYPE	STRAIN	ISOLATION_SOURCE	HOST	DB_XREF	COUNTRY	COLLECTION_DATE	ISOLATE	NOTE	PUBMED	G_nucleotide_count	G_AA_count	G_nucleotide_sequence	G_ptn_sequence	Is it in David's List?	Manual_curation
MN108245	15141	Human orthopneumovirus	viral cRNA	440204_S10_L001/rsvB/2014		Homo_sapiens	taxon:11250	USA:Seattle	2014				954	317	ATGTCCAAAAACAAAAATCAACGCACTGCCAGGACTCTAGAAAAGACCTGGGATACTCTTAATCATCTAATTGTAATATCCTCTTGTTTATACAAATTAAATTTAAAATCTATAGCACAAATAGCACTATCAGTTTTGGCAATGATAATCTCAACCTCTCTTATAATTGCAGCCATAATATTCATCATCTCTGCCAATCACAAAGTTACACTAACAACTGTCACAGTTCAAACAATAAAAAACCACACTGAGAAAAACATAACCACTTACCTTACTCAAGTCTCACCAGAAAGGGTTAGCCCATCCAAACAACCCACAGCCACACCACCAATCCACACAAACTCAGCCACAATATCACCCAATACAAAATCAGAAACACACCATACAACAGCACAAACC…	MSKNKNQRTARTLEKTWDTLNHLIVISSCLYKLNLKSIAQIALSVLAMIISTSLIIAAIIFIISANHKVTLTTVTVQTIKNHTEKNITTYLTQVSPERVSPSKQPTATPPIHTNSATISPNTKSETHHTTAQTKGTTSTPTQNNKPSTKPRPKNPPKKDDYHFEVFNFVPCSICGNNQLCKSICKTIPSNKPKKKPTTKPTNKPPTKTTNKRDPKTLAKTPKKETTINPTKKPTPKTTERDTSTPQSTVLDITTSKHTERDTSTSQSIALDTTTSKHTTQQQSLHSTTPDNTPNSTQTPAASEPSTSNSTSSIQSYA	Not Found	RSV/B
KU950621	15166	Human orthopneumovirus	viral cRNA	RSVB/Homo sapiens/USA/TH_10586/2014		Homo sapiens; sex: female; age: 32 weeks	taxon:11250	USA	2014-02-05		subtype: RSVB		933	310	ATGTCCAAAAACAAGAATCAACGCACTGCCAGGACTCTAGAAAAGACCTGGGATACTCTTAATCATCTAATTGTAATATCCTCTTGTTTATACAAATTAAATTTAAAATCTATAGCACAAATAGCACTATCAGTTTTGGCAATGATAATCTCAACCTCTCTCATAATTGCAGCCATAATATTCATCATCTCTGCCAATCACAAAGTTACACTAACAACTGTCACAGTTCAAACAATAAAAAACCACACTGAGAAAAACATAACCACTTACCTTACTCAAGTCTCACCAGAAAGGGTTAGCCCATCCAACCAACCCACAACCACACCACCAATCCACACAAACTCAGCCACAATATCACCTAATACAAAATCAGAAACACACCATACAACAGAACAAACC…	MSKNKNQRTARTLEKTWDTLNHLIVISSCLYKLNLKSIAQIALSVLAMIISTSLIIAAIIFIISANHKVTLTTVTVQTIKNHTEKNITTYLTQVSPERVSPSNQPTTTPPIHTNSATISPNTKSETHHTTEQTKGRTSTPTQNNKPSTKPRPKNPPKKDDYHFEVFNFVPCSICGNNQLCKSICKTIPSNKPKKKPTIKPTNKPPTKTTNKRDPKTLAKTPKKETTINPTIKPTPKTTERDTSTPQSTVLDTTTSKHTERDTSTSQSIALDTTTSKHTIQQQSLYSTTLENTPNSTQTPTASEPSTSNST	Found	RSV/B
KX765888	15171	Human orthopneumovirus	viral cRNA	RSVB/Homo sapiens/NZL/LJRSV34/2014		Homo sapiens; sex: male; age: 37 years	taxon:11250	New Zealand: Christchurch	2014-07-30		passage history: P0		933	310	ATGTCCAAAAACAAGAATCAACGCACTGCCAGGACTCTAGAAAAGACCTGGGATACTCTTAATCATCTAATTGTAATATCCTCTTGTTTATACAAATTAAATTTAAAATCTATAGCACAAATAGCACTATCAGTTTTGGCAATGATAATCTCAACCTCTCTCATAATTGCAGCCATAATATTCATCATCTCTGCCAATCACAAAGTTACACTAACAACTATCTCAGTTCAAACAATAAAAAACCACACTGAGAAGAACATAACCACTTACCTTACTCAAGTCTCACCAGAAAGGGTTAGCCCATCCAAACAACCCACAACCACACCACCAATCCACACAAATTCAGCCACAATATCACCTAATACAAAATCAGAAACACACCATACAACAGCACAAACC…	MSKNKNQRTARTLEKTWDTLNHLIVISSCLYKLNLKSIAQIALSVLAMIISTSLIIAAIIFIISANHKVTLTTISVQTIKNHTEKNITTYLTQVSPERVSPSKQPTTTPPIHTNSATISPNTKSETHHTTAQTKGRTSTPTQNNKPSTKPRPKNPPKKDDYHFEVFNFVPCSICGNNQLCKSICKTIPSNKPKKKPTIKPTNKTPTKTTNKRDPKTPAKTPKKDTTTNPTKKPTPKTTERDTSTPQSTVLDTTTSKHTERDTSTSQSIVLDTTTSKHTIQQQSLHSTTPGNTPNSTQTPTASEPSTSNST	Found	RSV/B
KU839625	15172	Human orthopneumovirus	viral cRNA	RSVB/Homo sapiens/USA/TH-40/2014		Homo sapiens	taxon:11250	USA: Tennessee	2014-01-02		subtype: B		933	310	ATGTCCAAAAACAAGAATCAACGCACTGCCAGGACTCTAGAAAAGACCTGGGATACTCTTAATCATCTAATTGTAATATCCTCTTGTTTATACAAATTAAATTTAAAATCTATAGCACAAATAGCACTATCAGTTTTGGCAATGATAATCTCAACCTCTCTTATAATTGCAGCCATAATATTCATCATCTCTGCCAATCACAAAGTTACACTAACAACTGTCACAGTTCAAACAATAAAAAACCACACTGAGAAAAACATAACCACTTACCTTACTCAAGTCTCACCAGAAAGGGTTAGCCCATCCAAACAACCCACAACCACACCACCAATCCACACAAACTCAGCCACAATATCACCCAATACAAAATCAGAAACACACCATACAACAGCACAAACC…	MSKNKNQRTARTLEKTWDTLNHLIVISSCLYKLNLKSIAQIALSVLAMIISTSLIIAAIIFIISANHKVTLTTVTVQTIKNHTEKNITTYLTQVSPERVSPSKQPTTTPPIHTNSATISPNTKSETHHTTAQTKGRTSTPTQNNKPSTKPRLKNPPKKDDYHFEVFNFVPCSICGNNQLCKSICKTIPSNKPKKKPTTKPTNKPPTKTTNKRDPKTLAKTPKKETTINPTKKPTPKTTERDTSTPQSTVLDTTTSKHTERDTSTSQSIALDTTTSKHTTQQQSLHSTTPENTPNSTQTPTASEPSTSNST	Found	RSV/B
KU950625	15172	Human orthopneumovirus	viral cRNA	RSVB/Homo sapiens/USA/TH_10243/2014		Homo sapiens; sex: female; age: 6 weeks	taxon:11250	USA	2014-01-14		subtype: RSVB		933	310	ATGTCCAAAAACAAGAATCAACGCACTGCCAGGACTCTAGAAAAGACCTGGGATACTCTTAATCATCTAATTGTAATATCCTCTTGTTTATACAAATTAAATTTAAAATCTATAGCACAAATAGCACTATCAGTTTTGGCAATGATAATCTCAACCTCTCTCATAATTGCAGCCATAATATTCATCATCTCTGCCAATCACAAAGTTACACTAACAACTATCTCAGTTCAAACAATAAAAAACCACACTGAGAAGAACATAACCACTTACCTTACTCAAGTCTCACCAGAAAGGGTTAGCCCATCCAAACAACCCACAACCACACCACCAATCCACACAAATTCAGCCACAATATCACCTAATACAAAATCAGAAACACACCATACAACAGCACAAACC…	MSKNKNQRTARTLEKTWDTLNHLIVISSCLYKLNLKSIAQIALSVLAMIISTSLIIAAIIFIISANHKVTLTTISVQTIKNHTEKNITTYLTQVSPERVSPSKQPTTTPPIHTNSATISPNTKSETHHTTAQTKGRTSTPTQNNKPSTKPRPKNPPKKDDYHFEVFNFVPCSICGNNQLCKSICKTIPSNKPKKKPTIKPTNKTPTKTTNKRDPKTPAKTPKKDTTTNPTKKPTPKTTERDTSTPQSTVLDTTTSKHTERDTSTSQSIVLDTTTSKQTIQQQSLHSTTPGNTPNSTQTPTASEPSTSNST	Found	RSV/B
KU839641	15172	Human orthopneumovirus	viral cRNA	RSVB/Homo sapiens/USA/TH-36/2014		Homo sapiens	taxon:11250	USA: Tennessee	2014-01-20		subtype: B		933	310	ATGTCCAAAAACAAGAATCAACGCACTGCCAGGACTCTAGAAAAGACCTGGGATACTCTTAATCATCTAATTGTAATATCCTCTTGTTTATACAAATTAAATTTAAAATCTATAGCACAAATAGCACTATCAGTTTTGGCAATGATAATCTCAACCTCTCTCATAATTGCAGCCATAATATTCATCATCTCTGCTAATCACAAAGTTACACTAACAACTGTCACAGTTCAAACAATAAAAAACCACACTGAGAAAAACATAACCACTTACCTTACTCAAGTCTCACCAGGAAGGGTTAGCCCATCCAACCAACCCACAACCACACCACCAATCCACACAAACTCAGCCACAATATCACCTAATACAAAATCAGAAACACACCATACAACAGCACAAACC…	MSKNKNQRTARTLEKTWDTLNHLIVISSCLYKLNLKSIAQIALSVLAMIISTSLIIAAIIFIISANHKVTLTTVTVQTIKNHTEKNITTYLTQVSPGRVSPSNQPTTTPPIHTNSATISPNTKSETHHTTAQTKGRTSTPTQNNKPSTKPRPKNPPKKDDYHFEVFNFVPCSICGNNQLCKSICKTIPSNKPKKKPTIKPTNKPTTKTTNKRDPKTLAKTPKKETTINPTKKPTPKTTERDTSTPQSTVLDTTTSKHTERDTSTPQSTALDTTTSKHTIQQQSFYSTTLENTPNSTQTPTASEPSTSNST	Found	RSV/B
KU839627	15172	Human orthopneumovirus	viral cRNA	RSVB/Homo sapiens/USA/TH-33/2014		Homo sapiens	taxon:11250	USA: Tennessee	2014-01-29		subtype: B		933	310	ATGTCCAAAAACAAGAATCAACGCACTGCCAGGACTCTAGAAAAGACCTGGGATACTCTTAATCATCTAATTGTAATATCCTCTTGTTTATACAAATTAAATTTAAAATCTATAGCACAAATAGCACTATCAGTTTTGGCAATGATAATCTCAACCTCTCTCATAATTGCAGCCATAATATTCATCATCTCTGCTAATCACAAAGTTACACTAACAACTGTCACAGTTCAAACAATAAAAAACCACACTGAGAAAAACATAACCACTTACCTTACTCAAGTCTCACCAGAAAAGGTTAGCCCATCCAACCAACCCACAACCACACCACCAATCCACACAAACTCAGCCACAATATCACCTAATACAAAATCAGAAACACACCATACAACAGCACAAACC…	MSKNKNQRTARTLEKTWDTLNHLIVISSCLYKLNLKSIAQIALSVLAMIISTSLIIAAIIFIISANHKVTLTTVTVQTIKNHTEKNITTYLTQVSPEKVSPSNQPTTTPPIHTNSATISPNTKSETHHTTAQTKGRTSTPTQNNKPSTKPRPKNPPKKDDYHFEVFNFVPCSICGNNQLCKSICKTIPSNKPKKKPTIKPTNKPTTKTTNKRDPKTLAKTPKKETTINPTKKPTPKTTERDTSTPQSTVLDTTTSKHTERDTSTPQSTALDTTTSKHTIQQQSFYSTTLENTPNSTQTPTASEPSTSNST	Found	RSV/B
KX765973	15172	Human orthopneumovirus	viral cRNA	RSVB/Homo sapiens/NZL/LJRSV20/2014		Homo sapiens; sex: male; age: 2 years	taxon:11250	New Zealand: Christchurch	2014-05-27		passage history: P0		933	310	ATGTCCAAAAACAAGAATCAACGCACTGCCAGGACTCTAGAAAAGACCTGGGATACTCTTAATCATCTAATTGTAATATCCTCTTGTTTATACAAATTAAATTTAAAATCTATAGCACAAATAGCACTATCAGTTTTGGCAATGATAATCTCAACCTCTCTCATAATTGCAGCCATAATATTCATCATCTCTGCCAATCACAAAGTTACACTAACAACTATCTCAGTTCAAACAATAAAAAACCACACTGAGAAGAACATAACCACTTACCTTACTCAAGTCTCACCAGAAAGGGTTAGCCCATCCAAACAACCCACAACCACACCACCAATCCACACAAATTCAGCCACAATATCACCTAATACAAAATCAGAAACACACCATACAACAGCACAAACC…	MSKNKNQRTARTLEKTWDTLNHLIVISSCLYKLNLKSIAQIALSVLAMIISTSLIIAAIIFIISANHKVTLTTISVQTIKNHTEKNITTYLTQVSPERVSPSKQPTTTPPIHTNSATISPNTKSETHHTTAQTKGRTSTPTQNNKPSTKPRPKNPPKKDDYHFEVFNFVPCSICGNNQLCKSICKTIPSNKPKKKPTIKPTNKTPTKTTNKRDPKTPAKTPKKDTTTNPTKKPTPKTTERDTSTPQSTVLDTTTSKHTERDTSTSQSIVLDTTTSKHTIQQQSLHSTTPGNTPNSTQTPTASEPSTSNST	Found	RSV/B
KX765907	15172	Human orthopneumovirus	viral cRNA	RSVB/Homo sapiens/NZL/LJRSV25/2014		Homo sapiens; sex: female; age: 3 weeks	taxon:11250	New Zealand: Christchurch	2014-06-05		passage history: P0		933	310	ATGTCCAAAAACAAGAATCAACGCACTGCCAGGACTCTAGAAAAGACCTGGGATACTCTTAATCATCTAATTGTAATATCCTCTTGTTTATACAAATTAAATTTAAAATCTATAGCACAAATAGCACTATCAGTTTTGGCAATGATAATCTCAACCTCTCTCATAATTGCAGCCATAATATTCATCATCTCTGCCAATCACAAAGTTACACTAACAACTATCTCAGTTCAAACAATAAAAAACCACACTGAGAAGAACATAACCACTTACCTTACTCAAGTCTCACCAGAAAGGGTTAGCCCATCCAAACAACCCACAACCACACCACCAATCCACACAAATTCAGCCACAATATCACCTAATACAAAATCAGAAACACACCATACAACAGCACAAACC…	MSKNKNQRTARTLEKTWDTLNHLIVISSCLYKLNLKSIAQIALSVLAMIISTSLIIAAIIFIISANHKVTLTTISVQTIKNHTEKNITTYLTQVSPERVSPSKQPTTTPPIHTNSATISPNTKSETHHTTAQTKGRTSTPTQNNKPSTKPRPKNPPKKDDYHFEVFNFVPCSICGNNQLCKSICKTIPSNKPKKKPTIKPTNKTPTKTTNKRDPKTPAKTPKKDTTTNPTKKPTPKTTERDTSTPQSTVLDTTTSKHPERDTSTSQSIVLDTTTSKHTIQQQSLHSTTPGNTPNSTQTPTASEPSTSNST	Found	RSV/B
KU950676	15173	Human orthopneumovirus	viral cRNA	RSVB/Homo sapiens/USA/TH_10553/2014		Homo sapiens; sex: female; age: 4 weeks	taxon:11250	USA	2014-01-09		subtype: RSVB		933	310	ATGTCCAAAAACAAGAATCAACGCACTGCCAGGACTCTAGAAAAGACCTGGGATACTCTTAATCATCTAATTGTAATATCCTCTTGTTTATACAAATTAAATTTAAAATCTATAGCACAAATAGCACTATCAGCTTTGGCAATGATAATCTCAACCTCTCTCATAATTGCAGCCATAATATTCATCATCTCTGCTAATCACAAAGTTACACTAACAACTGTCACAGTTCAAACAATAAAAAACCACACTGAGAAAAACATAACCACTTACCTTACTCAAGTCTCACCAGAAAAGGTTAGCCCATCCAACCAACCCACAACCACACCACCAATCCACACAAACTCAGCCACAATATCACCTAATACAAAATCAGAAACACACCATACAACAGCACAAACC…	MSKNKNQRTARTLEKTWDTLNHLIVISSCLYKLNLKSIAQIALSALAMIISTSLIIAAIIFIISANHKVTLTTVTVQTIKNHTEKNITTYLTQVSPEKVSPSNQPTTTPPIHTNSATISPNTKSETHHTTAQTKGRTSTPTQNNKPSTKPRPKNPPKKDDYHFEVFNFVPCSICGNNQLCKSICKTIPSNKPKKKPTIKPTNKPTTKTTNKRDPKTLAKTPKKETTINPTKKPTPKTTERDTSTPQSTVLDTTTSKHTERDTSTPQSTALDTTTSKHTIQQQSFYSTTLENTPNSTQTPTASEPSTSNST	Found	RSV/B
KU839633	15173	Human orthopneumovirus	viral cRNA	RSVB/Homo sapiens/USA/TH-34/2014		Homo sapiens	taxon:11250	USA: Tennessee	2014-01-13		subtype: B		933	310	ATGTCCAAAAACAAGAATCAACGCACTGCCAGGACTCTAGAAAAGACCTGGGATACTCTTAATCATCTAATTGTAATATCCTCTTGTTTATACAAATTAAATTTAAAATCTATAGCACAAATAGCACTATCAGTTTTGGCAATGATAATCTCAACCTCTCTCATAATTGCAGCCATAATATTCATCATCTCTGCCAATCACAAAGTTACACTAACAACTGTCACAGTTCAAACAATAAAAAACCACACTGAGAAGAACATAACCACTTACCTTACTCAAGTCTCACCAGAAAGGGTTAGCCCATCCAACCAAACCACAACCACACCACCAATCCACACAAACTCAGCCACAATATCACCTAATACAAAATCAGAAACACACCATACAACAGCACAAACC…	MSKNKNQRTARTLEKTWDTLNHLIVISSCLYKLNLKSIAQIALSVLAMIISTSLIIAAIIFIISANHKVTLTTVTVQTIKNHTEKNITTYLTQVSPERVSPSNQTTTTPPIHTNSATISPNTKSETHHTTAQTKGRTSTPTQNNKPSTKPRPKNPPKKDDYHFEVFNFVPCSICGNNQLCKSICKTIPSNKPKKKPTIKPTNKPPTKTTNKRDPKTPAKTPKKETTINPTKKPTPKTTERDTSTPQSTVLDTTTSKHTERDTSTSQSIALDTTTSKHTIQQQSLYSTTLENTPNSTQTPIASEPSTSNST	Found	RSV/B
KU950588	15173	Human orthopneumovirus	viral cRNA	RSVB/Homo sapiens/USA/TH_10502/2014		Homo sapiens; sex: male; age: 25 weeks	taxon:11250	USA	2014-01-22		subtype: RSVB		933	310	ATGTCCAAAAACAAGAATCAACGCACTGCCAGGACTCTAGAAAAGACCTGGGATACTCTTAATCATCTAATTGTAATATCCTCTTGTTTATACAAATTAAATTTAAAATCTATAGCACAAATAGCACTATCAGTTTTGGCAATGATAATCTCAACCTCTCTCATAATTGCAGCCATAATATTCATCATCTCTGCCAATCACAAAGTTACACTAACAACTGTCACAGTTCAAACAATAAAAAACCACACTGAGAAGAACATAACCACTTACCTTACTCAAGTCTCACCAGAAAGGGTTAGCCCATCCAACCAAACCACAACCACACCACCAATCCACACAAACTCAGCCACAATATCACCTAATACAAAATCAGAAACACACCATACAACAGCACAAACC…	MSKNKNQRTARTLEKTWDTLNHLIVISSCLYKLNLKSIAQIALSVLAMIISTSLIIAAIIFIISANHKVTLTTVTVQTIKNHTEKNITTYLTQVSPERVSPSNQTTTTPPIHTNSATISPNTKSETHHTTAQTKGRTSTPTQNNKPSTKPRPKNPPKKDDYHFEVFNFVPCSICGNNQLCKSICKTIPSNKPKKKPTIKPTNKPPTKTTNKRDPKTPAKTPKKETTINPTKKPTPKTTERDTSTPQSTVLDTTTSKHTERDTSTSQSIALDTTTSKHTIQQQSLYSTTLENTPNSTQTPIASEPSTSNST	Found	RSV/B
KU950648	15183	Human orthopneumovirus	viral cRNA	RSVB/Homo sapiens/USA/TH_10564/2014		Homo sapiens; sex: male; age: 6 weeks	taxon:11250	USA	2014-01-27		subtype: RSVB		933	310	ATGTCCAAAAACAAGAATCAACGCACTGCCAGGACTCTAGAAAAGACCTGGGATACTCTTAATCATCTAATTGTAATATCCTCTTGTTTATACAAATTAAATTTAAAATCTATAGCACAAATAGCACTATCAGTTTTGGCAATGATAATCTCAACCTCTCTCATAATTGCAGCCATAATATTCATCATCTCTGCTAATCACAAAGTTACACTAACAACTGTCACAGTTCAAACAATAAAAAACCACACTGAGAAAAACATAACCACTTACCTTACTCAAGTCTCACCAGAAAGGGTTAGCCCATCCAACCAACCCACAACCACACCACCAATCCACACAAACTCAGCCACAATATCACCTAATACAAAATCAGAAACACACCATACAACAGCACAAACC…	MSKNKNQRTARTLEKTWDTLNHLIVISSCLYKLNLKSIAQIALSVLAMIISTSLIIAAIIFIISANHKVTLTTVTVQTIKNHTEKNITTYLTQVSPERVSPSNQPTTTPPIHTNSATISPNTKSETHHTTAQTKGRTSTPTQNNKPSTKPRPKNPPKKDDYHFEVFNFVPCSICGNNQLCKSICKTIPSNKPKKKPTIKPTNKPTTKTTNKRDPKTLAKTPKKETTINPTKKPTPKTTERDTSTPQSTVLDTTTSKHTERDTSTPQSTALDTTTSKHTIQQQSFYSTTLENTPNSTQTPTASEPSTSNST	Found	RSV/B
ON237108	15201	Human respiratory syncytial virus B	viral cRNA		nasopharyngeal aspirate	Homo sapiens; 6 months; male	taxon:208895	Argentina: Buenos Aires Monte Grande	2014-06-12	HRSV/B/Argentina/BA-HNRG-041/2014	subtype: B		933	310	ATGTCCAAAAACAAGAATCAACGCACTGCCAGGACTCTAGAAAAGACCTGGGATACTCTTAATCATCTAATTGTAATATCCTCTTGTTTATACAAATTAAATTTAAAATCTATAGCACAAATAGCACTATCAGTTTTGGCAATGATAATCTCAACCTCTCTCATAATTGCAGCCATAATATTCATCATCTCTGCCAATCACAAAGTTACACTAACAACTGTCACAGTTCAAACAATAAAAAACCACACTGAGAAAAACATAACCACTTACCTTACTCAAGTCTCACCAGAAAGGGTTAGCCCATCCAACCAACCCACAACCACACCACCAATCCACACAAACTCAGCCACAATATCACCTAATACAAAATCAGAAACACACCATACAACAGAACAAACC…	MSKNKNQRTARTLEKTWDTLNHLIVISSCLYKLNLKSIAQIALSVLAMIISTSLIIAAIIFIISANHKVTLTTVTVQTIKNHTEKNITTYLTQVSPERVSPSNQPTTTPPIHTNSATISPNTKSETHHTTEQTKGRTSTPTQNNKPSTKPHPKNPPKKDDYHFEVFNFVPCSICGNNQLCKSICKTIPSNKPKKKPTIKPTNKPPTKTTNKRDPKTLAKTSKKETTINPTTKPTPKTTERDTSTPQSTVLDTTTSKHTERDTSTSQSIALDTTTSKHTIQQQSLYLTTLENTPNSTQTPTASEPSTSNST	Not Found	RSV/B
ON237087	15203	Human respiratory syncytial virus B	viral cRNA		nasopharyngeal aspirate	Homo sapiens; 2 years; male	taxon:208895	Argentina: Buenos Aires Jose C. Paz	2014-05-14	HRSV/B/Argentina/BA-HNRG-008/2014	subtype: B		933	310	ATGTCCAAAAACAAGAATCAACGCACTGCCAGGACTCTAGAAAAGACCTGGGATACTCTTAATCATCTAATTGTAATATCCTCTTGTTTATACAAATTAAATTTAAAATCTATAGCACAAATAGCACTATCAGTTTTGGCAATGATAATCTCAACCTCTCTCATAATTGCAGCCATAATATTCATCATCTCTGCCAATCACAAAGTTACACTAACAACTGTCACAGTTCAAACAATAAAAAACCACACTGAGAAAAACATAACCACTTACCTTACTCAAGTCTCACCAGAAAGGGTTAGCCCATCCAACCAACCCACAACCACACCACCAATCCACACAAACTCAGCCACAATATCACCTAATACAAAATCAGAAACACACCATACAACAGAACAAACC…	MSKNKNQRTARTLEKTWDTLNHLIVISSCLYKLNLKSIAQIALSVLAMIISTSLIIAAIIFIISANHKVTLTTVTVQTIKNHTEKNITTYLTQVSPERVSPSNQPTTTPPIHTNSATISPNTKSETHHTTEQTKGRTSTPTQNNKPSTKPRPKNPPKKDDYHFEVFNFVPCSICGNNQLCKSICKTIPSNKPKKKPTIKPTNKPPTKTTNKRDPKTLAKTPKKETTINPTIKPTPKTTERDTSTPQSTVLDTTTSKHTERDTSTSQSIALDTTTSKHTIQQQSLYSTTLENTPNSTQTPTASEPSTSNST	Not Found	RSV/B
ON237117	15204	Human respiratory syncytial virus B	viral cRNA		nasopharyngeal aspirate	Homo sapiens; 7 months; male	taxon:208895	Argentina: Buenos Aires Merlo	2014-07-04	HRSV/B/Argentina/BA-HNRG-070/2014	subtype: B		933	310	ATGTCCAAAAACAAGAATCAACGCACTGCCAGGACTCTAGAAAGGACCTGGGATACTCTTAATCATCTAATTGTAATATCCTCTTGTTTATACAAATTAAATTTAAAATCTATAGCACAAATAGCACTATCAGTTTTGGCAATGATAATCTCAACCTCTCTCATAATTGCAGCCATAATATTCATCATCTCTGCCAATCACAAAGTTACACTAACAACTGTCTCAGTTCAAACAATAAAAAACCACACTGAGAAAAACATAACCACTTACCTTACTCAAGTCTCACCAGAAAGGGTTAGCCCATCCAAACAACCCACAACCACACCATCAATCCACACAAATTCAGCCACAATATCACCTAATACAAAATCAGAAACACACCATACAACAGCACAAACC…	MSKNKNQRTARTLERTWDTLNHLIVISSCLYKLNLKSIAQIALSVLAMIISTSLIIAAIIFIISANHKVTLTTVSVQTIKNHTEKNITTYLTQVSPERVSPSKQPTTTPSIHTNSATISPNTKSETHHTTAQTKGRTSTPTQNNKPSTKPRPKNPPKKDDYHFEVFNFVPCSICGNNQLCKSICKTIPSNKPKKKPTIKPTNKTPTKTTNKRDPKTPAKTPKKDTTTNPTKKPTPKTTERDTSTPQSTVLDTTTSKHTERDTSTSQSIVLDTTTSKHTIQQQSLHSTTPGNTPNSTQTPTASKPSTSNST	Not Found	RSV/B
OR466382	15206	Human respiratory syncytial virus B	viral cRNA			Homo sapiens	taxon:208895	USA	2014-12-20	p1306-121310759A	type: B		933	310	ATGTCCAAAAACAAGAATCAACGCACTGCCAGGACTCTAGAAAAGACCTGGGATACTCTTAATCATCTAATTGTAATATCCTCTTGTTTATACAAATTAAATTTAAAATCTATAGCACAAATAGCACTATCAGTTTTGGCAATGATAATCTCAACCTCTCTTATAATTGCAGCCATAATATTCATCATCTCTGCCAATCATAAAGTTACACTAACAACTGTCACAGTTCAAACAATAAAAAACCGCACTGAGAAAAACATAACCACTTACCTTACTCAAGTCTCACCAGAAAGGGTTAGCCCATCCAAACAACCCACAACCACACCACCAATCCACACAAACTCAGCCACAATATCACCTAATACAAAATCAGAAACACACCATACAACAGCACAAACC…	MSKNKNQRTARTLEKTWDTLNHLIVISSCLYKLNLKSIAQIALSVLAMIISTSLIIAAIIFIISANHKVTLTTVTVQTIKNRTEKNITTYLTQVSPERVSPSKQPTTTPPIHTNSATISPNTKSETHHTTAQTKGRTSTPTQKNKPSTKPRPKNPPKKDDYHFEVFNFVPCSICGNNQLCKSICKTIPSNKPKKKPTTKPTNKPLTKTTNKRDPKTLAKTPKKETTINPTKKPTPKTTERDTSTPQSTVLDTTTSKHTERDTSTSQSIALDTTTSKHTTQQQSLYSTTPENTPNSTQTPTASEPSTSNST	Not Found	RSV/B
ON237101	15207	Human respiratory syncytial virus B	viral cRNA		nasopharyngeal aspirate	Homo sapiens; 5 months; male	taxon:208895	Argentina: Buenos Aires Lomas de Zamora	2014-06-03	HRSV/B/Argentina/BA-HNRG-030/2014	subtype: B		933	310	ATGTCCAAAAACAAGAATCAACGCACTGCCAGGACTCTAGAAAAGACCTGGGATACTCTTAACCATCTAATTGTAATATCCTCTTGTTTATACAAATTAAATTTAAAATCTATAGCACAAATAGCACTATCAGTTTTGGCAATGATAATCTCAACCTCTCTCATAATTGCAGCCATAATATTCATCATCTCTGCCAATCACAAAGTTACACTAACAACTATCTCAGTTCAAACAATAAAAAACCACACTGAGAAGAACATAACCACTTACCTTACTCAAGTCTCACCAGAAAGGGTTAGCCCATCCAAACAACCCACAACCACACCACCAATCCACACAAATTCAGCCACAATATCACCTAATACAAAATCAGAAACACACCATACAACAGCACAAACC…	MSKNKNQRTARTLEKTWDTLNHLIVISSCLYKLNLKSIAQIALSVLAMIISTSLIIAAIIFIISANHKVTLTTISVQTIKNHTEKNITTYLTQVSPERVSPSKQPTTTPPIHTNSATISPNTKSETHHTTAQTKGRTSTPTQNNKPSTKPRPKNPPKKDDYHFEVFNFVPCSICGNNQLCKSICKTIPSNKPKKKPTIKPTNKTPTKTTNKRDPKTPAKTPKKDTTTNPTKKPTPKTTERDTSTPQSTVLDTTTSKHTERDTSTSQSIVLDTTTSKHTIQQQSLHSTTPGNTPNSTQTPTASEPSTSNST	Not Found	RSV/B
ON237116	15208	Human respiratory syncytial virus B	viral cRNA		nasopharyngeal aspirate	Homo sapiens; 1 year 4 months; male	taxon:208895	Argentina: Buenos Aires Esteban Echeverria	2014-07-01	HRSV/B/Argentina/BA-HNRG-067/2014	subtype: B		954	317	ATGTCCAAAAACAAGAATCAACGCACTGCCAGGACTCTAGAAAAGACCTGGGATACTCTTAATCATCTAATTGTAATATCCTCTTGTTTATACAAATTAAATTTAAAATCTATAGCACAAATAGCACTATCAGTTTTGGCAATGATAATCTCAACTTCTCTCATAATTGCAGCCATAATATTCATCATCTCTGCCAATCACAAAGTTACACTAACAACTGTCACAGTTCAAACAATAAAAAACCACACTGAGAAAAACATAACCACTTACCTTACTCAAGTCTCACCAGAAAGGGTTAGCCCATCCAACCAACCCACAACCACACCACCAATCCACACAAACTCAGCCACAATATCACCTAATACAAAATCAGAAACACACCATACAACAGCACAAACC…	MSKNKNQRTARTLEKTWDTLNHLIVISSCLYKLNLKSIAQIALSVLAMIISTSLIIAAIIFIISANHKVTLTTVTVQTIKNHTEKNITTYLTQVSPERVSPSNQPTTTPPIHTNSATISPNTKSETHHTTAQTKGRTSTPTQNNKPSTKPRPKNPPKKDDYHFEVFNFVPCSICGNNQLCKSICKTIPSNKPKKKPTIKPTNKPPTKTTNKRDPKTLAKTPKKETTINPTKKPTPKTTERDTSTPQSTVLDTTTSKHTERDTSTSQSIALDTTTSKHTTQQQSLYSTTLENTPNSTQTPTASEPSTSNSTQKLQSYA	Not Found	RSV/B
ON237120	15208	Human respiratory syncytial virus B	viral cRNA		nasopharyngeal aspirate	Homo sapiens; 7 months; male	taxon:208895	Argentina	2014-07-08	HRSV/B/Argentina/BA-HNRG-073/2014	subtype: B		933	310	ATGTCCAAAAACAAGAATCAACGCACTGCCAGGACTCTAGAAAAGACCTGGGATACTCTTAATCATCTAATTGTAATATCCTCTTGTTTATACAAATTAAATTTAAAATCTATAGCACAAATAGCACTATCAGTTTTGGCAATGATAATCTCAACCTCTCTCATAATTGCAGCCATAATATTCATCATCTCTGCCAATCACAAAGTTACACTAACAACTATCTCAGTTCAAACAATAAAAAACCACACTGAGAAGAACATAACCACTTACCTTACTCAAGTCTCACCAGAAAGGGTTAGCCCATCCAAACAACCCACAACCACACCACCAATCCACACAAATTCAGCCACAATATCACCTAATACAAAATCAGAAACACACCATACAACAGCACAAACC…	MSKNKNQRTARTLEKTWDTLNHLIVISSCLYKLNLKSIAQIALSVLAMIISTSLIIAAIIFIISANHKVTLTTISVQTIKNHTEKNITTYLTQVSPERVSPSKQPTTTPPIHTNSATISPNTKSETHHTTAQTKGRTSTPTQNNKPSTKPRPKNPPKKDDYHFEVFNFVPCSICGNNQLCKSICKTIPSNKPKKKPTIKPTNKTPTKTTNKRDPKTPAKTPKKDTTTNPTKKPTPKTTERDTSTPQSTVLDTTTSKHTERDTSTPQSIVLDTTTSKHTIQQQSLHSTTPGNTPNSTQTPTASEPSTSNST	Not Found	RSV/B
ON237123	15208	Human respiratory syncytial virus B	viral cRNA		nasopharyngeal aspirate	Homo sapiens; 2 months; female	taxon:208895	Argentina: Buenos Aires Ciudad Evita	2014-07-29	HRSV/B/Argentina/BA-HNRG-081/2014	subtype: B		954	317	ATGTCCAAAAACAAGAATCAACGCACTGCCAGGACTCTAGAAAAGACCTGGGATACTCTTAATCATCTAATTGTAATATCCTCTTGTTTATACAAATTAAATTTAAAATCTATAGCACAAATAGCACTATCAGTTTTGGCAATGATAATCTCAACCTCTCTCATAATTGCAGCCATAATATTCATCATCTCTGCTAATCACAAAGTTACACTAACAACTGTCACAGTTCAAACAATAAAAAACCACACTGAGAAAAACATAACCACTTACCTTACTCAAGTCTCACCAGAAAGGGTTAGCCCATCCAACCAACCCACAACCACACCACCAATCCACACAAACTCAGCCACAATATCACCTAATACAAAATCAGAAACACACCATACAACAGCACAAACC…	MSKNKNQRTARTLEKTWDTLNHLIVISSCLYKLNLKSIAQIALSVLAMIISTSLIIAAIIFIISANHKVTLTTVTVQTIKNHTEKNITTYLTQVSPERVSPSNQPTTTPPIHTNSATISPNTKSETHHTTAQTKGRTSTPTQNNKPSTKPRPKNPPKKDDYHFEVFNFVPCSICGNNQLCKSICKTIPSNKPKKKPTIKPTNKPPTKTTNKRDPKTLTKTPKKENTINPTKGPTPKTTEXDTSTPQSTVLDTTTSKHIERNTSTSQSIALDTTTSKHTIQQQSLHSTTLENTPNSTQTPTASEPSTSNSTQKLQSYA	Not Found	RSV/B
ON237084	15209	Human respiratory syncytial virus B	viral cRNA		nasopharyngeal aspirate	Homo sapiens; 4 years; male	taxon:208895	Argentina: Ciudad Autonoma de Buenos Aires	2014-05-05	HRSV/B/Argentina/BA-HNRG-003/2014	subtype: B		933	310	ATGTCCAAAAACAAAAATCAACGCACTGCCAGGACTCTAGAAAAGACCTGGGATACTCTTAATCATCTAATTGTAATATCCTCTTGTTTATACAAATTAAATTTAAAATCTATAGCACAAATAGCACTATCAGTTTTGGCAATGATAATCTCAACCTCTCTTATAATTGCAGCCATAATATTCATCATCTCTGCCAATCACAAAGTTACACTAACAACTGTCACAGTTCAAACAATAAAAAACCACACTGAGAAAAACATAACCACTTACCTTACTCAAGTCTCACCAGAAAGGGTTAGCCCATCCAAACAACCCACAGCCACACCACCAATCCACACAAACTCAGCCACAATATCACCCAATACAAAATCAGAAACACACCATACAACAGCACAAACC…	MSKNKNQRTARTLEKTWDTLNHLIVISSCLYKLNLKSIAQIALSVLAMIISTSLIIAAIIFIISANHKVTLTTVTVQTIKNHTEKNITTYLTQVSPERVSPSKQPTATPPIHTNSATISPNTKSETHHTTAQTKGTTSTPTQNNKPSTKPRPKNPPKKDDYHFEVFNFVPCSICGNNQLCKSICKTIPSNKPKKKPTTKPTNKPPTKTTNKRDPKTLAKTPKKENTINPTKKPTPKTTERDTSTPQSTVLDITTSKHTERDTSTSQSIALDTTTSKHTTQQQSLYSTTPENTPNSTQTPTASEPSTSNST	Not Found	RSV/B
ON237085	15209	Human respiratory syncytial virus B	viral cRNA		nasopharyngeal aspirate	Homo sapiens; 9 months; male	taxon:208895	Argentina: Ciudad Autonoma de Buenos Aires	2014-05-06	HRSV/B/Argentina/BA-HNRG-004/2014	subtype: B		954	317	ATGTCCAAAAACAAGAATCAACGCACTGCCAGGACTCTAGAAAAGACCTGGGATACTCTTAATCATCTAATTGTAATATCCTCTTGTTTATACAAATTAAATTTAAAATCTATAGCACAAATAGCACTATCAGTTTTGGCAATGATAATCTCAACCTCTCTCATAATTGCAGCCATAATATTCATCATCTCTGCTAATCACAAAGTTACACTAACAACTGTCACAGTTCAAACAATAAAAAACCACACTGAGAAAAACATAACCACTTACCTTACTCAAGTCTCACCAGAAAGGGTTAGCCCATCCAACCAACCCACAACCACACCACCAATCCACACAAACTCAGCCACAATATCACCTAATACAAAATCAGAAACACACCATACAACAGCACAAACC…	MSKNKNQRTARTLEKTWDTLNHLIVISSCLYKLNLKSIAQIALSVLAMIISTSLIIAAIIFIISANHKVTLTTVTVQTIKNHTEKNITTYLTQVSPERVSPSNQPTTTPPIHTNSATISPNTKSETHHTTAQTKGRTSTPTQNNKPSTKPRPKNPPKKDDYHFEVFNFVPCSICGNNQLCKSICKTIPSNKPKKKPTIKPTNKPPTKTTNKRDPKTLTKTPKKENTINPTKGPTPKTTERDTSTPQSTVLDTTTSKHIERDTSTSQSIALDTTTSKHTIQQQSLHSTTLENTPNSTQTPTASEPSTSNSTQKLQSYA	Not Found	RSV/B
ON237091	15209	Human respiratory syncytial virus B	viral cRNA		nasopharyngeal aspirate	Homo sapiens; 11 months; male	taxon:208895	Argentina: Buenos Aires Moreno	2014-05-20	HRSV/B/Argentina/BA-HNRG-014/2014	subtype: B		933	310	ATGTCCAAAAACAAAAATCAACGCACTGCCAGGACTCTAGAAAAGACCTGGGATACTCTTAATCATCTAATTGTAATATCCTCTTGTTTATACAAATTAAATTTAAAATCTATAGCACAAATAGCACTATCAGTTTTGGCAATGATAATCTCAACCTCTCTTATAATTGCAGCCATAATATTCATCATCTCTGCCAATCACAAAGTTACACTAACAACTGTCACAGTTCAAACAATAAAAAACCACACTGAGAAAAACATAACCACTTACCTTACTCAAGTCTCACCAGAAAGGGTTAGCCCATCCAAACAACCCACAGCCACACCACCAATCCACACAAACTCAGCCACAATATCACCCAATACAAAATCAGAAACACACCATACAACAGCACAAACC…	MSKNKNQRTARTLEKTWDTLNHLIVISSCLYKLNLKSIAQIALSVLAMIISTSLIIAAIIFIISANHKVTLTTVTVQTIKNHTEKNITTYLTQVSPERVSPSKQPTATPPIHTNSATISPNTKSETHHTTAQTKGTTSTPTQNNKPSTKPRPKNPPKKDDYHFEVFNFVPCSICGNNQLCKSICKTIPSNKPKKKPTTKPTNKPPTKTTNKRDPKTLAKTPKKENTINPTKKPTPKTTERDTSTPQSTVLDITTSKHTERDTSTSQSIALDTTTSKHTTQQQSLYSTTPENTPNSTQTPTASEPSTSNST	Not Found	RSV/B
ON237090	15209	Human respiratory syncytial virus B	viral cRNA		nasopharyngeal aspirate	Homo sapiens; 1 year; male	taxon:208895	Argentina: Buenos Aires Wilde	2014-05-20	HRSV/B/Argentina/BA-HNRG-013/2014	subtype: B		954	317	ATGTCCAAAAACAAGAATCAACGCACTGCCAGGACTCTAGAAAAGACCTGGGATACTCTTAATCATCTAATTGTAATATCCTCTTGTTTATACAAATTAAATTTAAAATCTATAGCACAAATAGCACTATCAGTTTTGGCAATGATAATCTCAACCTCTCTCATAATTGCAGCCATAATATTCATCATCTCTGCTAATCACAAAGTTACACTAACAACTGTCACAGTTCAAACAATAAAAAACCACACTGAGAAAAACATAACCACCTACCTTACTCAAGTCTCACCAGAAAGGGTTAGCCCATCCAACCAACCCACAACCACACCACCAATCCACACAAACTCAGCCACAATATCACCTAATACAAAATCAGAAACACACCATACAACAGCACAAACC…	MSKNKNQRTARTLEKTWDTLNHLIVISSCLYKLNLKSIAQIALSVLAMIISTSLIIAAIIFIISANHKVTLTTVTVQTIKNHTEKNITTYLTQVSPERVSPSNQPTTTPPIHTNSATISPNTKSETHHTTAQTKGRTSTPTQNNKPSTKPRPKNPPKKDDYHFEVFNFVPCSICGNNQLCKSICKTIPSNKPKKKPTIKPTNKPPTKTTNKRDPKTLTKTPKKENTINPTKGPTPKTTERDTSTPQSTVLDTTTSKHIERDTSTSQSIALDTTTSKHTIQQQSLHSTTLENTPNSTQTPTASEPSTSNSTQKLQSYA	Not Found	RSV/B
ON237092	15209	Human respiratory syncytial virus B	viral cRNA		nasopharyngeal aspirate	Homo sapiens; 1 year 8 months; female	taxon:208895	Argentina: Buenos Aires Jose C. Paz	2014-05-21	HRSV/B/Argentina/BA-HNRG-015/2014	subtype: B		954	317	ATGTCCAAAAACAAGAATCAACGCACTGCCAGGACTCTAGAAAAGACCTGGGATACTCTTAATCATCTAATTGTAATATCCTCTTGTTTATACAAATTAAATTTAAAATCTATAGCACAAATAGCACTATCAGTTTTGGCAATGATAATCTCAACCTCTCTCATAATTGCAGCCATAATATTCATCATCTCTGCTAATCACAAAGTTACACTAACAACTGTCACAGTTCAAACAATAAAAAACCACACTGAGAAAAACATAACCACCTACCTTACTCAAGTCTCACCAGAAAGGGTTAGCCCATCCAACCAACCCACAACCACACCACCAATCCACACAAACTCAGCCACAATATCACCTAATACAAAATCAGAAACACACCATACAACAGCACAAACC…	MSKNKNQRTARTLEKTWDTLNHLIVISSCLYKLNLKSIAQIALSVLAMIISTSLIIAAIIFIISANHKVTLTTVTVQTIKNHTEKNITTYLTQVSPERVSPSNQPTTTPPIHTNSATISPNTKSETHHTTAQTKGRTSTPTQNNKPSTKPRPKNPPKKDDYHFEVFNFVPCSICGNNQLCKSICKTIPSNKPKKKPTIKPTNKPPTKTTNKRDPKTLTKTPKKENTINPTKGPTPKTTERDTSTPQSTVLDTTTSKHIERDTSTSQSIALDTTTSKHTIQQQSLHSTTLENTPNSTQTPTASEPSTSNSTQKLQSYA	Not Found	RSV/B
ON237093	15209	Human respiratory syncytial virus B	viral cRNA		nasopharyngeal aspirate	Homo sapiens; 15 years; male	taxon:208895	Argentina: Buenos Aires Hurlingham	2014-05-26	HRSV/B/Argentina/BA-HNRG-017/2014	subtype: B		933	310	ATGTCCAAAAACAAGAATCAACGCACTGCCAGGACTCTAGAAAAGACCTGGGATACTCTTAATCATCTAATTGTAATATCCTCTTGTTTATACAAATTAAATTTAAAATCTATAGCACAAATAGCACTATCAGTTTTGGCAATGATAATCTCAACCTCTCTCATAATTGCAGCCATAATATTCATCATCTCTGCTAATCACAAAGTTACACTAACAACTGTCACAGTTCAAACAATAAAAAACCACACTGAGAAAAACATAACCACTTACCTTACTCAAGTCCCACCAGAAAGGGTTAGCCCATCCAACCAACCCACAACCACACCACCAATCCACACAAACTCAGCCACAATATCACCTAATACAAAATCAGAAACACACCATACAACAGCACAAACC…	MSKNKNQRTARTLEKTWDTLNHLIVISSCLYKLNLKSIAQIALSVLAMIISTSLIIAAIIFIISANHKVTLTTVTVQTIKNHTEKNITTYLTQVPPERVSPSNQPTTTPPIHTNSATISPNTKSETHHTTAQTKGRTSTPTQNNKPSTKPRPKNPPKKDDYHFEVFNFVPCSICGNNQLCKSICKTIPSNKPKKKPTIKPTNKPPTKTTNKRDPKTLAKTPKKETTINPTKKPTPKTTERDTSTPQSTVLDTTTSKHTERDTSTSQSIALDTTTSKHTIQQQSLYSTTLENTPNSAQAPTASEPSTSNST	Not Found	RSV/B
ON237110	15209	Human respiratory syncytial virus B	viral cRNA		nasopharyngeal aspirate	Homo sapiens; 9 months; male	taxon:208895	Argentina: Buenos Aires Escobar	2014-06-16	HRSV/B/Argentina/BA-HNRG-049/2014	subtype: B		933	310	ATGTCCAAAAACAAGAATCAACGCACTGCCAGGACTCTAGAAAAGACCTGGGATACTCTTAATCATCTAATTGTAATATCCTCTTGTTTATACAAATTAAATTTAAAATCTATAGCACAAATAGCACTATCAGTTTTGGCAATGATAATCTCAACCTCTCTCATAATTGCAGCCATAATATTCATCATCTCTGCCAATCACAAAGTTACACTAACAACTATCTCAGTTCAAACAATAAAAAACCACACTGAGAAGAACATAACCACTTACCTTACTCAAGTCTCACCAGAAAGGGTTAGCCCATCCAAACAACCCACAACCACACCACCAATCCACACAAATTCAGCCACAATATCACCTAATACAAAATCAGAAACACACCATACAACAGCACAAACC…	MSKNKNQRTARTLEKTWDTLNHLIVISSCLYKLNLKSIAQIALSVLAMIISTSLIIAAIIFIISANHKVTLTTISVQTIKNHTEKNITTYLTQVSPERVSPSKQPTTTPPIHTNSATISPNTKSETHHTTAQTKGRTSTPTQNNKPSTKPRPKNPPKKDDYHFEVFNFVPCSICGNNQLCKSICKTIPSNKPKKKPTIKPTNKTPTKTTNKRDPKTPAKTPKKDTTTNPTKKPTPKTTERDTSTPQSTVLDTTTSKHTERDTSTSQSIVLDTTTSKHTIQQQSLHSTTPGNTPNSTQTPTASEPSTSNST	Not Found	RSV/B
ON237122	15209	Human respiratory syncytial virus B	viral cRNA		nasopharyngeal aspirate	Homo sapiens; 3 months; female	taxon:208895	Argentina: Buenos Aires Merlo	2014-07-18	HRSV/B/Argentina/BA-HNRG-078/2014	subtype: B		933	310	ATGTCCAAAAACAAAAATCAACGCACTGCCAGGACTCTAGAAAAGACCTGGGATACTCTTAATCATCTAATTGTAATATCCTCTTGTTTATACAAATTAAATTTAAAATCTATAGCACAAATAGCACTATCAGTTTTGGCAATGATAATCTCAACCTCTCTTATAATTGCAGCCATAATATTCATCATCTCTGCCAATCACAAAGTTACACTAACAACTGTCACAGTTCAAACAATAAAAAACCACACTGAGAAAAACATAACCACTTACCTTACTCAAGTCTCACCAGAAAGGGTTAGCCCATCCAAACAACCCACAGCCACACCACCAATCCACACAAACTCAGCCACAATATCACCCAATACAAAATCAGAAACACACCATACAACAGCACAAACC…	MSKNKNQRTARTLEKTWDTLNHLIVISSCLYKLNLKSIAQIALSVLAMIISTSLIIAAIIFIISANHKVTLTTVTVQTIKNHTEKNITTYLTQVSPERVSPSKQPTATPPIHTNSATISPNTKSETHHTTAQTKGTTSTPTQNNKPSTKPRPKNPPKKDDYHFEVFNFVPCSICGNNQLCKSICKTIPSNKPKKKPTTKPTNKPPTKTTNKRDPKTLAKTPKKENTINPTKKPTPKTTERDTSTPQSTVLDITTSKHTERDTSTSQSIALDTTTSKHTTQQQSLYSTTPENTPNSTQTPTASEPSTSNST	Not Found	RSV/B
ON237128	15209	Human respiratory syncytial virus B	viral cRNA		nasopharyngeal aspirate	Homo sapiens; 3 months; male	taxon:208895	Argentina: Ciudad Autonoma de Buenos Aires	2014-09-15	HRSV/B/Argentina/BA-HNRG-100/2014	subtype: B		933	310	ATGTCCAAAAACAAGAATCAACGCACTGCCAGGACTCTAGAAAAGACCTGGGATACTCTTAATCATCTAATTGTAATATCCTCTTGTTTATACAAATTAAATTTAAAATCTATAGCACAAATAGCACTATCAGTTTTGGCAATGATAATCTCAACCTCTCTCATAATTGCAGCCATAATATTCATCATCTCTGCCAATCACAAAGTTACACTAACAACTATCTCAGTTCAAACAATAAAAAACCACACTGAGAAGAACATAACCACTTACCTTACTCAAGTCTCACCAGAAAGGGTTAGCCCATCCAAACAACCCACAACCACACCACCAATCCACACAAATTCAGCCACAATATCACCTAATACAAAATCAGAAACACACCATACAACAGCACAAACC…	MSKNKNQRTARTLEKTWDTLNHLIVISSCLYKLNLKSIAQIALSVLAMIISTSLIIAAIIFIISANHKVTLTTISVQTIKNHTEKNITTYLTQVSPERVSPSKQPTTTPPIHTNSATISPNTKSETHHTTAQTKGRTSTPTQNNKPSTKPRPKNPPKKDDYHFEVFNFVPCSICGNNQLCKSICKTIPSNKPKKKPTTKPTTKTPTKTTNKRDPKTPAKTPKKDTTTNPTKKPTPKTTERDTSTPQSTVLDTTTSKHTERDTSTSQSIVLDTTTSKHTIQQQSLHSTTSGNTPNSTQTPTASEPSTSNST	Not Found	RSV/B
ON237095	15210	Human respiratory syncytial virus B	viral cRNA		nasopharyngeal aspirate	Homo sapiens; 4 years; female	taxon:208895	Argentina: Buenos Aires La Matanza	2014-05-28	HRSV/B/Argentina/BA-HNRG-021/2014	subtype: B		933	310	ATGTCCAAAAACAAGAATCAACGCACTGCCAGGACTCTAGAAAAGACCTGGGATACTCTTAATCATCTAATTGTAATATCCTCTTGTTTATACAAATTAAATTTAAAATCTATAGCACAAATAGCACTATCAGTTTTGGCAATGATAATCTCAACCTCTCTCATAATTGCAGCCATAATATTCATCATCTCTGCCAATCACAAAGTTACACTAACAACTGTCACAGTTCAAACAATAAAAAACCACACTGAGAAGAACATAACCACTTACCTTACTCAAGTCTCACCAGAAAGGGTTAGCCCATCCAACCAAACCACAACCACACCACCAATCCACACAAACTCAGCCACAATATCACCTAATACAAAATCAGAAACACACCATACAACAGCACAAACC…	MSKNKNQRTARTLEKTWDTLNHLIVISSCLYKLNLKSIAQIALSVLAMIISTSLIIAAIIFIISANHKVTLTTVTVQTIKNHTEKNITTYLTQVSPERVSPSNQTTTTPPIHTNSATISPNTKSETHHTTAQTKGRTSTPTQNNKPSTKPRPKNPPKKDDYHFEVFNFVPCSICGNNQLCKSICKTIPSNKPKKKPTIKPTNKPPTKTTNKRDPKTPAKTPKKETTINPTKKPTPKTTERYTSTPQSTVLDTTTSKHTERDTSTSQSIALDTTTSKHTIQQQSLYSTTLENTPNSTQTPIASEPSTSNST	Not Found	RSV/B
ON237100	15210	Human respiratory syncytial virus B	viral cRNA		nasopharyngeal aspirate	Homo sapiens; 1 year; female	taxon:208895	Argentina: Ciudad Autonoma de Buenos Aires	2014-06-03	HRSV/B/Argentina/BA-HNRG-029/2014	subtype: B		954	317	ATGTCCAAAAACAAGAATCAACGCACTGCCAGGACTCTAGAAAAGACCTGGGATACTCTTAATCATCTAATTGTAATATCCTCTTGTTTATACAAATTAAATTTAAAATCTATAGCACAAATAGCACTATCAGTTTTGGCAATGATAATCTCAACCTCTCTCATAATTGCAGCCATAATATTCATCATCTCTGCTAATCACAAAGTTACACTAACAACTGTCACAGTTCAAACAATAAAAAACCACACTGAGAAAAACATAACCACTTACCTTACTCAAGTCTCACCAGAAAGGGTTAGCCCATCCAACCAACCCACAACCACACCACCAATCCACACAAACTCAGCCACAATATCACCTAATACAAAATCAGAAACACACCATACAACAGCACAAACC…	MSKNKNQRTARTLEKTWDTLNHLIVISSCLYKLNLKSIAQIALSVLAMIISTSLIIAAIIFIISANHKVTLTTVTVQTIKNHTEKNITTYLTQVSPERVSPSNQPTTTPPIHTNSATISPNTKSETHHTTAQTKGRTSTPTQNNKPSTKPRPKNPPKKDDYHFEVFNFVPCSICGNNQLCKSICKTIPSNKPKKKPTIKPTNKPPTKTTNKRDPKTLTKTPKKENTINPTKGPTPKTTERDTSTPQSTVLDTTTSKHIERDTSTSQSIALDTTTSKHTIQQQSLHSTTLENTPNSTQTPTASEPSTSNSTQKLQSYA	Not Found	RSV/B
ON237103	15210	Human respiratory syncytial virus B	viral cRNA		nasopharyngeal aspirate	Homo sapiens; 2 years; male	taxon:208895	Argentina: Buenos Aires Moreno	2014-06-06	HRSV/B/Argentina/BA-HNRG-034/2014	subtype: B		954	317	ATGTCCAAAAACAAGAATCAACGCACTGCCAGGACTCTAGAAAAGACCTGGGATACTCTTAATCATCTAATTGTAATATCCTCTTGTTTATACAAATTAAATTTAAAATCTATAGCACAAATAGCACTATCAGTTTTGGCAATGATAATCTCAACCTCTCTCATAATTGCAGCCATAATATTCATCATCTCTGCTAATCACAAAGTTACACTAACAACTGTCACAGTTCAAACAATAAAAAACCACACTGAGAAAAACATAACCACTTACCTTACTCAAGTCTCACCAGAAAGGGTTAGCCCATCCAACCAACCCACAACCACACCACCAATCCACACAAACTCAGCCACAATATCACCTAATACAAAATCAGAAACACACCATACAACAGCACAAACC…	MSKNKNQRTARTLEKTWDTLNHLIVISSCLYKLNLKSIAQIALSVLAMIISTSLIIAAIIFIISANHKVTLTTVTVQTIKNHTEKNITTYLTQVSPERVSPSNQPTTTPPIHTNSATISPNTKSETHHTTAQTKGRTSTPTQNNKPSTKPRPKNPPKKDDYHFEVFNFVPCSICGNNQLCKSICKTIPSNKPKKKPTIKPTNKPPTKTTNKRDPKTLTKTPKKENTINPTKGPTPKTTERDTSTPQSTVLDTTTSKHIERDTSTSQSIALDTTTSKHTIQQQSLHSTTLENTPNSTQTPTASEPSTSNSTQKLQSYA	Not Found	RSV/B
ON237106	15210	Human respiratory syncytial virus B	viral cRNA		nasopharyngeal aspirate	Homo sapiens; 8 months; female	taxon:208895	Argentina: Buenos Aires La Matanza	2014-06-10	HRSV/B/Argentina/BA-HNRG-039/2014	subtype: B		954	317	ATGTCCAAAAACAAGAATCAACGCACTGCCAGGACTCTAGAAAAGACCTGGGATACTCTTAATCATCTAATTGTAATATCCTCTTGTTTGTACAAATTAAATTTAAAATCTATAGCACAAATAGCACTATCAGTTTTGGCAATGATAATCTCAACCTCTCTCATAATTGCAGCCATAATATTCATCATCTCTGCCAATCACAAAGTTACACTAACAACTGTCACAGTTCAAACAATAAAAAACCACACTGAGAAGAACATAACCACTTACCTTACTCAAGTCTCACCAGAAAGGGTTAGCCCATCCAACCAAACCACAACCACACCACCAATCCACACAAACTCAGCCACAATATCACCTAATACAAAATCAGAAACACACCATACAACAGCACAAACC…	MSKNKNQRTARTLEKTWDTLNHLIVISSCLYKLNLKSIAQIALSVLAMIISTSLIIAAIIFIISANHKVTLTTVTVQTIKNHTEKNITTYLTQVSPERVSPSNQTTTTPPIHTNSATISPNTKSETHHTTAQTKGRTSTPTQNNKPSTKPRPKNPPKKDDYHFEVFNFVPCSICGNNQLCKSICKTIPSNKPKKKPTIKPTNKPPTKTTNKRDPKTLAKTPKKETTINPTKKPTPKTTERDTSTPQSTVLDTTTSKHTERDTSTSQSIALDTTTSKHTTQQQSLYSTTLENTPNSTQTPTASEPSTSNSTQKLQSYA	Not Found	RSV/B
ON237109	15210	Human respiratory syncytial virus B	viral cRNA		nasopharyngeal aspirate	Homo sapiens; 2 years; female	taxon:208895	Argentina: Buenos Aires Merlo	2014-06-12	HRSV/B/Argentina/BA-HNRG-042/2014	subtype: B		933	310	ATGTCCAAAAACAAGAATCAACGCACTGCCAGGACTCTAGAAAAGACCTGGGATACTCTTAATCATCTAATTGTAATATCCTCTTGTTTATACAAATTAAATTTAAAATCTATAGCACAAATAGCACTATCAGTTTTGGCAATGATAATCTCAACCTCTCTCATAATTGCAGCCATAATATTCATCATCTCTGCTAATCACAAAGTTACACTAACAACTGTCACAGTTCAAACAATAAAAAACCACACTGAGAAAAACATAACCACTTACCTTACTCAAGTCCCACCAGAAAGGGTTAGCCCATCCAACCAACCCACAACCACACCACCAATCCACACAAACTCAGCCACAATATCACCTAATACAAAATCAGAAACACACCATACAACAGCACAAACC…	MSKNKNQRTARTLEKTWDTLNHLIVISSCLYKLNLKSIAQIALSVLAMIISTSLIIAAIIFIISANHKVTLTTVTVQTIKNHTEKNITTYLTQVPPERVSPSNQPTTTPPIHTNSATISPNTKSETHHTTAQTKGRTSTPTQNNKPSTKPRPKNPPKKDDYHFEVFNFVPCSICGNNQLCKSICKTIPSNKPKKKPTIKPTNKPPTKTTNKRDPKTLAKTPKKETTINPTKKPTPKTTERDTSTPQSTVLDTTTSKHTERDTSTSQSIALDTTTSKHTIQQQSLYSTTLENTPNSAQAPTASEPSTSNST	Not Found	RSV/B
ON237112	15210	Human respiratory syncytial virus B	viral cRNA		nasopharyngeal aspirate	Homo sapiens; 10 months; male	taxon:208895	Argentina: Buenos Aires Manuel Alberti	2014-06-18	HRSV/B/Argentina/BA-HNRG-054/2014	subtype: B		933	310	ATGTCCAAAAACAAGAATCAACGCACTGCCAGGACTCTAGAAAAGACCTGGGATACTCTTAATCATCTAATTGTAATATCCTCTTGTTTATACAAATTAAATTTAAAATCTATAGCACAAATAGCACTATCAGTTTTGGCAATGATAATCTCAACCTCTCTCATAATTGCAGCCATAATATTCATCATCTCTGCTAATCACAAAGTTACACTAACAACTGTCACAGTTCAAACAATAAAAAACCACACTGAGAAAAACATAACCACTTACCTTACTCAAGTCCCACCAGAAAGGGTTAGCCCATCCAACCAACCCACAACCACACCACCAATCCACACAAACTCAGCCACAATATCACCTAATACAAAATCAGAAACACACCATACAACAGCACAAACC…	MSKNKNQRTARTLEKTWDTLNHLIVISSCLYKLNLKSIAQIALSVLAMIISTSLIIAAIIFIISANHKVTLTTVTVQTIKNHTEKNITTYLTQVPPERVSPSNQPTTTPPIHTNSATISPNTKSETHHTTAQTKGRTSTPTQNNKPSTKPRPKNPPKKDDYHFEVFNFVPCSICGNNQLCKSICKTIPSNKPKKKPTIKPTNKPPTKTTNKRDPKTLAKTPKKETTINPTKKPTPKTTERDTSTPQSTVLDTTTSKHTERDTSTSQSIALDTTTSKHTIQQQSLYSTTLENTPNSAQAPTASEPSTSNST	Not Found	RSV/B
ON237113	15210	Human respiratory syncytial virus B	viral cRNA		nasopharyngeal aspirate	Homo sapiens; 1 year 6 months; male	taxon:208895	Argentina: Buenos Aires Isidro Casanova	2014-06-25	HRSV/B/Argentina/BA-HNRG-062/2014	subtype: B		933	310	ATGTCCAAAAACAAGAATCAACGCACTGCCAGGACTCTAGAAAAGACCTGGGATACTCTTAATCATCTAATTGTAATATCCTCTTGTTTATACAAATTAAATTTAAAATCTATAGCACAAATAGCACTATCAGTTTTGGCAATGATAATCTCAACCTCTCTCATAATTGCAGCCATAATATTCATCATCTCTGCCAATCACAAAGTTACACTAACAACTGTCACAGTTCAAACAATAAAAAACCACACTGAGAAGAACATAACCACTTACCTTACTCAAGTCTCACCAGAAAGGGTTAGCCCATCCAACCAAACCACAACCACACCACCAATCCACACAAACTCAGCCACAATATCACCTAATACAAAATCAGAAACACACCATACAACAGCACAAACC…	MSKNKNQRTARTLEKTWDTLNHLIVISSCLYKLNLKSIAQIALSVLAMIISTSLIIAAIIFIISANHKVTLTTVTVQTIKNHTEKNITTYLTQVSPERVSPSNQTTTTPPIHTNSATISPNTKSETHHTTAQTKGRTSTPTQNNKPSTKPRPKNPPKKDDYHFEVFNFVPCSICGNNQLCKSICKTIPSNKPKKKPTIKPTNKPPTKTTNKRDPKTPAKTPKKETTINPTKKPTPKTTERDTSTPQSTVLDTTTSKHTERDTSTSQSIALDTTTSKHTIQQQSLYSTTLENTPNSTQTPIASEPSTSNST	Not Found	RSV/B
ON237115	15210	Human respiratory syncytial virus B	viral cRNA		nasopharyngeal aspirate	Homo sapiens; 2 years; male	taxon:208895	Argentina	2014-07-01	HRSV/B/Argentina/BA-HNRG-065/2014	subtype: B		933	310	ATGTCCAAAAACAAGAATCAACGCACTGCCAGGACTCTAGAAAGGACCTGGGATACTCTTAATCATCTAATTGTAATATCCTCTTGTTTATACAAATTAAATTTAAAATCTATAGCACAAATAGCACTATCAGTTTTGGCAATGATAATCTCAACCTCTCTCATAATTGCAGCCATAATATTCATCATCTCTGCCAATCACAAAGTTACACTAACAACTGTCTCAGTTCAAACAATAAAAAACCACACTGAGAAAAACATAACCACTTACCTTACTCAAGTCTCACCAGAAAGGGTTAGCCCATCCAAACAACCCACAACCACACCATCAATCCACACAAATTCAGCCACAATATCACCTAATACAAAATCAGAAACACACCATACAACAGCACAAACC…	MSKNKNQRTARTLERTWDTLNHLIVISSCLYKLNLKSIAQIALSVLAMIISTSLIIAAIIFIISANHKVTLTTVSVQTIKNHTEKNITTYLTQVSPERVSPSKQPTTTPSIHTNSATISPNTKSETHHTTAQTKGRTSTPTQNNKPSTKPRPKNPPKKDDYHFEVFNFVPCSICGNNQLCKSICKTIPSNKPKKKPTIKPTNKTPTKTTNKRDPKTPAKTPKKDTTTNPTKKPTPKTTERDTSTPQSTVLDTTTSKHTERDTSTSQSIVLDTTTSKHTIQQQSLHSTTPGNTPNSTQTPTASKPSTSNST	Not Found	RSV/B
ON237118	15210	Human respiratory syncytial virus B	viral cRNA		nasopharyngeal aspirate	Homo sapiens; 10 months; male	taxon:208895	Argentina: Buenos Aires Paso del Rey	2014-07-07	HRSV/B/Argentina/BA-HNRG-071/2014	subtype: B		933	310	ATGTCCAAAAACAAGAATCAACGCACTGCCAGGACTCTAGAAAAGACCTGGGATACTCTTAATCATCTAATTGTAATATCCTCTTGTTTATACAAATTAAATTTAAAATCTATAGCACAAATAGCACTATCAGTTTTGGCAATGATAATCTCAACCTCTCTCATAATTGCAGCCATAATATTCATCATCTCTGCTAATCACAAAGTTACACTAACAACTGTCACAGTTCAAACAATAAAAAACCACACTGAGAAAAACATAACCACTTACCTTACTCAAGTCCCACCAGAAAGGGTTAGCCCATCCAACCAACCCACAACCACACCACCAATCCACACAAACTCAGCCACAATATCACCTAATACAAAATCAGAAACACACCATACAACAGCACAAACC…	MSKNKNQRTARTLEKTWDTLNHLIVISSCLYKLNLKSIAQIALSVLAMIISTSLIIAAIIFIISANHKVTLTTVTVQTIKNHTEKNITTYLTQVPPERVSPSNQPTTTPPIHTNSATISPNTKSETHHTTAQTKGRTSTPTQNNKPSTKPRPKNPPKKDDYHFEVFNFVPCSICGNNQLCKSICKTIPSNKPKKKPTIKPTNKPPTKTTNKRDPKTLAKTPKKETTINPTKKPTPKTTERDTSTPQSTVLDTTTSKHTERDTSTSQSIALDTTTSKHTIQQQSLYSTTLENTPNSAQAPTASEPSTSNST	Not Found	RSV/B
ON237088	15211	Human respiratory syncytial virus B	viral cRNA		nasopharyngeal aspirate	Homo sapiens; 3 months; male	taxon:208895	Argentina: Buenos Aires Lomas de Zamora	2014-05-19	HRSV/B/Argentina/BA-HNRG-011/2014	subtype: B		954	317	ATGTCCAAAAACAAGAATCAACGCACTGCCAGGACTCTAGAAAAGACCTGGGATACTCTTAATCATCTAATTGTAATATCCTCTTGTTTATACAAATTAAATTTAAAATCTATAGCACAAATAGCACTATCAGTTTTGGCAATGATAATCTCAACCTCTCTCATAATTGCAGCCATAATATTCATCATCTCTGCTAATCACAAAGTTACACTAACAACTGTCACAGTTCAAACAATAAAAAACCACACTGAGAAAAACATAACCACTTACCTTACTCAAGTCTCACCAGAAAGGGTTAGCCCATCCAACCAACCCACAACCACACCACCAATCCACACAAACTCAGCCACAATATCACCTAATACAAAATCAGAAACACACCATACAACAGCACAAACC…	MSKNKNQRTARTLEKTWDTLNHLIVISSCLYKLNLKSIAQIALSVLAMIISTSLIIAAIIFIISANHKVTLTTVTVQTIKNHTEKNITTYLTQVSPERVSPSNQPTTTPPIHTNSATISPNTKSETHHTTAQTKGRTSTPTQNNKPSTKPRPKNPPKKDDYHFEVFNFVPCSICGNNQLCKSICKTIPSNKPKKKPTIKPTNKPPTKTTNKRDPKTLTKTPKKENTINPTKGPTPKTTERDTSTPQSTVLDTTTSKHIERDTSTSQSIALDTTTSKHTIQQQSLHSTTLENTPNSTQTPTASEPSTSNSTQKLQSYA	Not Found	RSV/B
ON237089	15211	Human respiratory syncytial virus B	viral cRNA		nasopharyngeal aspirate	Homo sapiens; 1 year 5 months; male	taxon:208895	Argentina	2014-05-20	HRSV/B/Argentina/BA-HNRG-012/2014	subtype: B		954	317	ATGTCCAAAAACAAGAATCAACGCACTGCCAGGACTCTAGAGAAGACCTGGGATACTCTTAATCATCTAATTGTAATATCCTCTTGTTTATACAAATTAAATTTAAAATCTATAGCACAAATAGCACTATCGGTTTTGGCAATGATAATCTCAACCTCTCTCATAATTGCAGCCATAATATTCATCATCTCTGCCAATCACAAAGTTACACTAACAACTGTCACAGTTCAAACAATAAAAAACCACACTGAGAAAAACATAACCACTTACCTTACTCAAGTCTCACCAGAAAGGGTTAGCCCATCCAAACAACCCACAACCACACCACCAATCCACACAAACTCAGCCACAATATCACCTAATACAAAATCAGAAACACACCACACAACAGCACAAACC…	MSKNKNQRTARTLEKTWDTLNHLIVISSCLYKLNLKSIAQIALSVLAMIISTSLIIAAIIFIISANHKVTLTTVTVQTIKNHTEKNITTYLTQVSPERVSPSKQPTTTPPIHTNSATISPNTKSETHHTTAQTKGRTSTPTQNNKPSTKPRPKNPPKKDDYHFEVFNFVPCSICGNNQLCKSICKTIPSNKPKKKPTTKPTNKPPTKTTNKRDPKTLAKTPKKETTINPTKKPTPKTTERDTSTPQSTVLDTTTSKHTERDTSTSQSTALDTTTSKHTTQQQSLYSTTPENTPNSTQTPTASEPSTSNSTQKLQSYA	Not Found	RSV/B
ON237099	15211	Human respiratory syncytial virus B	viral cRNA		nasopharyngeal aspirate	Homo sapiens; 3 years; female	taxon:208895	Argentina: Ciudad Autonoma de Buenos Aires	2014-06-02	HRSV/B/Argentina/BA-HNRG-027/2014	subtype: B		933	310	ATGTCCAAAAACAAGAATCAACGCACTGCCAGGACTCTAGAAAAGACCTGGGATACTCTTAATCATCTAATTGTAATATCCTCTTGTTTATACAAATTAAATTTAAAATCTATAGCACAAATAGCACTATCAGTTTTGGCAATGATAATCTCAACCTCTCTTATAATTGCAGCCATAATATTCATCATCTCTGCCAATCACAAAGTTACACTAACAACTGTCACAGTTCAAACAATAAAAAACCACACTGAGAAAAACATAACCACTTACCTTACTCAAGTCTCACCAGAAAGGGTTAGCCCATCCAAACAACCCACAACCACACCACCAATCCACACAAACTCAGCCACAATATCACCTAATACAAAATCAGAAACACACCATACAACAGCACAAACC…	MSKNKNQRTARTLEKTWDTLNHLIVISSCLYKLNLKSIAQIALSVLAMIISTSLIIAAIIFIISANHKVTLTTVTVQTIKNHTEKNITTYLTQVSPERVSPSKQPTTTPPIHTNSATISPNTKSETHHTTAQTKGRTSTPTQNNKPSTKPRPKNPPKKDDYHFEVFNFVPCSICGNNQLCKSICKTIPSNKPKKKPTTKPTNKPPTKTTNKRDPKTLAKTPKKETTINPTKKPTPKTTERDTSTPQSTVLDTTTSKHTERDTSTSQSIALDTTTSKHTTQQQSLYSTTPENTPNSTQTPTASEPSTSNST	Not Found	RSV/B
ON237111	15211	Human respiratory syncytial virus B	viral cRNA		nasopharyngeal aspirate	Homo sapiens; 7 months; female	taxon:208895	Argentina	2014-06-18	HRSV/B/Argentina/BA-HNRG-053/2014	subtype: B		942	313	ATGTCCAAAAACAAGAATCAACGCACTGCCAGGACTCTAGAAAAGACCTGGGATACTCTTAATCATCTAATTGTAATATCCTCTTGTTTATACAAATTAAATTTAAAATCTATAGCACAAATAGCACTATCAGTTTTGGCAATGATAATCTCAACCTCTCTCATAATTGCAGCCATAATATTCATCATCTCTGCCAATCACAAAGTTACACTAACAACTGTCACAGTTCAAACAATAAAAAACCACACTGAGAAGAACATAACCACTTACCTTACTCAAGTCTCACCAGAAAGGGTTAGCCCATCCAACCAAACCACAACCACACCACCAATCCACACAAACTCAGCCACAATATCACCTAATACAAAATCAGAAACACACCATACAACAGCACAAACC…	MSKNKNQRTARTLEKTWDTLNHLIVISSCLYKLNLKSIAQIALSVLAMIISTSLIIAAIIFIISANHKVTLTTVTVQTIKNHTEKNITTYLTQVSPERVSPSNQTTTTPPIHTNSATISPNTKSETHHTTAQTKGRTSTPTQNNKPSTKPRPKNPPKKDDYHFEVFNFVPCSICGNNQLCKSICKTVPSNKPKKKPTIKPTNKPPTKTTNKRDPKTLAKTPKKETTINPTKKPTPKTTERDTSTPQSTALDTTTSKHTERDTSTSQSIALDTTTSKHTIQQQSLYSTTLENTPNSTKTPIASEPSTSNSTQKL	Not Found	RSV/B
ON237114	15211	Human respiratory syncytial virus B	viral cRNA		nasopharyngeal aspirate	Homo sapiens; 1 year 7 months; female	taxon:208895	Argentina: Buenos Aires Moreno	2014-06-30	HRSV/B/Argentina/BA-HNRG-064/2014	subtype: B		933	310	ATGTCCAAAAACAAGAATCAACGCACTGCCAGGACTCTAGAAAAGACCTGGGATACTCTTAATCATCTAATTGTAATATCCTCTTGTTTATACAAATTAAATTTAAAATCTATAGCACAAATAGCACTATCAGTTTTGGCAATGATAATCTCAACCTCTCTTATAATTGCAGCCATAATATTCATCATCTCTGCCAATCACAAAGTTACACTAACAACTGTCACAGTTCAAACAATAAAAAACCACACTGAGAAAAACATAACCACTTACCTTACTCAAGTCTCACCAGAAAGGGTTAGCCCATCCAAACAACCCACAACCACACCACCAATCCACACAAACTCAGCCACAATATCACCTAATACAAAATCAGAAACACACCATACAACAGCACAAACC…	MSKNKNQRTARTLEKTWDTLNHLIVISSCLYKLNLKSIAQIALSVLAMIISTSLIIAAIIFIISANHKVTLTTVTVQTIKNHTEKNITTYLTQVSPERVSPSKQPTTTPPIHTNSATISPNTKSETHHTTAQTKGRTSTPTQNNKPSTKPRPKNPPKKDDYHFEVFNFVPCSICGNNQLCKSICKTIPSNKPKKKPTTKPTNKPPTKTTNKRDPKTLAKTPKKETTINPTKKPTPKTTERDTSTPQSTVLDTTTSKHTERDTSTSQSTALDTTTSKHTTQQQSLHSTTPENTPNSTQTPTASEPSTSNST	Not Found	RSV/B
ON237121	15211	Human respiratory syncytial virus B	viral cRNA		nasopharyngeal aspirate	Homo sapiens; 5 months; female	taxon:208895	Argentina: Buenos Aires Tigre	2014-07-14	HRSV/B/Argentina/BA-HNRG-076/2014	subtype: B		933	310	ATGTCCAAAAACAAGAATCAACGCACTGCCAGGACTCTAGAAAAGACCTGGGATACTCTTAATCATCTAATTGTAATATCCTCTTGTTTATACAAATTAAATTTAAAATCTATAGCACAAATAGCACTATCAGTTTTGGCAATGATAATCTCAACCTCTCTCATAATTGCAGCCATAATATTCATCATCTCTGCTAATCACAAAGTTACACTAACAACTGTCACAGTTCAAACAATAAAAAACCACACTGAGAAAAACATAACCACTTACCTTACTCAAGTCTCACCAGAAAGGGTTAGCCCATCCAACCAACCCACAACCACACCACCAATCCACACAAACTCAGCCACAATATCACCTAATACAAAATCAGAAACACACCATACAACAGCACAAACC…	MSKNKNQRTARTLEKTWDTLNHLIVISSCLYKLNLKSIAQIALSVLAMIISTSLIIAAIIFIISANHKVTLTTVTVQTIKNHTEKNITTYLTQVSPERVSPSNQPTTTPPIHTNSATISPNTKSETHHTTAQTKGRTSTPTQNNKPSTKPRPKNPPKKDDYHFEVFNFVPCSICGNNQLCKSICKTIPSNKPKKKPTIKPTNKPPTKTTNKRDPKTLAKTPKKETTINPTKKPTPKTTERDTSTPQSTVLDTTTSKHTKRDTSTSQSIALDTTTSKHTIQQQSLYSTTPENTPNSTQTPTASEPSTSNST	Not Found	RSV/B
ON237125	15211	Human respiratory syncytial virus B	viral cRNA		nasopharyngeal aspirate	Homo sapiens; 1 month; female	taxon:208895	Argentina: Ciudad Autonoma de Buenos Aires	2014-08-14	HRSV/B/Argentina/BA-HNRG-086/2014	subtype: B		933	310	ATGTCCAAAAACAAAAATCAACGCACTGCCAGGACTCTAGAAAAGACCTGGGATACTCTTAATCATCTAATTGTAATATCCTCTTGTTTATACAAATTAAATTTAAAATCTATAGCACAAATAGCACTATCAGTTTTGGCAATGATAATCTCAACCTCTCTTATAATTGCAGCCATAATATTCATCATCTCTGCCAATCACAAAGTTACACTAACAACTGTCACAGTTCAAACAATAAAAAACCACACTGAGAAAAACATAACCACTTACCTTACTCAAGTCTCACCAGAAAGGGTTAGCCCATCCAAACAACCCACAGCCACACCACCAATCCACACAAACTCAGCCACAATATCACCCAATACAAAATCAGAAACACACCATACAACAGCACAAACC…	MSKNKNQRTARTLEKTWDTLNHLIVISSCLYKLNLKSIAQIALSVLAMIISTSLIIAAIIFIISANHKVTLTTVTVQTIKNHTEKNITTYLTQVSPERVSPSKQPTATPPIHTNSATISPNTKSETHHTTAQTKGTTSTPTQNNKPSTKPRPKNPPKKDDYHFEVFNFVPCSICGNNQLCKSICKTIPSNKPKKKPTTKPTNKPPTKTTNKRDPKTLAKTPKKENTINPTKKPTPKTTERDTSTPQSTVLDITTSKHTERDTSTSQSIALDTTTSKHTTQQQSLYSTTPENTPNSTQTPTASEPSTSNST	Not Found	RSV/B
ON237094	15212	Human respiratory syncytial virus B	viral cRNA		nasopharyngeal aspirate	Homo sapiens; 8 months; female	taxon:208895	Argentina: Buenos Aires San Miguel	2014-05-19	HRSV/B/Argentina/BA-HNRG-019/2014	subtype: B		954	317	ATGTCCAAAAACAAGAATCAACGCACTGCCAGGACTCTAGAAAAGACCTGGGATACTCTTAATCATCTAATTGTAATATCCTCTTGTTTATATAAATTAAATTTAAAATCTATAGCACAAATAGCACTATCAGTTTTGGCAATGATAATCTCAACTTCTCTCATAATTGCAGCCATAATATTCATCATCTCTGCCAATCACAAAGTTACACTAACAACTGTCACAGTTCAAACAATAAAAAACCACACTGAGAAAAACATAACCACTTACCTTACTCAAGTCTCACCAGAAAGGGTTAGCCCATCCAACCAACCCACAACCACACCACCAATCCACACAAACTCAGCCACAATATCACCTAATACAAAATCAGAAACACACCATACAACAGCACAAACC…	MSKNKNQRTARTLEKTWDTLNHLIVISSCLYKLNLKSIAQIALSVLAMIISTSLIIAAIIFIISANHKVTLTTVTVQTIKNHTEKNITTYLTQVSPERVSPSNQPTTTPPIHTNSATISPNTKSETHHTTAQTKGRTSTPTQNNKPSTKPRPKNPPKKDDYHFEVFNFVPCSICGNNQLCKSICKTIPSNKPKKKPTIKPTNKPPTKTTNKRDPKTLAKTPKKETTINPTKKPTPKTTERDTSTPQSTVLDTTTSKHTERDTSTSQSIALDTTTSKHTTQQQSLYSTTLENTPNSTQTPTASEPSTSNSTQKLQSYA	Not Found	RSV/B
ON237098	15212	Human respiratory syncytial virus B	viral cRNA		nasopharyngeal aspirate	Homo sapiens; 1 year 4 months; male	taxon:208895	Argentina: Ciudad Autonoma de Buenos Aires	2014-06-02	HRSV/B/Argentina/BA-HNRG-026/2014	subtype: B		933	310	ATGTCCAAAAACAAGAATCAACGCACTGCCAGGACTCTAGAAAAGACCTGGGATACTCTTAATCATCTAATTGTAATATCCTCTTGTTTATACAAATTAAATTTAAAATCTATAGCACAAATAGCACTATCAGTTTTGGCAATGATAATCTCAACCTCTCTCATAATTGCAGCCATAATATTCATCATCTCTGCCAATCACAAAGTTACACTAACAACTGTCACAGTTCAAACAATAAAAAACCACACTGAGAAGAACATAACCACTTACCTTACTCAAGTCTCACCAGAAAGGGTTAGCTCATCCAACCAAACCACAACCACACCACCAATCCACACAAACTCAGCCACAATATCACCTAATACAAAATCAGAAACACACCATACAACAGCACAAACC…	MSKNKNQRTARTLEKTWDTLNHLIVISSCLYKLNLKSIAQIALSVLAMIISTSLIIAAIIFIISANHKVTLTTVTVQTIKNHTEKNITTYLTQVSPERVSSSNQTTTTPPIHTNSATISPNTKSETHHTTAQTKGRTSTPTQNNKPSTKPRPKNPPKKDDYHFEVFNFVPCSICGNNQLCKSICKTIPSNKPKKKPTIKPTNKPPTKTTNKRDPKTPAKTPKKETTINPTKKPTPKTTERDTSTPQSTVLDTTTSKHTERDTSTSQSTALDTTTSKHTIQQQSLYSTTLENTPNSTQTPIASEPSTSNST	Not Found	RSV/B
ON237105	15212	Human respiratory syncytial virus B	viral cRNA		nasopharyngeal aspirate	Homo sapiens; 5 months; female	taxon:208895	Argentina: Buenos Aires Pablo Nogues	2014-06-09	HRSV/B/Argentina/BA-HNRG-038/2014	subtype: B		954	317	ATGTCCAAAAACAAGAATCAACGCACTGCCAGGACTCTAGAAAAGACCTGGGATACTCTTAATCATCTAATTGTAATATCCTCTTGTTTATATAAATTAAATTTAAAATCTATAGCACAAATAGCACTATCAGTTTTGGCAATGATAATCTCAACTTCTCTCATAATTGCAGCCATAATATTCATCATCTCTGCCAATCACAAAGTTACACTAACAACTGTCACAGTTCAAACAATAAAAAACCACACTGAGAAAAACATAACCACTTACCTTACTCAAGTCTCACCAGAAAGGGTTAGCCCATCCAACCAACCCACAACCACACCACCAATCCACACAAACTCAGCCACAATATCACCTAATACAAAATCAGAAACACACCATACAACAGCACAAACC…	MSKNKNQRTARTLEKTWDTLNHLIVISSCLYKLNLKSIAQIALSVLAMIISTSLIIAAIIFIISANHKVTLTTVTVQTIKNHTEKNITTYLTQVSPERVSPSNQPTTTPPIHTNSATISPNTKSETHHTTAQTKGRTSTPTQNNKPSTKPRPKNPPKKDDYHFEVFNFVPCSICGNNQLCKSICKTIPSNKPKKKPTIKPTNKPPTKTTNKRDPKTLAKTPKKETTINPTKKPTPKTTERDTSTPQSTVLDTTTSKHTERDTSTSQSIALDTTTSKHTTQQQSLYSTTLENTPNSTQTPTASEPSTSNSTQKLQSYA	Not Found	RSV/B
ON237107	15212	Human respiratory syncytial virus B	viral cRNA		nasopharyngeal aspirate	Homo sapiens; 3 months; male	taxon:208895	Argentina: Buenos Aires Grand Bourg	2014-06-11	HRSV/B/Argentina/BA-HNRG-040/2014	subtype: B		933	310	ATGTCCAAAAACAAGAATCAACGCACTGCCAGGACTCTAGAAAAGACCTGGGATACTCTTAATCATCTAATTGTAATATCCTCTTGTTTATACAAATTAAATTTAAAATCTATAGCACAAATAGCACTATCAGTTTTGGCAATGATAATCTCAACCTCTCTCATAATTGCAGCCATAATATTCATCATCTCTGCTAATCACAAAGTTACACTAACAACTGTCACAGTTCAAACAATAAAAAACCACACTGAGAAAAACATAACCACTTACCTTACTCAAGTCCCACCAGAAAGGGTTAGCCCATCCAACCAACCCACAACCACACCACCAATCCACACAAACTCAGCCACAATATCACCTAATACAAAATCAGAAACACACCATACAACAGCACAAACC…	MSKNKNQRTARTLEKTWDTLNHLIVISSCLYKLNLKSIAQIALSVLAMIISTSLIIAAIIFIISANHKVTLTTVTVQTIKNHTEKNITTYLTQVPPERVSPSNQPTTTPPIHTNSATISPNTKSETHHTTAQTKGRTSTPTQNNKPSTKPRPKNPPKKDDYHFEVFNFVPCSICGNNQLCKSICKTIPSNKPKKKPTIKPTNKPPTKTTNKRDPKTLAKTPKKETTINPTKKPTPKTTERDTSTPQSTVLDTTTSKHTERDTSTSQSIALDTTTSKHTIQQQSLYSTTLENTPNSAQAPTASEPSTSNST	Not Found	RSV/B
KX765905	15212	Human orthopneumovirus	viral cRNA	RSVB/Homo sapiens/NZL/LJRSV32/2014		Homo sapiens; sex: male; age: 1 year	taxon:11250	New Zealand: Christchurch	2014-06-28		passage history: P0		933	310	ATGTCCAAAAACAAGAATCAACGCACTGCCAGGACTCTAGAAAAGACCTGGGATACTCTTAATCATCTAATTGTAATATCCTCTTGTTTATACAAATTAAATTTAAAATCTATAGCACAAATAGCACTATCAGTTTTGGCAATGATAATCTCAACCTCTCTTATAATTGCAGCCATAATATTCATCATCTCTGCCAATCACAAAGTTACACTAACAACTGTCACAGTTCAGACAACAAAAAACCACACTGAGAAAAACATAACCACTTACCTTACTCAAGTCTCACCAGAAAGAGTTAGCCCATCCAAACAACCCACAACCACACCACCAATCCACACAAACTCAGCCACAATATCACCTAATACAAAATCAGAAACACACCATACAACAGCACAAACC…	MSKNKNQRTARTLEKTWDTLNHLIVISSCLYKLNLKSIAQIALSVLAMIISTSLIIAAIIFIISANHKVTLTTVTVQTTKNHTEKNITTYLTQVSPERVSPSKQPTTTPPIHTNSATISPNTKSETHHTTAQTKGRTSTPTQNNKPSTKPRPKNPPKKDDYHFEVFNFVPCSICGNNQLCKSICKTIPSNKPKKKPTTKPTNKPPTKTTNKRDPKTLAKTLKKETTINPTKKPTPKITERDTSTPQSTVLDTTTSKHTERDTSTSQSIALDTTTSKHTTQQQSLYSTTPENTPNSTQIPTASEPSTSNST	Found	RSV/B
ON237119	15212	Human respiratory syncytial virus B	viral cRNA		nasopharyngeal aspirate	Homo sapiens; 2 months; male	taxon:208895	Argentina: Buenos Aires Lanus	2014-07-07	HRSV/B/Argentina/BA-HNRG-072/2014	subtype: B		954	317	ATGTCCAAAAACAAGAATCAACGCACTGCCAGGACTCTAGAAAAGACCTGGGATACTCTTAATCATCTAATTGTAATATCCTCTTGTTTATATAAATTAAATTTAAAATCTATAGCACAAATAGCACTATCAGTTTTGGCAATGATAATCTCAACTTCTCTCATAATTGCAGCCATAATATTCATCATCTCTGCCAATCACAAAGTTACACTAACAACTGTCACAGTTCAAACAATAAAAAACCACACTGAGAAAAACATAACCACTTACCTTACTCAAGTCTCACCAGAAAGGGTTAGCCCATCCAACCAACCCACAACCACACCACCAATCCACACAAACTCAGCCACAATATCACCTAATACAAAATCAGAAACACACCATACAACAGCACAAACC…	MSKNKNQRTARTLEKTWDTLNHLIVISSCLYKLNLKSIAQIALSVLAMIISTSLIIAAIIFIISANHKVTLTTVTVQTIKNHTEKNITTYLTQVSPERVSPSNQPTTTPPIHTNSATISPNTKSETHHTTAQTKGRTSTPTQNNKPSTKPRPKNPPKKDDYHFEVFNFVPCSICGNNQLCKSICKTIPSNKPKKKPTIKPTNKPPTKTTNKRDPKTLAKTPKKETTINPTKKPTPKTTERDTSTPQSTVLDTTTSKHTERDTSTSQSIALDTTTSKHTTQQQSLYSTTLENTPNSTQTPTASEPSTSNSTQKLQSYA	Not Found	RSV/B
ON237086	15213	Human respiratory syncytial virus B	viral cRNA		nasopharyngeal aspirate	Homo sapiens; 2 months; female	taxon:208895	Argentina: Buenos Aires Dock Sud	2014-05-13	HRSV/B/Argentina/BA-HNRG-007/2014	subtype: B		954	317	ATGTCCAAAAACAAGAATCAACGCACTGCCAGGACTCTAGAAAAGACCTGGGATACTCTTAATCATCTAATTGTAATATCCTCTTGTTTATATAAATTAAATTTAAAATCTATAGCACAAATAGCACTATCAGTTTTGGCAATGATAATCTCAACTTCTCTCATAATTGCAGCCATAATATTCATCATCTCTGCCAATCACAAAGTTACACTAACAACTGTCACAGTTCAAACAATAAAAAACCACACTGAGAAAAACATAACCACTTACCTTACTCAAGTCTCACCAGAAAGGGTTAGCCCATCCAACCAACCCACAACCACACCACCAATCCACACAAACTCAGCCACAATATCACCTAATACAAAATCAGAAACACACCATACAACAGCACAAACC…	MSKNKNQRTARTLEKTWDTLNHLIVISSCLYKLNLKSIAQIALSVLAMIISTSLIIAAIIFIISANHKVTLTTVTVQTIKNHTEKNITTYLTQVSPERVSPSNQPTTTPPIHTNSATISPNTKSETHHTTAQTKGRTSTPTQNNKPSTKPRPKNPPKKDDYHFEVFNFVPCSICGNNQLCKSICKTIPSNKPKKKPTIKPTNKPPTKTTNKRDPKTLAKTPKKETTINPTKKPTPKTTERDTSTPQSTVLDTTTSKHTERDTSTSQSIALDTTTSKHTTQQQSLYSTTLENTPNSTQTPTASEPSTSNSTQKLQSYA	Not Found	RSV/B
ON237097	15213	Human respiratory syncytial virus B	viral cRNA		nasopharyngeal aspirate	Homo sapiens; 9 months; male	taxon:208895	Argentina: Buenos Aires Lugano	2014-05-30	HRSV/B/Argentina/BA-HNRG-024/2014	subtype: B		954	317	ATGTCCAAAAACAAGAATCAACGCACTGCCAGGACTCTAGAAAAGACCTGGGATACTCTTAATCATCTAATTGTAATATCCTCTTGTTTATATAAATTAAATTTAAAATCTATAGCACAAATAGCACTATCAGTTTTGGCAATGATAATCTCAACTTCTCTCATAATTGCAGCCATAATATTCATCATCTCTGCCAATCACAAAGTTACACTAACAACTGTCACAGTTCAAACAATAAAAAACCACACTGAGAAAAACATAACCACTTACCTTACTCAAGTCTCACCAGAAAGGGTTAGCCCATCCAACCAACCCACAACCACACCACCAATCCACACAAACTCAGCCACAATATCACCTAATACAAAATCAGAAACACACCATACAACAGCACAAACC…	MSKNKNQRTARTLEKTWDTLNHLIVISSCLYKLNLKSIAQIALSVLAMIISTSLIIAAIIFIISANHKVTLTTVTVQTIKNHTEKNITTYLTQVSPERVSPSNQPTTTPPIHTNSATISPNTKSETHHTTAQTKGRTSTPTQNNKPSTKPRPKNPPKKDDYHFEVFNFVPCSICGNNQLCKSICKTIPSNKPKKKPTIKPTNKPPTKTTNKRDPKTLAKTPKKETTINPTKKPTPKTTERDTSTPQSTVLDTTTSKHTERDTSTSQSIALDTTTSKHTTQQQSLYSTTLENTPNSTQTPTASEPSTSNSTQKLQSYA	Not Found	RSV/B
ON237124	15213	Human respiratory syncytial virus B	viral cRNA		nasopharyngeal aspirate	Homo sapiens; 3 months; male	taxon:208895	Argentina: Buenos Aires Moreno	2014-08-05	HRSV/B/Argentina/BA-HNRG-083/2014	subtype: B		954	317	ATGTCCAAAAACAAGAATCAACGCACTGCCAGGACTCTAGAAAAGACCTGGGATACTCTTAATCATCTAATTGTAATATCCTCTTGTTTATATAAATTAAATTTAAAATCTATAGCACAAATAGCACTATCAGTTTTGGCAATGATAATCTCAACTTCTCTCATAATTGCAGCCATAATATTCATCATCTCTGCCAATCACAAAGTTACACTAACAACTGTCACAGTTCAAACAATAAAAAACCACACTGAGAAAAACATAACCACTTACCTTACTCAAGTCTCACCAGAAAGGGTTAGCCCATCCAACCAACCCACAACCACACCACCAATCCACACAAACTCAGCCACAATATCACCTAATACAAAATCAGAAACACACCATACAACAGCACAAACC…	MSKNKNQRTARTLEKTWDTLNHLIVISSCLYKLNLKSIAQIALSVLAMIISTSLIIAAIIFIISANHKVTLTTVTVQTIKNHTEKNITTYLTQVSPERVSPSNQPTTTPPIHTNSATISPNTKSETHHTTAQTKGRTSTPTQNNKPSTKPRPKNPPKKDDYHFEVFNFVPCSICGNNQLCKSICKTIPSNKPKKKPTIKPTNKPPTKTTNKRDPKTLAKTPKKETTINPTKKPTPKTTERDTSTPQSTVLDTTTSKHTERDTSTSQSIALDTTTSKHTTQQQSLYSTTLENTPNSTQTPTASEPSTSNSTQKLQSYA	Not Found	RSV/B
ON237096	15214	Human respiratory syncytial virus B	viral cRNA		nasopharyngeal aspirate	Homo sapiens; 4 years; female	taxon:208895	Argentina: Buenos Aires Malvinas Argentinas	2014-05-28	HRSV/B/Argentina/BA-HNRG-022/2014	subtype: B		954	317	ATGTCCAAAAACAAGAATCAACGCACTGCCAGGACTCTAGAAAAGACCTGGGATACTCTTAATCATCTAATTGTAATATCCTCTTGTTTATATAAATTAAATTTAAAATCTATAGCACAAATAGCACTATCAGTTTTGGCAATGATAATCTCAACTTCTCTCATAATTGCAGCCATAATATTCATCATCTCTGCCAATCACAAAGTTACACTAACAACTGTCACAGTTCAAACAATAAAAAACCACACTGAGAAAAACATAACCACTTACCTTACTCAAGTCTCACCAGAAAAGGTTAGCCCATCCAACCAACCCACAACCACACCACCAATCCACACAAACTCAGCCACAATATCACCTAATACAAAATCAGAAACACACCATACAACAGCACAAACC…	MSKNKNQRTARTLEKTWDTLNHLIVISSCLYKLNLKSIAQIALSVLAMIISTSLIIAAIIFIISANHKVTLTTVTVQTIKNHTEKNITTYLTQVSPEKVSPSNQPTTTPPIHTNSATISPNTKSETHHTTAQTKGRTSTPTQNNKPSTKPRPKNPPKKDDYHFEVFNFVPCSICGNNQLCKSICKTIPSNKPKKKPTIKPTNKPPTKTTNKRDPKTLAKTPKKETTINPTKKPTPKTTERDTSTPQSTVLDTTTSKHTERDTSTSQSIALDTTTSKHTTQQQSLYSTTLENTPNSTQTPTASEPSTSNSTQKLQSYA	Not Found	RSV/B
ON237104	15214	Human respiratory syncytial virus B	viral cRNA		nasopharyngeal aspirate	Homo sapiens; 4 months; female	taxon:208895	Argentina: Buenos Aires Lanus	2014-06-06	HRSV/B/Argentina/BA-HNRG-036/2014	subtype: B		933	310	ATGTCCAAAAACAAGAATCAACGCACTGCCAGGACTCTAGAAAAGACCTGGGATACTCTTAATCATCTAATTGTAATATCCTCTTGTTTATACAAATTAAATTTAAAATCTATAGCACAAATAGCACTATCAGTTTTGGCAATGATAATCTCAACCTCTCTCATAATTGCAGCCATAATATTCATCATCTCTGCTAATCACAAAGTTACACTAACAACTGTCACAGTTCAAACAATAAAAAACCACACTGAGAAAAACATAACCACTTACCTTACTCAAGTCTCACCAGAAAGGGTTAGCCCATCCAACCAACCCACAACCACACCACCAATCCACACAAACTCAGCCACAATATCACCTAATACAAAATCAGAAACACACCATACAACAGCACAAACC…	MSKNKNQRTARTLEKTWDTLNHLIVISSCLYKLNLKSIAQIALSVLAMIISTSLIIAAIIFIISANHKVTLTTVTVQTIKNHTEKNITTYLTQVSPERVSPSNQPTTTPPIHTNSATISPNTKSETHHTTAQTKGRTSTPTQNNKPSTKPRPKNPPKKDDYHFEVFNFVPCSICGNNQLCKSICKTIPSNKPKKKPTIKPTNKPPTKTTNKRDPKTLAKTPKKETTINPTKKPTPKTTERDTSTPQSTVLDTTTSKHTKRDTSTSQSIALDTTTSKHTIQQQSLYSTTPESTPNSTQTPTASEPSTSNST	Not Found	RSV/B
ON237126	15214	Human respiratory syncytial virus B	viral cRNA		nasopharyngeal aspirate	Homo sapiens; 9 months; male	taxon:208895	Argentina: Buenos Aires Jose C. Paz	2014-08-19	HRSV/B/Argentina/BA-HNRG-087/2014	subtype: B		939	312	ATGTCCAAAAACAAGAATCAACGCACTGCCAGGACTCTAGAAAAGACCTGGGATACTCTTAATCATCTAATTGTAATATCCTCTTGTTTATACAAATTAAATTTAAAATCTATAGCACAAATAGCACTATCAGTTTTGGCAATGATAATCTCAACCTCTCTCATAATTGCAGCCATAATATTCATCATCTCTGCTAATCACAAAGTTACACTAACAACTGTCACAGTTCAAACAATAAAAAACCACACTGAGAAAAACATAACCACTTACCTTACTCAAGTCCCACCAGAAAGGGTTAGCCCATCCAACCAACCCACAACCACACCACCAATCCACACAAACTCAGCCACAATATCACCTAATACAAAATCAGAAACACACCATACAACAGCACAAACC…	MSKNKNQRTARTLEKTWDTLNHLIVISSCLYKLNLKSIAQIALSVLAMIISTSLIIAAIIFIISANHKVTLTTVTVQTIKNHTEKNITTYLTQVPPERVSPSNQPTTTPPIHTNSATISPNTKSETHHTTAQTKGRTSTPTQNNKPSTKPRPKNPPKKDDYHFEVFNFVPCSICGNNQLCKSICKTIPSNKPKKKPTIKPTNKPPTKTTNKRDPKTLAKTPKKEKETTINPTKKPTPKTTERDTSTPQSTVLDTTTSKHTERDTSTSQSIALDTTTSKHTIQQQSLYSTTLENTPNSAQAPTASEPSTSNST	Not Found	RSV/B
ON237102	15215	Human respiratory syncytial virus B	viral cRNA		nasopharyngeal aspirate	Homo sapiens; 2 years; female	taxon:208895	Argentina: Ciudad Autonoma de Buenos Aires	2014-06-04	HRSV/B/Argentina/BA-HNRG-031/2014	subtype: B		933	310	ATGTCCAAAAACAAGAATCAACGCACTGCCAGGACTCTAGAAAAGACCTGGGATACTCTTAATCATCTAATTGTAATATCCTCTTGTTTATACAAATTAAATTTAAAATCTATAGCACAAATAGCACTATCAGTTTTGGCAATGATAATCTCAACCTCTCTCATAATTGCAGCCATAATATTCATCATCTCTGCTAATCACAAAGTTACACTAACAACTGTCACAGTTCAAACAATAAAAAACCACACTGAGAAAAACATAACCACTTACCTTACTCAAGTCTCACCAGAAAGGGTTAGCCCATCCAACCAACCCACAACCACACCACCAATCCACACAAACTCAGCCACAATATCACCTAATACAAAATCAGAAACACACCATACAACAGCACAAACC…	MSKNKNQRTARTLEKTWDTLNHLIVISSCLYKLNLKSIAQIALSVLAMIISTSLIIAAIIFIISANHKVTLTTVTVQTIKNHTEKNITTYLTQVSPERVSPSNQPTTTPPIHTNSATISPNTKSETHHTTAQTKGRTSTPTQNNKPSTKPRPKNPPKKDDYHFEVFNFVPCSICGNNQLCKSICKTIPSNKPKKKPTIKPTNKPPTKTTNKRDPKTLAKTPKKETTINPTKKPTPKTTERDTSTPQSTVLDTTTSKHTKRDTSTSQSIALDTTTSKHTIQQQSLYSTTPESTPNSTQTPTASEPSTSNST	Not Found	RSV/B
ON237127	15218	Human respiratory syncytial virus B	viral cRNA		nasopharyngeal aspirate	Homo sapiens; 4 months; male	taxon:208895	Argentina: Buenos Aires Merlo	2014-08-19	HRSV/B/Argentina/BA-HNRG-088/2014	subtype: B		933	310	ATGTCCAAAAACAAAAATCAACGCACTGCCAGGACTCTAGAAAAGACCTGGGATACTCTTAATCATCTAATTGTAATATCCTCTTGTTTATACAAATTAAATTTAAAATCTATAGCACAAATAGCACTATCAGTTTTGGCAATGATAATCTCAACCTCTCTTATAATTGCAGCCATAATATTCATCATCTCTGCCAATCACAAAGTTACACTAACAACTGTCACAGTTCAAACAATAAAAAACCACACTGAGAAAAACATAACCACTTACCTTACTCAAGTCTCACCAGAAAGGGTTAGCCCATCCAAACAACCCACAGCCACACCACCAATCCACACAAACTCAGCCACAATATCACCCAATACAAAATCAGAAACACACCATACAACAGCACAAACC…	MSKNKNQRTARTLEKTWDTLNHLIVISSCLYKLNLKSIAQIALSVLAMIISTSLIIAAIIFIISANHKVTLTTVTVQTIKNHTEKNITTYLTQVSPERVSPSKQPTATPPIHTNSATISPNTKSETHHTTAQTKGTTSTLTQNNKPSTKPRPKNPPKKDDYHFEVFNFVPCSICGNNQLCKSICKTIPSNKPKKKPTTKPTNKPPTKTTNKRDPKTLAKTPKKENTINPTKKPTPKNTERDTSTPQSTVLDITTSKHTERDTSTSQSIALDTTTSKHTTQQQSLYSTTPENTPNSTQTPTASEPSTSNST	Not Found	RSV/B
KU950558	15221	Human orthopneumovirus	viral cRNA	RSVB/Homo sapiens/USA/TH_10572/2014		Homo sapiens; sex: female; age: 8 weeks	taxon:11250	USA	2014-01-08		subtype: RSVB		933	310	ATGTCCAAAAACAAGAATCAACGCACTGCCAGGACTCTAGAAAAGACCTGGGATACTCTTAATCATCTAATTGTAATATCCTCTTGTTTATACAAATTAAATTTAAAATCTATAGCACAAATAGCACTATCAGTTTTGGCAATGATAATCTCAACCTCTCTCATAATTGCAGCCATAATATTCATCATCTCTGCCAATCACAAAGTTACACTAACAACTGTCACAGTTCAAACAATAAAAAACCACACTGAGAAAAACATAACCACTTACCTTACTCAAGTCTCACCAGAAAGGGTTAGCCCATCCAACCAACCCACAACCACACCACCAATCCACACAAACTCAGCCACAATATCACCTAATACAAAATCAGAAACACACCATACAACAGAACAAACC…	MSKNKNQRTARTLEKTWDTLNHLIVISSCLYKLNLKSIAQIALSVLAMIISTSLIIAAIIFIISANHKVTLTTVTVQTIKNHTEKNITTYLTQVSPERVSPSNQPTTTPPIHTNSATISPNTKSETHHTTEQTKGRTSTPTQNNKPSTKPRPKNPPKKDDYHFEVFNFVPCSICGNNQLCKSICKTIPSNKPKKKPTIKPTNKPPTKTTNKRDPKTLAKTPKKETTINPTIKPTPKTTERDTSTPQSTVLDTTTSKHTERDTSTSQSIALDTTTSKHTIQQQSLYSTTLENTPNSTQTPTASEPSTSNST	Found	RSV/B
ON237083	15221	Human respiratory syncytial virus B	viral cRNA		nasopharyngeal aspirate	Homo sapiens; 6 months; female	taxon:208895	Argentina: Buenos Aires Merlo	2014-01-30	HRSV/B/Argentina/BA-HNRG-001/2014	subtype: B		933	310	ATGTCCAAAAACAAGAATCAACGCACTGCCAGGACTCTAGAAAGGACCTGGGATACTCTTAATCATCTAATTGTAATATCCTCTTGTTTATACAAATTAAATTTAAAATCTATAGCACAAATAGCACTATCAGTTTTGGCAATGATAATCTCAACCTCTCTCATAATTGCAGCCATAATATTCATCATCTCTGCCAATCACAAAGTTACACTAACAACTGTCTCAGTTCAAACAATAAAAAACCACACTGAGAAAAACATAACCACTTACCTTACTCAAGTCTCACCAGAAAGGGTTAGCCCATCCAAACAACCCACAACCACACCACCAATCCACACAAATTCAGCCACAATATCACCTAATACAAAATCAGAAACACACCATACAACAGCACAAACC…	MSKNKNQRTARTLERTWDTLNHLIVISSCLYKLNLKSIAQIALSVLAMIISTSLIIAAIIFIISANHKVTLTTVSVQTIKNHTEKNITTYLTQVSPERVSPSKQPTTTPPIHTNSATISPNTKSETHHTTAQTKGRTSTPTQNNKPSTKPRPKNPPKKDDYHFEVFNFVPCSICGNNQLCKSICKTIPSNKPKKKPTIKPTNKTPTKTTNKRDPKTPAKTPKKDTTTNPTKKPTPKTTERDTSTPQSTVLDTTTSKHTERDTSTSQSIVLDTTTSKHTIQQQSLHSTTPGNTPNSTQTPTASKPSTSNST	Not Found	RSV/B
LC474560	15227	Human orthopneumovirus	viral cRNA	RSV/B/NIID/2474/14	nasal swab	Homo sapiens 2 year old male	taxon:11250	USA	2014-04-13			35889999	933	310	ATGTCCAAAAACAAGAACCAACGCACTGCCAGGACTCTAGAAAAGACCTGGGATACTCTTAATCATCTAATTGTAATATCTTCTTGTTTATACAAATTAAATTTAAAATCTATAGCACAAATAGCACTATCAGTTTTGGCAATGATAATCTCAACCTCTCTCATAATTGCAGCCATAATATTCATCATCTCTGCTAATCACAAAGTTACACTAACAACTGTCACAGTTCAAACAATAAAAAACCACACTGAGAAAAACATAACCACTTACCTTACTCAAGTCTCACCAGAAAGGGTTAGCCCATCCAACCAACCCACAACCACACCACCAATCCACACAAACTCAGCCACAATATCACCTAATACAAAATCAGAAACACACCATACAACAGCACAAATC…	MSKNKNQRTARTLEKTWDTLNHLIVISSCLYKLNLKSIAQIALSVLAMIISTSLIIAAIIFIISANHKVTLTTVTVQTIKNHTEKNITTYLTQVSPERVSPSNQPTTTPPIHTNSATISPNTKSETHHTTAQIKGRTSTPTQNNKPSTKPRPKNPPKKDDYHFEVFNFVPCSICGNNQLCKSICKTIPGNKPKKKPTIKPTNKPPTKTTNKRDPKTLAKTPKKETTINPTKKPTPKTTERDTSTPQSTVLDKTTSKHTERDTSTSQFIALDTTTSKHTIQQQSLYSTTLENTPNSTQTPTASEPSTSNST	Found	RSV/B
KU950534	15228	Human orthopneumovirus	viral cRNA	RSVB/Homo sapiens/USA/TH_10514/2014		Homo sapiens; sex: male; age: 28 weeks	taxon:11250	USA	2014-01-15		subtype: RSVB		933	310	ATGTCCAAAAACAAGAATCAACGCACTGCCAGGACTCTAGAAAAGACCTGGGATACTCTTAATCATCTAATTGTAATATCCTCTTGTTTATACAAATTAAATTTAAAATCTATAGCACAAATAGCACTATCAGTTTTGGCAATGATAATCTCAACCTCTCTCATAATTGCAGCCATAATATTCATCATCTCTGCTAATCACAAAGTTACACTAACAACTGTCACAGTTCAAACAATAAAAAACCACACTGAGAAAAACATAACCACTTACCTTACTCAAGTCTCACCAGAAAAGGTTAGCCCATCCAACCAACCCACAACCACACCACCAATCCACACAAACTCAGCCACAATATCACCTAATACAAAATCAGAAACACACCATACAACAGCACAAACC…	MSKNKNQRTARTLEKTWDTLNHLIVISSCLYKLNLKSIAQIALSVLAMIISTSLIIAAIIFIISANHKVTLTTVTVQTIKNHTEKNITTYLTQVSPEKVSPSNQPTTTPPIHTNSATISPNTKSETHHTTAQTKGRTSTPTQNNKPSTKPRPKNPPKKDDYHFEVFNFVPCSICGNNQLCKSICKTIPSNKPKKKPTIKPTNKPTTKTTNKRDPKTLAKTPKKETTINPTKKPTPKTTERDTSTPQSTVLDTTTSKHTERDTSTPQSTALDTTTSKHTIQQQSFYSTTLENTPNSTQTPTASEPSTSNST	Found	RSV/B
KU950525	15228	Human orthopneumovirus	viral cRNA	RSVB/Homo sapiens/USA/TH_10300/2014		Homo sapiens; sex: female; age: 36 weeks	taxon:11250	USA	2014-03-20		subtype: RSVB		933	310	ATGTCCAAAAACAAGAATCAACGCACTGCCAGGACTCTAGAAAAGACCTGGGATACTCTTAATCATCTAATTGTAATATCCTCTTGTTTATACAAATTAAATTTAAAATCTATAGCACAAATAGCACTATCAGTTTTGGCAATGATAATCTCAACCTCTCTCATAATTGCAGCCATAATATTCATCATCTCTGCTAATCACAAAGTTACACTAACAACTGTCACAGTTCAAACAATAAAAAACCACACTGAGAAAAACATAACCACTTACCTTACTCAAGTCTCACCAGAAAAGGTTAGCCCATCCAACCAACCCACAACCACACCACCAATCCACACAAACTCAGCCACAATATCACCTAATACAAAATCAGAAACACACCATACAACAGCACAAACC…	MSKNKNQRTARTLEKTWDTLNHLIVISSCLYKLNLKSIAQIALSVLAMIISTSLIIAAIIFIISANHKVTLTTVTVQTIKNHTEKNITTYLTQVSPEKVSPSNQPTTTPPIHTNSATISPNTKSETHHTTAQTKGRTSTPTQNNKPSTKPRPKNPPKKDDYHFEVFNFVPCSICGNNQLCKSICKTIPSNKPKKKPTIKPTNKPTTKTTNKRDPKTLAKTPKKETTINPTKKPTPKTTERDTSTPQSTVLDTTTSKHTERDTSTPQSTALDTTTSKHTIQQQSFYSTTLENTPNSTQTPTASEPSTSNST	Found	RSV/B
LC474559	15228	Human orthopneumovirus	viral cRNA	RSV/B/NIID/2472/14	nasal swab	Homo sapiens 16 month old female	taxon:11250	USA	2014-04-12			35889999	933	310	ATGTCCAAAAACAAGAACCAACGCACTGCCAGGACTCTAGAAAAGACCTGGGATACTCTTAATCATCTAATTGTAATATCTTCTTGTTTATACAAATTAAATTTAAAATCTATAGCACAAATAGCACTATCAGTTTTGGCAATGATAATCTCAACCTCTCTCATAATTGCAGCCATAATATTCATCATCTCTGCTAATCACAAAGTTACACTAACAACTGTCACAGTTCAAACAATAAAAAACCACACTGAGAAAAACATAACCACTTACCTTACTCAAGTCTCACCAGAAAGGGTTAGCCCATCCAACCAACCCACAACCACACCACCAATCCACACAAACTCAGCCACAATATCACCTAATACAAAATCAGAAACACACCATACAACAGCACAAACC…	MSKNKNQRTARTLEKTWDTLNHLIVISSCLYKLNLKSIAQIALSVLAMIISTSLIIAAIIFIISANHKVTLTTVTVQTIKNHTEKNITTYLTQVSPERVSPSNQPTTTPPIHTNSATISPNTKSETHHTTAQTKGRTSTPTQNNKPSTKPRPKNPPKKDDYHFEVFNFVPCSICGNNQLCKSICKTIPGNKPKKKPTIKPTNKPPTKTTNKRDPKTLAKTPKKETTINPTKKPTPKTTERDTSTPQSTVLDKTTSKHTERDTSTSQFIALDTTTSKHTIQQQSLYSTTLENTPNSTQTPTASEPSTSNST	Found	RSV/B
LC384997	15228	Human respiratory syncytial virus B	viral cRNA	TB5_CA-14-0368_1		Homo sapiens	taxon:208895	Philippines	2014-07-30			30533851	933	310	ATGTCCAAAAACAAAAATCAACGCACTGCCAGGACTCTAGAAAAGACCTGGGATACTCTTAATCATCTAATTGTAATATCCTCTTGTTTATACAAATTAAATTTAAAATCTATAGCACAAATAGCACTATCAGTTTTGGCAATGATAATCTCAACCTCTCTTATAATTGCAGCCATAATATTCATCATCTCTGCCAATCACAAAGTTACACTAACAACTGTCACAGTTCAAACAATAAAAAACCACACTGAGAAAAACATAACCACTTACCTTACTCAAGTCTCACCAGAAAGGGTTAGCCCATCCAAACAACCCACAGCCACACCACCAATCCACACAAACTCAGCCACAATATCACCCAATACAAAATCGGAAACACACCATACAACAGCACAAACC…	MSKNKNQRTARTLEKTWDTLNHLIVISSCLYKLNLKSIAQIALSVLAMIISTSLIIAAIIFIISANHKVTLTTVTVQTIKNHTEKNITTYLTQVSPERVSPSKQPTATPPIHTNSATISPNTKSETHHTTAQTKGTTSTPTQNNKPSTKPRPKNPPKKDDYHFEVFNFVPCSICGNNQLCKSICKTIPSNKPKKKPTTKPTNKPPTKTTNKRDPKTLAKTPKKENTINPTKKPTPKTTERDTSTPQSTVLDITTSKHTERDTSTSQSIALDTTTSKHTTQQQSLYSTTPENTPNSTQTPTASEPSTSNST	Found	RSV/B
LC384999	15228	Human respiratory syncytial virus B	viral cRNA	TB5_CA-14-0377_2		Homo sapiens	taxon:208895	Philippines	2014-07-31			30533851	933	310	ATGTCCAAAAACAAAAATCAACGCACTGCCAGGACTCTAGAAAAGACCTGGGATACTCTTAATCATCTAATTGTAATATCCTCTTGTTTATACAAATTAAATTTAAAATCTATAGCACAAATAGCACTATCAGTTTTGGCAATGATAATCTCAACCTCTCTTATAATTGCAGCCATAATATTCATCATCTCTGCCAATCACAAAGTTACACTAACAACTGTCACAGTTCAAACAATAAAAAACCACACTGAGAAAAACATAACCACTTACCTTACTCAAGTCTCACCAGAAAGGGTTAGCCCATCCAAACAACCCACAGCCACACCACCAATCCACACAAACTCAGCCACAATATCACCCAATACAAAATCAGAAACACACCATACAACAGCACAAACC…	MSKNKNQRTARTLEKTWDTLNHLIVISSCLYKLNLKSIAQIALSVLAMIISTSLIIAAIIFIISANHKVTLTTVTVQTIKNHTEKNITTYLTQVSPERVSPSKQPTATPPIHTNSATISPNTKSETHHTTAQTKGTTSTPTQNNKPSTKPRPKNPPKKDDYHFEVFNFVPCSICGNNQLCKSICKTIPSNKPKKKPTTKPTNKPPTKTTNKRDPKTLAKTPKKENTINPTKKPTPKTTERDTSTPQSTVLDITTSKHTERDTSTSQSIALDTTTSKHTTQQQSLYSTTPENTPNSTQTPTTSEPSTSNST	Found	RSV/B
MH828503	15228	Human orthopneumovirus	viral cRNA	RSVB/Vietnam/vzrsvb1/2014	NT swab	Homo sapiens	taxon:11250	Viet Nam	2014-08-05		genotype: B	32499763	933	310	ATGTCCAAAACCAAGAATCAACGCACTGCCAGGACTCTAGAAAAGACCTGGGATACTCTTAATCATCTAATTGTAATATCCTCTTGTTTATACAAATTAAATTTAAAATCTATAGCACAAATAGCACTATCAGTTTTGGCAATGATAATCTCAACCTCTCTTATAATTGCAGCCATAATATTCATCATCTCTGCCAATCACAAAGTTACACTAACAACTGTCACAGTTCAAACAATAAAAAACCACACTGAGAAAAACACAACCACTTACCTTACTCAAGTCTCACCAGAAAGGGTTAGCCCATCCAAACAACCCACAACCACACCACCAATCCACACAAATTCAGCCACAATATCTCCCAATACAAAACCAGAAACACACCATACAACAGCACAAACC…	MSKTKNQRTARTLEKTWDTLNHLIVISSCLYKLNLKSIAQIALSVLAMIISTSLIIAAIIFIISANHKVTLTTVTVQTIKNHTEKNTTTYLTQVSPERVSPSKQPTTTPPIHTNSATISPNTKPETHHTTAQTKGRTSTPTQNNKPSTKPRPKNPPKKDDYHFEVFNFVPCSICGNNQLCKSICKTIPSNKPKKKPTTKPTNKPPTKTTNKRDPKTLAKTPKKETTINPTKKPTPKTTERDTSTPQSTVLDTTTSKHTERDTSTPQSIAPDTTTSKHTTQQQSLYSTTPENTPNSTQTPTASEPSTSNST	Not Found	RSV/B
LC385001	15228	Human respiratory syncytial virus B	viral cRNA	TB8_KW-14-0284_3		Homo sapiens	taxon:208895	Philippines	2014-08-06			30533851	933	310	ATGTCCAAAAACAAGAATCAACGCACTGCCAGGACTCTAGAAAAGACCTGGGATACTCTTAATCATCTAATTGTAATATCCTCTTGTTTATACAAATTAAATTTAAAATCTATAGCACAAATAGCACTATCAGTTTTGGCAATGATAATCTCAACCTCTCTTATAATTGCAGCCATAATATTCATCATCTCTGCCAATCACAAAGTTACACTAACAACTGTCACAGTTCAAACAATAAAAAACCACACTGAGAAAAACATAACCACTTACCTTACTCAAGTCTCACCAGAAAGGGTTAGCCCATCCAAACAACCCACAACCACACCACCAATCCACACAAACTCAGCCACAATATCACCTAATACAAAATCAGAAACACACCATACAACAGCACAAACC…	MSKNKNQRTARTLEKTWDTLNHLIVISSCLYKLNLKSIAQIALSVLAMIISTSLIIAAIIFIISANHKVTLTTVTVQTIKNHTEKNITTYLTQVSPERVSPSKQPTTTPPIHTNSATISPNTKSETHHTTAQTQGRTSTPTQNNKPSTKPRPKNPPKKDDYHFEVFNFVPCSICGNNQLCKSICKTIPSNKPKKKPTTKPTNKPPTKTTNKRDPKTLAKTPKKETTINPTKKPTPKTTERDTSTPQSTVLDTTTSKHTERDTSTSQSIALDTTTSKHTTQQQSLYSTIPENTPNSTQTPTASEPSTSNST	Found	RSV/B
MH828504	15228	Human orthopneumovirus	viral cRNA	RSVB/Vietnam/vzrsvb2/2014	NT swab	Homo sapiens	taxon:11250	Viet Nam	2014-08-20		genotype: B	32499763	933	310	ATGTCCAAAAACAAGAATCAACGCACTGCCAGGACTCTAGAAAAGACCTGGGATACTCTTAATCACCTAATTGTAATATCCTCTTGTTTATACAAATTAAATTTAAAATCTATAGCACAAATAGCACTATCAGTTTTGGCAATGATAATCTCAACCTCTCTTATAATTGCAGCCATAATATTCATCATCTCTGCCAATCACAAAGTTACACTAACAACTGTCACAGTTCAAACAATAAAAAACCACACTGAGAAAAACATAACCACTTACCTTACTCAAGTCTCACCAGAAAGGGTTAGCCCATCCAAACAACCCACAACCACACCACCAATCCACACAAACTCAGCCACAATATCACCTAATACAAAATCAGAAACACACCATACAACAGCACAAACC…	MSKNKNQRTARTLEKTWDTLNHLIVISSCLYKLNLKSIAQIALSVLAMIISTSLIIAAIIFIISANHKVTLTTVTVQTIKNHTEKNITTYLTQVSPERVSPSKQPTTTPPIHTNSATISPNTKSETHHTTAQTKGRTSAPTQNNKPSTKPRPKNPPKKDDYHFEVFNFVPCSICGNNQLCKSICKTIPSNKPKKKPTTKPTNKPPTKTTNKRDPKTLAKTPKKETTINPTKKPTPKTTERDTSTPQSTVLDTTTSKHTERDTSTSQSIALDTITSKHTTQQQSLYSTTPENTPNSTQTPTASELSTSNST	Not Found	RSV/B
MH828508	15228	Human orthopneumovirus	viral cRNA	RSVB/Vietnam/vzrsvb6/2014	NT swab	Homo sapiens	taxon:11250	Viet Nam	2014-09-08		genotype: B	32499763	933	310	ATGTCCAAAAACAAGAATCAACGCACTGCTAGGACTCTAGAAAAGACCTGGGATACTCTTAATCATCTAATTGTAATATCCTCTTGTTTATACAAATTAAATTTAAAATCTATAGCACAAATAGCACTATCAGTTTTAGCAATGATAATCTCAACCTCTCTTATAATTGCAGCCATAATATTCATCATCTCTGCCAATCACAAAGTTACACTAACAACTGTCACAGTTCAAACAATAAAAAACCACACTGAGAAAAACATAACCACTTACCTTACTCAAGTCTCACCAGAAAGGGTTAGCCCATCCAAACAACCCACAACCACACCACCAATCCACACAAACTCAGCCACAATATCACCTAATACAAAATCAGAAACACACCATACAACAGCACAAACC…	MSKNKNQRTARTLEKTWDTLNHLIVISSCLYKLNLKSIAQIALSVLAMIISTSLIIAAIIFIISANHKVTLTTVTVQTIKNHTEKNITTYLTQVSPERVSPSKQPTTTPPIHTNSATISPNTKSETHHTTAQTKGRTSTPTQNNKPSTKPRPKNPPKKDDYHFEVFNFVPCSICGNNQLCKSICKTIPSNKPKKKPTTKPTNKPPTKTTNKRDPKTLAKTPKKETTINPTKKPTPKTTERDTSTPQSTVLDTTTSKHTERDTSTSQSIALDTTTSKHTTQQQSLYSTTPENTPNSTQTPTASEPSTSNST	Not Found	RSV/B
LC385005	15228	Human respiratory syncytial virus B	viral cRNA	TB5_CA-14-0525_6		Homo sapiens	taxon:208895	Philippines	2014-09-08			30533851	933	310	ATGTCCAAAAACAAAAATCAACGCACTGCCAGGACTCTAGAAAAGACCTGGGATACTCTTAATCATCTAATTGTAATATCCTCTTGTTTATACAAATTAAATTTAAAATCTATAGCACAAATAGCACTATCAGTTTTGGCAATGATAATCTCAACCTCTCTTATAATTGCAGCCATAATATTCATCATCTCTGCCAATCACAAAGTTACACTAACAACTGTCACAGTTCAAACAATAAAAAACCACACTGAGAAAAACATAACCACTTACCTTACTCAAGTCTCACCAGAAAGGGTTAGCCCATCCAAACAACCCACAGCCACACCACCAATCCACACAAACTCAGCCACAATATCACCCAATACAAAATCAGAAACACACCATACAACAGCACAAACC…	MSKNKNQRTARTLEKTWDTLNHLIVISSCLYKLNLKSIAQIALSVLAMIISTSLIIAAIIFIISANHKVTLTTVTVQTIKNHTEKNITTYLTQVSPERVSPSKQPTATPPIHTNSATISPNTKSETHHTTAQTKGTTSTPTQNNKPSTKPRPKNPPKKDDYHFEVFNFVPCSICGNNQLCKSICKTIPSNKPKKKPTTKPTNKPPTKTTNKRDPKTLAKTPKKENTINPTKKPTPKTTERDTSTPQSTVLDITTSKHTERDTSTSQSIALDTTTSKHTTQQQSLYSTTPENTPNSTQTPTTSEPSTSNST	Found	RSV/B
MH828510	15228	Human orthopneumovirus	viral cRNA	RSVB/Vietnam/vzrsvb8/2014	NT swab	Homo sapiens	taxon:11250	Viet Nam	2014-09-18		genotype: B	32499763	933	310	ATGTCCAAAAACAAGAATCAACGCACTGCCAGGACTCTAGAAAAGACCTGGGATACTCTTAATCATCTAATTGTAATATCCTCTTGTTTATACAAATTAAATTTAAAATCTATAGCACAAATAGCACTATCAGTTTTGGCAATGATAATCTCAACCTCTCTTATAATTGCAGCCATAATATTCATCATCTCTGCCAATCACAAAGTTACACTAACAACTGTCACAGTTCAAACAATAAAAAACCACACTGAGAAAAACATAACCACTTACCTTACTCAAGTCTCACCAGAAAGGGTTAGCCCATCCAAACAACCCACAACCACACCACCAATCCACACAAACTCAGTCACAATATCACCTAATACAAAATCAGAAACACACCATACAACAGCACAAACC…	MSKNKNQRTARTLEKTWDTLNHLIVISSCLYKLNLKSIAQIALSVLAMIISTSLIIAAIIFIISANHKVTLTTVTVQTIKNHTEKNITTYLTQVSPERVSPSKQPTTTPPIHTNSVTISPNTKSETHHTTAQTKGRTSTPTQNNKPSTKPHPKNPPKKDDYHFEVFNFVPCSICGNNQLCKSICKTIPSNKPKKKPTTKPTNKPPTKTTNKRDSKTLAKTPKKETTINPTKKPTPKTTERDTSTPQSTVLDTTTSKHTERDTSTSQSIVLDTTTSKHTTQQQSLYSTTPENTPNSTQTPTASEPSTSNSP	Not Found	RSV/B
MH828505	15228	Human orthopneumovirus	viral cRNA	RSVB/Vietnam/vzrsvb3/2014	NT swab	Homo sapiens	taxon:11250	Viet Nam	2014-09-19		genotype: B	32499763	933	310	ATGTCCAAAAACAAGAATCAACGCACTGCCAGGACTCTAGAAAAGACCTGGGATACTCTTAATCATCTAATTGTAATATCCTCTTGTTTATACAAATTAAATTTAAAATCTATAGCACAAATAGCACTATCAGTTTTGGCAATGATAATCTCAACCTCTCTTATAATTGCAGCCATAATATTCATCATCTCTGCCAATCACAAAGTTACACTAACAACTGTCACAGTTCAAACAATAAAAAACCACACTGAGAAAAACATAACCACTTACCTTACTCAAGTCTCACCAGAAAGGGTTAGCCCATCCAAACAACCCACAACCACACCACCAATCCACACAAACTCAGCCACAATATCACCTAATACAAAATCAGAAACACACCATACAACAGCACAAACC…	MSKNKNQRTARTLEKTWDTLNHLIVISSCLYKLNLKSIAQIALSVLAMIISTSLIIAAIIFIISANHKVTLTTVTVQTIKNHTEKNITTYLTQVSPERVSPSKQPTTTPPIHTNSATISPNTKSETHHTTAQTKGRTSTPTQNNKPSTKPRPKNPPKKDDYHFEVFNFVPCSICGNNQLCKSICKTIPSNKPKKKPTTKPTNKPPTKTTNKRDPKTLAKTPKKETTINPTKKPTPKTTERDTSTPQSTVLDTNTSKHTERDTSTSQSIALDTTTSKHTTQQQSLYSTTPENTPNSTQTPTASEPSTSNST	Not Found	RSV/B
MH828509	15228	Human orthopneumovirus	viral cRNA	RSVB/Vietnam/vzrsvb7/2014	NT swab	Homo sapiens	taxon:11250	Viet Nam	2014-09-22		genotype: B	32499763	933	310	ATGTCCAAAAACAAGAATCAACGCACTGCTAGGACTCTAGAAAAGACCTGGGATACTCTTAATCATCTAATTGTAATATCCTCTTGTTTATACAAGTTAAATTTAAAATCTATAGCACAAATAGCACTATCAGTTTTAGCAATGATAATCTCAACCTCTCTTATAATTGCAGCCATAATATTCATCATCTCTGCCAATCACAAAGTTACACTAACAACTGTCACAGTTCAAACAATAAAAAACCACACTGAGAAAAACATAACCACTTACCTTACTCAAGTCTCACCAGAAAGGGTTAGCCCATCCAAACAACCCACAACCACACCACCAATCCACACAAACTCAGCCACAATATCACCTAATACAAAATCAGAAACACACCATACAACAGCACAAACC…	MSKNKNQRTARTLEKTWDTLNHLIVISSCLYKLNLKSIAQIALSVLAMIISTSLIIAAIIFIISANHKVTLTTVTVQTIKNHTEKNITTYLTQVSPERVSPSKQPTTTPPIHTNSATISPNTKSETHHTTAQTKGRTSTPTQNNKPSTKPRPKNPPKKDDYHFEVFNFVPCSICGNNQLCKSICKTIPSNKPKKKPTTKPTNKPPTKTTNKRDPKTLAKTPKKETTINPTKKPTPNTTERDTSTPQSTVLDTTTSKHTERDTSTSQSIALDTTTSKHTTQQQSLYSTTPENTPNSTQTPTASEPSTSNST	Not Found	RSV/B
MH828506	15228	Human orthopneumovirus	viral cRNA	RSVB/Vietnam/vzrsvb4/2014	NT swab	Homo sapiens	taxon:11250	Viet Nam	2014-11-28		genotype: B	32499763	933	310	ATGTCCAAAAACAAGAATCAACGCACTGCCAGGACTCTAGAAAAGACCTGGGATACTCTTAATCATCTAATTGTAATATCCTCTTGTTTATACAAATTAAATTTAAAATCTATAGCACAAATAGCACTATCAGTTTTGGCAATGATAATCTCAACCTCTCTTATAATTGCAGCCATAATATTCATCATCTCTGCCAATCACAAAGTTACACTAACAACTGTCACAGTTCAAACAATAAAAAACCACACTGAGAAAAACATAACCACTTACCTTACTCAAGTCTCACCAGAAAGGGTTAGCCCATCCAAACAACCCACAACCACACCACCAATCCACACAAACTCAGCCACAATATCACCTAATACAAAATCAGAAACACACCATACAACAGCACAAACC…	MSKNKNQRTARTLEKTWDTLNHLIVISSCLYKLNLKSIAQIALSVLAMIISTSLIIAAIIFIISANHKVTLTTVTVQTIKNHTEKNITTYLTQVSPERVSPSKQPTTTPPIHTNSATISPNTKSETHHTTAQTKGRTSTPTQNNKPSTKPRPKNPPKKDDYHFEVFNFVPCSICGNNQLCKSICKTIPSNKPKKKPTTKPTNKPPTKTTNKRDPKTLAKTPKKETTINPTKKPTPKTTERDTSTPQSTVLDTTTSKHIERDTRTPQSTALDKTTSKHITQQQSLHSTTPENTPNSTQTPTASEPSTSNST	Not Found	RSV/B
KU950637	15229	Human orthopneumovirus	viral cRNA	RSVB/Homo sapiens/USA/TH_10590/2014		Homo sapiens; sex: female; age: 11 weeks	taxon:11250	USA	2014-02-04		subtype: RSVB		933	310	ATGTCCAAAAACAAGAATCAACGCACTGCCAGGACTCTAGAAAAGACCTGGGATACTCTTAATCATCTAATTGTAATATCCTCTTGTTTATACAAATTAAATTTAAAATCTATAGCACAAATAGCACTATCAGTTTTGGCAATGATAATCTCAACCTCTCTTATAATTGCAGCCATAATATTCATCATCTCTGCCAATCACAAAGTTACACTAACAACTGTCACAGTTCAAACAATAAAAAACCACACTGAGAAAAACATAACCACTTACCTTACTCAAGTCTCACCAGAAAGGGTTAGCCCATCCAAACAACCCACAACCACACCACCAATCCACACAAACTCAGCCACAATATCTCCTAATACAAAATCAGAAACACACCATACAACAGCACAAACC…	MSKNKNQRTARTLEKTWDTLNHLIVISSCLYKLNLKSIAQIALSVLAMIISTSLIIAAIIFIISANHKVTLTTVTVQTIKNHTEKNITTYLTQVSPERVSPSKQPTTTPPIHTNSATISPNTKSETHHTTAQTKGRTSTPTQNNKPSTKPRPKNPPKKDDYHFEVFNFVPCSICGNNQLCKSICKTIPSNKPKKKPTTKPTNKPPTKTTNKRDPKTLAKTPKKETTINPTKKPTPKTTERDTSTPQSTVLDTTTSKHTERDTSTSQSIALDTTTSKHTTQQQSLYSTTPENTPNSTQTPTASEPSTSNST	Found	RSV/B
LC474535	15230	Human orthopneumovirus	viral cRNA	RSV/B/Sendai/411/14	nasal specimen	Homo sapiens	taxon:11250	Japan:Sendai	2014			35889999	933	310	ATGTCCAAAAACAAGAATCAACGCACTGCCAGGACTCTAGAAAAGACCTGGGATACTCTTAATCATCTAATTGTAATATCCTCTTGTTTATACAAATTAAATTTAAAATCTATAGCACAAATAGCACTATCAGTTTTGGCAATGATAATCTCAACCTCTCTCATAATTGCAGCCATAATATTCATCATCTCTGCCAATCACAAAGTTACACTAACAACTATCTCAGTTCAAACAATAAAAAACCACACTGAGAAGAACATAACCACTTACCTTACTCAAGTCTCACCAGAAAGGGTTAGCCCATCCAAACAACCCACAACCACACCACCAATCCACACAAATTCAGCCACAATATCACCTAATACAAAATCAGAAACACACCATACAACAGCACAAACC…	MSKNKNQRTARTLEKTWDTLNHLIVISSCLYKLNLKSIAQIALSVLAMIISTSLIIAAIIFIISANHKVTLTTISVQTIKNHTEKNITTYLTQVSPERVSPSKQPTTTPPIHTNSATISPNTKSETHHTTAQTKGRTSTPTQNNKPSTKPRPKNPPKKDDYHFEVFNFVPCSICGNNQLCKSICKTIPSNKPKKKPTIKPTNKTPTKTTNKRDPKTPAKTPKKDTTTNPTKKPTPKTTERDTSTPQSTVLDTTTSKHTERDTSTSQSIVLDTTTSKHTIQQQSLHSTTPGNTPNSTQTPTASEPSTSNST	Found	RSV/B
KU950533	15230	Human orthopneumovirus	viral cRNA	RSVB/Homo sapiens/USA/TH_10524/2014		Homo sapiens; sex: male; age: 17 weeks	taxon:11250	USA	2014-01-10		subtype: RSVB		933	310	ATGTCCAAAAACAAGAATCAACGCACTGCCAGGACTCTAGAAAAGACCTGGGATACTCTTAATCATCTAATTGTAATATCCTCTTGTTTATACAAATTAAATTTAAAATCTATAGCACAAATAGCACTATCAGTTTTGGCAATGATAATCTCAACCTCTCTCATAATTGCAGCCATAATATTCATCATCTCTGCCAATCACAAAGTTACACTAACAACTGTCACAGTTCAAACAATAAAAAACCACACTGAGAAGAACATAACCACTTACCTTACTCAAGTCTCACCAGAAAGGGTTAGCCCATCCAACCAAACCACAACCACACCACCAATCCACACAAACTCAGCCACAATATCACCTAATACAAAATCAGAAACACACCATACAACAGCACAAACC…	MSKNKNQRTARTLEKTWDTLNHLIVISSCLYKLNLKSIAQIALSVLAMIISTSLIIAAIIFIISANHKVTLTTVTVQTIKNHTEKNITTYLTQVSPERVSPSNQTTTTPPIHTNSATISPNTKSETHHTTAQTKGRTSTPTQNNKPSTKPRPKNPPKKDDYHFEVFNFVPCSICGNNQLCKSICKTIPSNKPKKKPTIKPTNKPPTKTTNKRDPKTPAKTPKKETTINPTKKPTPKTTERDTSTPQSTVLDTTTSKHTERDTSTSQSIALDTTTSKHTIQQQSLYSTTLENTPNSTQTPIASEPSTSNST	Found	RSV/B
KU950488	15230	Human orthopneumovirus	viral cRNA	RSVB/Homo sapiens/USA/TH_10585/2014		Homo sapiens; sex: male; age: 7 weeks	taxon:11250	USA	2014-01-25		subtype: RSVB		954	317	ATGTCCAAAAACAAGAATCAACGCACTGCCAGGACTCTAGAAAAGACCTGGGATACTCTTAATCATCTAATTGTAATATCCTCTTGTTTATACAAATTAAATTTAAAATCTATAGCACAAATAGCACTATCAGTTTTGGCAATGATAATCTCAACTTCTCTCATAATTGCAGCCATAATATTCATCATCTCTGCCAATCACAAAGTTACACTAACAACTGTCACAGTTCAAACAATAAAAAACCACACTGAGAAAAACATAACCACTTACCTTACTCAAGTCTCACCAGAAAGGGTTAGCCCATCCAACCAACCCACAACCACACCACCAATCCACACAAACTCAGCCACAATATCACCTAATACAAAATCAGAAACACACCATACAACAGCACAAACC…	MSKNKNQRTARTLEKTWDTLNHLIVISSCLYKLNLKSIAQIALSVLAMIISTSLIIAAIIFIISANHKVTLTTVTVQTIKNHTEKNITTYLTQVSPERVSPSNQPTTTPPIHTNSATISPNTKSETHHTTAQTKGRTSTPTQNNKPSTKPRPKNPPKKDDYHFEVFNFVPCSICGNNQLCKSICKTIPSNKPKKKPTIKPTNKPPTKTTNKRDPKTLAKTPKKETTINPTKKPTPKTTERDTSTPQSTVLDTTTSKHTERDTSTSQSIALDTTTSKHTTQQQSLYSTTLENTPNSTQTPTASEPSTSNSTQKLQSYA	Found	RSV/B
KU950568	15232	Human orthopneumovirus	viral cRNA	RSVB/Homo sapiens/USA/TH_10420/2014		Homo sapiens; sex: male; age: 1 week	taxon:11250	USA	2014-01-07		subtype: RSVB		933	310	ATGTCCAAAAACAAGAATCAACGCACTGCCAGGACTCTAGAAAAGACCTGGGATACTCTTAATCATCTAATTGTAATATCCTCTTGTTTATACAAATTAAATTTAAAATCTATAGCACAAATAGCACTATCAGTTTTGGCAATGATAATCTCAACCTCTCTCATAATTGCAGCCATAATATTCATCATCTCTGCTAATCACAAAGTTACACTAACAACTGTCACAGTTCAAACAATAAAAAACCACACTGAGAAAAACATAACCACTTACCTTACTCAAGTCTCACCAGAAAAGGTTAGCCCATCCAACCAACCCACAACCACACCACCAATCCACACAAACTCAGCCACAATATCACCTAATACAAAATCAGAAACACACCATACAACAGCACAAACC…	MSKNKNQRTARTLEKTWDTLNHLIVISSCLYKLNLKSIAQIALSVLAMIISTSLIIAAIIFIISANHKVTLTTVTVQTIKNHTEKNITTYLTQVSPEKVSPSNQPTTTPPIHTNSATISPNTKSETHHTTAQTKGRTSTPTQNNKPSTKPRPKNPPKKDDYHFEVFNFVPCSICGNNQLCKSICKTIPSNKPKKKPTIKPTNKPTTKTTNKRDPKTLAKTPKKETTINPTKKPTPKTTERDTSTPQSTVLDTTTSKHTERDTSTPQSTALDTTTSKHTIQQQSFYSTTLENTPNSTQTPTASEPSTSNST	Found	RSV/B
KU950593	15232	Human orthopneumovirus	viral cRNA	RSVB/Homo sapiens/USA/TH_10537/2014		Homo sapiens; sex: male; age: 13 weeks	taxon:11250	USA	2014-01-09		subtype: RSVB		933	310	ATGTCCAAAAACAAGAATCAACGCACTGCCAGGACTCTAGAAAAGACCTGGGATACTCTTAATCATCTAATTGTAATATCCTCTTGTTTATACAAATTAAATTTAAAATCTATAGCACAAATAGCACTATCAGTTTTGGCAATGATAATCTCAACCTCTCTCATAATTGCAGCCATAATATTCATCATCTCTGCTAATCACAAAGTTACACTAACAACTGTCACAGTTCAAACAATAAAAAACCACACTGAGAAAAACATAACCACTTACCTTACTCAAGTCTCACCAGAAAAGGTTAGCCCATCCAACCAACCCACAACCACACCACCAATCCACACAAACTCAGCCACAATATCACCTAATACAAAATCAGAAACACACCATACAACAGCACAAACC…	MSKNKNQRTARTLEKTWDTLNHLIVISSCLYKLNLKSIAQIALSVLAMIISTSLIIAAIIFIISANHKVTLTTVTVQTIKNHTEKNITTYLTQVSPEKVSPSNQPTTTPPIHTNSATISPNTKSETHHTTAQTKGRTSTPTQNNKPSTKPRPKNPPKKDDYHFEVFNFVPCSICGNNQLCKSICKTIPSNKPKKKPTIKPTNKPTTKTTNKRDPKTLAKTPKKETTINPTKKPTPKTTERDTSTPQSTVLDTTTSKHTERDTSTPQSTALDTTTSKHTIQQQSFYSTTLENTPNSTQTPTASEPSTSNST	Found	RSV/B
KU950467	15232	Human orthopneumovirus	viral cRNA	RSVB/Homo sapiens/USA/TH_10526/2014		Homo sapiens; sex: male; age: 27 weeks	taxon:11250	USA	2014-01-15		subtype: RSVB		933	310	ATGTCCAAAAACAAGAATCAACGCACTGCCAGGACTCTAGAAAAGACCTGGGATACTCTTAATCATCTAATTGTAATATCCTCTTGTTTATACAAATTAAATTTAAAATCTATAGCACAAATAGCACTATCAGTTTTGGCAATGATAATCTCAACCTCTCTTATAATTGCAGCCATAATATTCATCATCTCTGCCAATCACAAAGTCACACTAACAACTGTCACAGTTCAAACAATAAAAAACCACACTGAGAAAAACATAACCACTTACCTTACTCAAATCTCACCAGAAAGGGTTAGCCCATCCAAACAACCCACAACCACACCACCAATCCACACAAACTCAGCCACAATATCACCTAATACAAAATCAGAAACACACCATACAACAGCACAAACT…	MSKNKNQRTARTLEKTWDTLNHLIVISSCLYKLNLKSIAQIALSVLAMIISTSLIIAAIIFIISANHKVTLTTVTVQTIKNHTEKNITTYLTQISPERVSPSKQPTTTPPIHTNSATISPNTKSETHHTTAQTKGRTSTPTQNNKPSTKSRPKNPPKKDDYHFEVFNFVPCSICGNNQLCKSICKTIPSNKPKKKPTTKPTNKPPTKTTNKRDPKTLAKTPKKENTINPTKKPTPKTTERDTSTPQSTVLDTTTSKHTERDTSTSQSIALDTTTSKHTTQQQSLYSTTPENTPNSTQTPTASEPSTSNST	Found	RSV/B
KU950530	15232	Human orthopneumovirus	viral cRNA	RSVB/Homo sapiens/USA/TH_10584/2014		Homo sapiens; sex: female; age: 31 weeks	taxon:11250	USA	2014-01-21		subtype: RSVB		933	310	ATGTCCAAAAACAAGAATCAACGCACTGCCAGGACTCTAGAAAAGACCTGGGATACTCTTAATCATCTAATTGTAATATCCTCTTGTTTATACAAATTAAATTTAAAATCTATAGCACAAATAGCACTATCAGTTTTGGCAATGATAATCTCAACCTCTCTCATAATTGCAGCCATAATATTCATCATCTCTGCTAATCACAAAGTTACACTAACAACTGTCACAGTTCAAACGATAAAAAACCACACTGAGAAAAACATAACCACTTACCTTACTCAAGTCTCACCAGAAAGGGTTAGCCCATCCAACCAACCCACAACCACACCACCAATCCACACAAACTCAGCCACAATATCACCTAATACAAAATCAGAAACACACCATACAACAGCACAAACC…	MSKNKNQRTARTLEKTWDTLNHLIVISSCLYKLNLKSIAQIALSVLAMIISTSLIIAAIIFIISANHKVTLTTVTVQTIKNHTEKNITTYLTQVSPERVSPSNQPTTTPPIHTNSATISPNTKSETHHTTAQTKGRTSTPTQNNKPSTKPRPKNPPKKDDYHFEVFNFVPCSICGNNQLCKSICKTIPSNKPKKKPTIKPTNKPPTKTTNKRDPKTLAKTPKKETTINPTKKPTPKTTERDTSTPQSTVLDTTTPKHTERDTSTSQSIALDTTTSKHTIQQQSLYSTTPENTPNSTQTPTASEPSTSNST	Found	RSV/B
KU950548	15232	Human orthopneumovirus	viral cRNA	RSVB/Homo sapiens/USA/TH_10530/2014		Homo sapiens; sex: male; age: 4 weeks	taxon:11250	USA	2014-01-24		subtype: RSVB		933	310	ATGTCCAAAAACAAGAATCAACGCACTGCCAGGACTCTAGAAAAGACCTGGGATACTCTTAATCATCTAATTGTAATATCCTCTTGTTTATACAAATTAAATTTAAAATCTATAGCACAAATAGCACTATCAGTTTTGGCAATGATAATCTCAACCTCTCTCATAATTGCAGCCATAATATTCATCATCTCTGCCAATCACAAAGTTACACTAACAACTGTCACAGTTCAAACAATAAAAAACCACACTGAGAAGAACATAACCACTTACCTTACTCAAGTCTCACCAGAAAGGGTTAGCCCATCCAACCAAACCACAACCACACCACCAATCCACACAAACTCAGCCACAATATCACCTAATACAAAATCAGAAACACACCATACAACAGCACAAACC…	MSKNKNQRTARTLEKTWDTLNHLIVISSCLYKLNLKSIAQIALSVLAMIISTSLIIAAIIFIISANHKVTLTTVTVQTIKNHTEKNITTYLTQVSPERVSPSNQTTTTPPIHTNSATISPNTKSETHHTTAQTKGRTSTPTQNNKPSTKPRPKNPPKKDDYHFEVFNFVPCSICGNNQLCKSICKTIPSNKPKKKPTIKPTNKPPTKTTNKRDPKTPAKTPKKETTINPTKKPTPKTTERDTSTPQFTVLDTTTSKHTGRDTSTSQSIALDTTTSKHTIQQQSLYSTTLENTPNSTQTPIASEPSTSNST	Found	RSV/B
KU950477	15232	Human orthopneumovirus	viral cRNA	RSVB/Homo sapiens/USA/TH_10566/2014		Homo sapiens; sex: female; age: 3 weeks	taxon:11250	USA	2014-01-27		subtype: RSVB		933	310	ATGTCCAAAAACAAGAATCAACGCACTGCCAGGACTCTAGAAAAGACCTGGGATACTCTTAATCATCTAATTGTAATATCCTCTTGTTTATACAAATTAAATTTAAAATCTATAGCACAAATAGCACTGTCAGTTTTGGCAATGATAATCTCAACCTCTCTCATAATTGCAGCCATAATATTCATCATCTCTGCTAATCACAAAGTTACACTAACAACTGTCACAGTTCAAACAATAAAAAACCACACTGAGAAAAACATAACCACTTACCTTACTCAAGTCTCACCAGAAAGGGTTAGCCCATCCAACCAACCCACAACCACACCACCAATCCACACAAACTCAGCCACAATATCACCTAATACAAAATCAGAAACACACCATACAACAGCACAAACC…	MSKNKNQRTARTLEKTWDTLNHLIVISSCLYKLNLKSIAQIALSVLAMIISTSLIIAAIIFIISANHKVTLTTVTVQTIKNHTEKNITTYLTQVSPERVSPSNQPTTTPPIHTNSATISPNTKSETHHTTAQTKGRTSTPTQNNKPSTKPRPKNPPKKDDYHFEVFNFVPCSICGNNQLCKSICKTIPSNKPKKKPTIKPTNKPPTKTTNKRDPKTLAKTPKKETTINPTKKPTPKTTERDTSTPQSTVLDTTTSKHTERDTSTSQSIALDTTTSKHTIQQQSLYSTTPENTPNSTQTPTASEPSTSNST	Found	RSV/B
KX765947	15232	Human orthopneumovirus	viral cRNA	RSVB/Homo sapiens/NZL/LJRSV19/2014		Homo sapiens; sex: female; age: 2 months	taxon:11250	New Zealand: Christchurch	2014-04-30		passage history: P0		954	317	ATGTCCAAAAACAAGAATCAACGCACTGCCAGGACTCTAGAAAAGACCTGGGATACTCTTAATCATCTAATTGTAATATCCTCTTGTTTATACAAATTAAATTTAAAATCTATAGCACAAATAGCACTATCAGTTTTGGCAATGATAATCTCAACCTCTCTTATAATTGCAGCCATAATATTCATCATCTATGCCAATCACAAAGTTACACTAACAACTGTCACAGTTCAAACAATAAAAAACCACACTGAGAAAAACATAACCACTTACCTTACTCAAGTCTCACCAGAAAGGGTTAGCCCATCCAAACAACCCACAACCACACCACCAATCCACACAACCTCAGCCACAATATCACCTAATACAAAATCAGAAACACACCATACAACAGCACAAACC…	MSKNKNQRTARTLEKTWDTLNHLIVISSCLYKLNLKSIAQIALSVLAMIISTSLIIAAIIFIIYANHKVTLTTVTVQTIKNHTEKNITTYLTQVSPERVSPSKQPTTTPPIHTTSATISPNTKSETHHTTAQTKGRTSTPTQNNKPSTKPRPKNPTKKDDYHFEVFNFVPCSICGNNQLCKSICKTIPSNKPKKKPTTKPTNKPPTKTTNKRDPKTLAKIPKKETTINPTKKPTPKTIERDTSTPQSTVLDTTTSKHTERDTSTSQSTVLDTTTSKHTTQQQSLHSTTPENTPNSTQTPTASEPSTSNSTQKLQSYA	Found	RSV/B
KX765895	15232	Human orthopneumovirus	viral cRNA	RSVB/Homo sapiens/NZL/LJRSV22/2014		Homo sapiens; sex: male; age: 3 months	taxon:11250	New Zealand: Christchurch	2014-05-31		passage history: P0		933	310	ATGTCCAAAAACAAGAATCAACGCACTGCTAGGACTCTAGAAAAGACCTGGGATACTCTTAATCATCTAATTGTAATATCCTCTTGTTTATACAAATTAAATTTAAAATCTATAGCACAAATAGCACTATCAGTTTTGGCAATGATAATCTCAACCTCTCTTATAATTGCAGCCATAATATTCATCATCTCTGCCAATCACAAAGTTACACTAACAACTGTCACAGTTCAAACAATAAAAAACCACACTGAGAAAAACATAACCACTTACCTTACTCAAGTCTCACCAGAAAGGGTTAGCCCATCCAAACAACCCACAACCACACCACCAATCCACACAAACTCAGCCACAATATCACCCAATACAAAATCAGAAACACACCATACAACAGCACAAACC…	MSKNKNQRTARTLEKTWDTLNHLIVISSCLYKLNLKSIAQIALSVLAMIISTSLIIAAIIFIISANHKVTLTTVTVQTIKNHTEKNITTYLTQVSPERVSPSKQPTTTPPIHTNSATISPNTKSETHHTTAQTKGRTSTPTQNNKPSTKPRPKNPPKKDDYHFEVFNFVPCSICGNNQLCKSICKTIPSNKPKKKPTTKPTNKPPTKTTNKRDPKTLAKTPKKETTTNPTKKPTPKTTERDTSTPQSTVLDTTTSKHTERDTSTSQSTALDTTTSKHTTQQQSLHSTTPENTPNSTQTPTASEPSTSNST	Found	RSV/B
KX765966	15232	Human orthopneumovirus	viral cRNA	RSVB/Homo sapiens/NZL/LJRSV24/2014		Homo sapiens; sex: female; age: 60 years	taxon:11250	New Zealand: Christchurch	2014-06-04		passage history: P0		954	317	ATGTCCAAAAACAAGAATCAACGCACTGCCAGGACTCTAGAGAAGACCTGGGATACTCTTAATCATCTAATTGTAATATCCTCTTGTTTATACAAATTAAATTTAAAATCTATAGCACAAATAGCACTATCGGTTTTGGCAATGATAATCTCAACCTCTCTCATAATTGCAGCCATAATATTCATCATCTCTGCCAATCACAAAGTTACACTAACAACTGTCACAGTTCAAACAATAAAAAACCACACTGAGAAAAACATAACCACTTACCTTACTCAAGTCTCACCAGAAAGGGTTAGCCCATCCAAACAACCCACAATCACACCACCAATCCACACAAACTCAGCCACAATATCACCTAATACAAAATCAGAAACACACCATACAACAGCACAAACC…	MSKNKNQRTARTLEKTWDTLNHLIVISSCLYKLNLKSIAQIALSVLAMIISTSLIIAAIIFIISANHKVTLTTVTVQTIKNHTEKNITTYLTQVSPERVSPSKQPTITPPIHTNSATISPNTKSETHHTTAQTKGRTSTPTQNNKPSTKPRPKNPPKKDDYHFEVFNFVPCSICGNNQLCKSICKTIPSNKPKKKPTTKPTNKPPTKTTNKRDPKTLAKTPKKETTINPTKKPTPKTTERDTSPPQSTVLDTTTSKHTERDTSTSQSTALDTTTSKHTTQKQSLYSTTPENTPNSTQTPTASEPSTSNSTQKLQSYA	Found	RSV/B
KX765912	15232	Human orthopneumovirus	viral cRNA	RSVB/Homo sapiens/NZL/LJRSV23/2014		Homo sapiens; sex: female; age: 5 weeks	taxon:11250	New Zealand: Christchurch	2014-06-04		passage history: P0		933	310	ATGTCCAAAGACAGGAGTCAGCGCACTGCCAGGACTCTAGAAAAGACCTGGGATACTCTTAATCATCTAATTGTAATATCCTCTTGTTTATACAAATTAAATTTAAAATCTATAGCACAAATAGCACTATCAGTTTTGGCAATGATAATCTCAACCTCTCTTATAATTGCAGCCATAATATTCATCATCTCTGCCAATCACAAAGTTACACTAACAACTGTCACAGTTCAAACAATAAAAAACCACACTGAGAAAAACATAACCACTTACCTTACTCAAGTCTCACCAGAAAGGGTTAGCCCATCCAAACAACCCACAACCACACCACCAATCCACACAAACTCAGCCACAATATCACCTAATACAAAATCAGAAACACACCATACAACAGCACAAACC…	MSKDRSQRTARTLEKTWDTLNHLIVISSCLYKLNLKSIAQIALSVLAMIISTSLIIAAIIFIISANHKVTLTTVTVQTIKNHTEKNITTYLTQVSPERVSPSKQPTTTPPIHTNSATISPNTKSETHHTTAQTKGRTSTPTQNNKPSTKPRPKNPPKKDDYHFEVFNFVPCSICGNNQLCKSICKTIPSNKPKKKPTTKPTNKPPTKTTNKRDPKTLAKTPKKETTINPTKKPTPKTTERDTSTPQSTVLDTTTSKHTERDTSTSQSIALDTTTSKHTTQQQSLYSTTPENTPNSTQTPTASEPSTSNST	Found	RSV/B
KX765921	15232	Human orthopneumovirus	viral cRNA	RSVB/Homo sapiens/NZL/LJRSV26/2014		Homo sapiens; sex: male; age: 67 years	taxon:11250	New Zealand: Christchurch	2014-06-08		passage history: P0		954	317	ATGTCCAAAAACAAGAATCAACGCACTGCCAGGACTCTAGAGAAGACCTGGGATACTCTTAATCATCTAATTGTAATATCCTCTTGTTTATACAAATTAAATTTAAAATCTATAGCACAAATAGCACTATCGGTTTTGGCAATGATAATCTCAACCTCTCTCATAATTGCAGCCATAATATTCATCATCTCTGCCAATCACAAAGTTACACTAACAACTGTCACAGTTCAAACAATAAAAAACCACACTGAGAAAAACATAACCACTTACCTTACTCAAGTCTCACCAGAAAGGGTTAGCCCATCCAAACAACCCACAATCACACCACCAATCCACACAAACTCAGCCACAATATCACCTAATACAAAATCAGAAACACACCATACAACAGCACAAACC…	MSKNKNQRTARTLEKTWDTLNHLIVISSCLYKLNLKSIAQIALSVLAMIISTSLIIAAIIFIISANHKVTLTTVTVQTIKNHTEKNITTYLTQVSPERVSPSKQPTITPPIHTNSATISPNTKSETHHTTAQTKGRTSTPTQNNKPSTKPRPKNPPKKDDYHFEVFNFVPCSICGNNQLCKSICKTIPSNKPKKKPTTKPTNKPPTKTTNKRDPKTLAKTPKKETTINPTKKPTPKTTERDTSPPQSTVLDTTTSKHTERDTSTSQSTALDTTTSKHTTQKQSLYSTTPENTPNSTQTPTASEPSTSNSTQKLQSYA	Found	RSV/B
KX765929	15232	Human orthopneumovirus	viral cRNA	RSVB/Homo sapiens/NZL/LJRSV29/2014		Homo sapiens; sex: male; age: 3 weeks	taxon:11250	New Zealand: Christchurch	2014-06-19		passage history: P0		933	310	ATGTCCAAAAACAAGAATCAACGCACTGCTAGGACTCTAGAAAAGACCTGGGATACTCTTAATCATCTAATTGTAATATCCTCTTGTTTATACAAATTAAATTTAAAATCTATAGCACAAATAGCACTATCAGTTTTGGCAATGATAATCTCAACCTCTCTTATAATTGCAGCCATAATATTCATCATCTCTGCCAATCACAAAGTTACACTAACAACTGTCACAGTTCAAACAATAAAAAACCACACTGAGAAAAACATAACCACTTACCTTACTCAAGTCTCACCAGAAAGGGTTAGCCCATCCAAACAACCCACAACCACACCACCAATCCACACAAACTCAGCCACAATATCACCCAATACAAAATCAGAAACACACCATACAACAGCACAAACC…	MSKNKNQRTARTLEKTWDTLNHLIVISSCLYKLNLKSIAQIALSVLAMIISTSLIIAAIIFIISANHKVTLTTVTVQTIKNHTEKNITTYLTQVSPERVSPSKQPTTTPPIHTNSATISPNTKSETHHTTAQTKGRTSTPTQNNKPSTKPRPKNPPKKDDYHFEVFNFVPCSICGNNQLCKSICKTIPSNKPKKKPTTKPTNKPPTKTTNKRDPKTLAKTPKKETTTNPTKKPTPKTTERDTSTPQSTVLDTTTSKHTERDTSTSQSTALDTTTSKHTTQQQSLHSTTPENTPNSTQTPTASEPSTSNST	Found	RSV/B
KX765957	15232	Human orthopneumovirus	viral cRNA	RSVB/Homo sapiens/NZL/LJRSV30/2014		Homo sapiens; sex: male; age: 1 year	taxon:11250	New Zealand: Christchurch	2014-06-22		passage history: P0		954	317	ATGTCCAAAAACAAGAATCAACGCACTGCCAGGACTCTAGAGAAGACCTGGGATACTCTTAATCATCTAATTGTAATATCCTCTTGTTTATACAAATTAAATTTAAAATCTATAGCACAAATAGCACTATCGGTTTTGGCAATGATAATCTCAACCTCTCTCATAATTGCAGCCATAATATTCATCATCTCTGCCAATCACAAAGTTACACTAACAACTGTCACAGTTCAAACAATAAAAAACCACACTGAGAAAAACATAACCACTTACCTTACTCAAGTCTCACCAGAAAGGGTTAGCCCATCCAAACAACCCACAATCACACCACCAATCCACACAAACTCAGCCACAATATCACCTAATACAAAATCAGAAACACACCATACAACAGCACAAACC…	MSKNKNQRTARTLEKTWDTLNHLIVISSCLYKLNLKSIAQIALSVLAMIISTSLIIAAIIFIISANHKVTLTTVTVQTIKNHTEKNITTYLTQVSPERVSPSKQPTITPPIHTNSATISPNTKSETHHTTAQTKGRTSTPTQNNKPSTKPRPKNPPKKDDYHFEVFNFVPCSICGNNQLCKSICKTIPSNKPKKKPTTKPTNKPPTKTTNKRDPKTLAKTPKKETTINPTKKPTPKTTERDTSPPQSTVLDTTTSKHTERDTSTSQSTALDTTTSKHTTQKQSLYSTTPENTPNSTQTPTASEPSTSNSTQKLQSYA	Found	RSV/B
KX765892	15233	Human orthopneumovirus	viral cRNA	RSVB/Homo sapiens/NZL/LJRSV21/2014		Homo sapiens; sex: male; age: 6 weeks	taxon:11250	New Zealand: Christchurch	2014-05-30		passage history: P0		933	310	ATGTCCAAAAACAAGAATCAACGCACTGCTAGGACTCTAGAAAAGACCTGGGATACTCTTAATCATCTAATTGTAATATCCTCTTGTTTATACAAATTAAATTTAAAATCTATAGCACAAATAGCACTATCAGTTTTGGCAATGATAATCTCAACCTCTCTTATAATTGCAGCCATAATATTCATCATCTCTGCCAATCACAAAGTTACACTAACAACTGTCACAGTTCAAACAATAAAAAACCACACTGAGAAAAACATAACCACTTACCTTACTCAAGTCTCACCAGAAAGGGTTAGCCCATCCAAACAACCCACAACCACACCACCAATCCACACAAACTCAGCCACAATATCACCCAATACAAAATCAGAAACACACCATACAACAGCACAAACC…	MSKNKNQRTARTLEKTWDTLNHLIVISSCLYKLNLKSIAQIALSVLAMIISTSLIIAAIIFIISANHKVTLTTVTVQTIKNHTEKNITTYLTQVSPERVSPSKQPTTTPPIHTNSATISPNTKSETHHTTAQTKGRTSTPTQNNKPSTKPRPKNPPKKDDYHFEVFNFVPCSICGNNQLCKSICKTIPSNKPKKKPTTKPTNKPPTKTTNKRDPKTLAKTPKKETTTNPTKKPTPKTTERDTSTPQSTVLDTTTSKHTERDTSTSQSTALDTTTSKHTTQQQSLHSTTPENTPNSTQTPTASEPSTSNST	Found	RSV/B
KP663730	15235	Human orthopneumovirus	viral cRNA	HRSV-B/IC0027/14	throat swab	Homo sapiens	taxon:11250	South Korea	2014-01-13		genotype: B	25908140	0	0			Found	RSV/B
KP663729	15235	Human orthopneumovirus	viral cRNA	HRSV-B/GW0047/14	throat swab	Homo sapiens	taxon:11250	South Korea	2014-01-14		genotype: B	25908140	0	0			Found	RSV/B
OR466381	15243	Human respiratory syncytial virus B	viral cRNA			Homo sapiens	taxon:208895	USA	2014-12-22	p1306-121310758A	type: B		933	310	ATGTCCAAAAACAAGAATCAACGCACTGCCAGGACTCTAGAAAAGACCTGGGATACTCTTAATCATCTAATTGTAATATCCTCTTGTTTATACAAATTAAATTTAAAATCTATAGCACAAATAGCACTATCAGTTTTGGCAATGATAATCTCAACCTCTCTTATAATTGCAGCCATAATATTCATCATCTCTGCCAATCATAAAGTTACACTAACAACTGTCACAGTTCAAACAATAAAAAACCGCACTGAGAAAAACATAACCACTTACCTTACTCAAGTCTCACCAGAAAGGGTTAGCCCATCCAAACAACCCACAACCACACCACCAATCCACACAAACTCAGCCACAATATCACCTAATACAAAATCAGAAACACACCATACAACAGCACAAACC…	MSKNKNQRTARTLEKTWDTLNHLIVISSCLYKLNLKSIAQIALSVLAMIISTSLIIAAIIFIISANHKVTLTTVTVQTIKNRTEKNITTYLTQVSPERVSPSKQPTTTPPIHTNSATISPNTKSETHHTTAQTKGRTSTPTQKNKPSTKPRPKNPPKKDDYHFEVFNFVPCSICGNNQLCKSICKTIPSNKPKKKPTTKPTNKPLTKTTNKRDPKTLAKTPKKETTINPTKKPTPKTTERDTSTPQSTVLDTTTSKHTERDTSTSQSIALDTTTSKHTTQQQSLYSTTPENTPNSTQTPTASEPSTSNST	Not Found	RSV/B
OR466378	15248	Human respiratory syncytial virus B	viral cRNA			Homo sapiens	taxon:208895	USA	2014-12-16	p1306-121310754A	type: B		933	310	ATGTCCAAAAACAAGAATCAACGCACTGCCAGGACTCTAGAAAAGACCTGGGATACTCTTAATCATCTAATTGTAATATCCTCTTGTTTATACAAATTAAATTTAAAATCTATAGCACAAATAGCACTATCAGTTTTGGCAATGATAATCTCAACCTCTCTCATAATTGCAGCCATAATATTCATCATCTCTGCCAATCACAAAGTTACACTAACAACTGTCACAGTTCAAACAATAAAAAACCACACTGAGAAAAACATAACCACTTACCTTACTCAAGTCTCACCAGAAAGGGTTAGCCCATCCAAACAACCCACAACCACACCACCAACCTACACAAACTCAGCCACAATATCACCTAATACAAAATCAGAAACACACCATACAACAGCACAAACC…	MSKNKNQRTARTLEKTWDTLNHLIVISSCLYKLNLKSIAQIALSVLAMIISTSLIIAAIIFIISANHKVTLTTVTVQTIKNHTEKNITTYLTQVSPERVSPSKQPTTTPPTYTNSATISPNTKSETHHTTAQTKGRTSTPTQNNKPSTKPRPKNPPKKDDYHFEVFNFVPCSICGNNQLCKSICKTIPSNKPKKKPTTKPTNKPPTKTTNKRDPKTLAKTPKKETTINPTKKPTPKTTERDTSTPQSTVLDTTTSKHTERDTSTLQSTALDTTTSKHTIQQQSLYSTTPENTPNFTQTPTASEPSTSNST	Not Found	RSV/B
OR466362	15250	Human respiratory syncytial virus B	viral cRNA			Homo sapiens	taxon:208895	USA	2014-01-04	p1306-121310738A	type: B		933	310	ATGTCCAAAAACAAGAATCAACGCACTGCCAGGACTCTAGAAAAGACCTGGGATACTCTTAATCATCTAATTGTAATATCCTCTTGTTTATACAAATTAAATTTAAAATCTATAGCACAAATAGCACTATCAGTTTTGGCAATGATAATCTCAACCTCTCTCATAATTGCAGCCATAATATTCATCATCTCTGCTAATCACAAAGTTACACTAACAACTGTCACAGTTCAAACAATAAAAAACCACACTGAGAAAAACATAACCACTTACCTTACTCAAGTCTCACCAGAAAGGGTTAGCCCATCCAACCAACCCACAACCACACCACCAATCCACACAAACTCAGCCACAATATCACCTAATACAAAATCAGAAACACACCATACAACAGCACAAACC…	MSKNKNQRTARTLEKTWDTLNHLIVISSCLYKLNLKSIAQIALSVLAMIISTSLIIAAIIFIISANHKVTLTTVTVQTIKNHTEKNITTYLTQVSPERVSPSNQPTTTPPIHTNSATISPNTKSETHHTTAQTKGRTSTPTQNNKPSTKPRPKNPPKKDDYHFEVFNFVPCSICGNNQLCKSICKTIPSNKPKKKPTIKPTNKPPTKTTNKRDPKTLAKTPKKETTINPTKKPTPKTTERDTSTPQSTVLDTTTSKHTERDTSTSQSIALDTTTSKHTIQQQSLYSTTLENTPNSTQTPTASEPSTSNST	Not Found	RSV/B
OK649755	15251	Human respiratory syncytial virus B	viral cRNA	HRSV/B/Texas.USA/121301314/2014		Homo sapiens	taxon:208895	USA	2014		subtype: B	34673119	0	0			Not Found	RSV/B
OR466366	15253	Human respiratory syncytial virus B	viral cRNA			Homo sapiens	taxon:208895	USA	2014-01-17	p1306-121310742A	type: B		933	310	ATGTCCAAAAACAAGAATCAACGCACTGCCAGGACTCTAGAAAAGACCTGGGATACTCTTAATCATCTAATTGTAATATCCTCTTGTTTATACAAATTAAATTTAAAATCTATAGCACAAATAGCACTATCAGTTTTGGCAATGATAATCTCAACCTCTCTTATAATTGCAGCCATAATATTCATCATCTCTGCCAATCACAAAGTTACACTAACAACTGTCACAGTTCAAACAATAAAAAACCACACTGAGAAAAACATAACCACTTACCTTACTCAAGTCTCACCAGAAAGGGTTAGCCCATCCAAACAACCCACAACCACACCACCAATCCACACAAACTCAGCCACAATATCACCTAATACAAAATCAGAAACACACCATACAACAGCACAAACC…	MSKNKNQRTARTLEKTWDTLNHLIVISSCLYKLNLKSIAQIALSVLAMIISTSLIIAAIIFIISANHKVTLTTVTVQTIKNHTEKNITTYLTQVSPERVSPSKQPTTTPPIHTNSATISPNTKSETHHTTAQTKGRTSTPTQNNKPSTKPRPKNPPKKDDYHFEVFNFVPCSICGNNQLCKSICKTIPSNKPKKKPTTKPTNKPPTKTTNKRDPKTLAKTPKKETTINPTKKPTPKTTERDTSTPQSTVLDTTTSKHTERDTSTSQSISLDTTTSKHTTQQQSLYSTTTENTPNSTQTPTASEPSTSNST	Not Found	RSV/B
OR466368	15253	Human respiratory syncytial virus B	viral cRNA			Homo sapiens	taxon:208895	USA	2014-01-21	p1306-121310744A	type: B		933	310	ATGTCCAAAAACAAGAATCAACGCACTGCCAGGACTCTAGAAAAGACCTGGGATACTCTTAATCATCTAATTGTAATATCCTCTTGTTTATACAAATTAAATTTAAAATCTATAGCACAAATAGCACTATCAGTTTTGGCAATGATAATCTCAACCTCTCTCATAATTGCAGCCATAATATTCATCATCTCTGCCAATCACAAAGTTACACTAACAACTATCTCAGTTCAAACAATAAAAAACCACACTGAGAAGAACATAACCACTTACCTTACTCAAGTCTCACCAGAAAGGGTTAGCCCATCCAAACAACCCACAACCACACCACCAATCCACACAAATTCAGCCACAATATCACCTAATGCAGAATCGGAAACACACCATGCAGCAGCACAAACC…	MSKNKNQRTARTLEKTWDTLNHLIVISSCLYKLNLKSIAQIALSVLAMIISTSLIIAAIIFIISANHKVTLTTISVQTIKNHTEKNITTYLTQVSPERVSPSKQPTTTPPIHTNSATISPNAESETHHAAAQTKGRASTPTQSNRPSTRPRPKNPPRKDDYHFEVFNFVPCSICGNNQLCKSICKTIPSNKPKKKPTIKPTNKTPTKTTNKRDPKTPAKTPKKDTTTNPTKKPTPKTTERDTSTPQSTVLDTTTSKHTERDTSTSQSIVLDTTTSKHTIQQQSLHSTTPGNTPNSTQTPTASEPSTSNST	Not Found	RSV/B
OR466369	15254	Human respiratory syncytial virus B	viral cRNA			Homo sapiens	taxon:208895	USA	2014-10-23	p1306-121310745A	type: B		933	310	ATGTCCAAAAACAAGAATCAACGCACTGCCAGGACTCTAGAAAAGACCTGGGATACTCTTAATCATCTAATTGTAATATCCTCTTGTTTATACAAATTAAATTTAAAATCTATAGCACAAATAGCACTATCAGTTTTGGCAATGATAATCTCAACCTCTCTTATAATTGCAGCCATAATATTCATCATCTCTGCCAATCACAAAGTTACACTAACAACTGTCACAGTTCAAACAATAAAAAACCACACTGAGAAAAACATAACCACTTACCTTACTCAAGTCTCACCAGAAAGGGTTAGCCCATCCAAACAACCCACAACCACACCACCAATCCACACAAACTCAGCCACAATATCACCTAATACAAAATCAGAAACACACCATACAACAGCACAAACC…	MSKNKNQRTARTLEKTWDTLNHLIVISSCLYKLNLKSIAQIALSVLAMIISTSLIIAAIIFIISANHKVTLTTVTVQTIKNHTEKNITTYLTQVSPERVSPSKQPTTTPPIHTNSATISPNTKSETHHTTAQTKGRTSTPTQNNKPSTKPRPKNPPKKDDYHFEVFNFVPCSICGNNQLCKSICKTIPSNKPKKKPTTKPTNKPPTKTTNKRDPKTLAKTPKKETTINPTKKPTPKTTERDTSTPQSTVLDTTTSKHTERDTSTSQSISLDTTTSKHTTQQQSLYSTTTENTPNSTQTPTASEPSTSNST	Not Found	RSV/B
OR466371	15256	Human respiratory syncytial virus B	viral cRNA			Homo sapiens	taxon:208895	USA	2014-11-19	p1306-121310747A	type: B		933	310	ATGTCCAAAAACAAGAATCAACGCACTGCCAGGGCTCTAGAAAAGACCTGGGATACTCTTAATCATCTAATTGTAATATCCTCTTGTTTATACAAATTAAATTTAAAATCTATAGCACAAATAGCACTATCAGTTTTGGCAATGATAATCTCAACCTCTCTCATAATTGCAGCCATAATATTCATCATCTCTGCCAATCACAAAGTTACACTAACAACTGTCACAGTTCAAACAATAAAAAACCACACTGAGAAAAACATAACCACTTACCTTACTCAAGTCTCACCAGAAAGGGTTAGCCCATCCAAACAACCCACAACCACATCACCAATCCACACAAATTCAGCCACAATATCACCTAATACAAAATCAGAAACACATCATACAACAGCACAAACC…	MSKNKNQRTARALEKTWDTLNHLIVISSCLYKLNLKSIAQIALSVLAMIISTSLIIAAIIFIISANHKVTLTTVTVQTIKNHTEKNITTYLTQVSPERVSPSKQPTTTSPIHTNSATISPNTKSETHHTTAQTKGRTYTPTQNNKPSTKPRPKNPPKKDDYHFEVFNFVPCSICGNNQLCKSICKTIPSNKPKKKPTIKPTNKPPTKTTNKRDPKTLAKTPKKETTINPTKKPTPKTTERDTSTPQSTVLDTTTSKHTEGDTSTSQSIVLDTATSEHTVQQQSFHSTTPGNTPNSTQTPTASEPSTSNST	Not Found	RSV/B
OR466373	15256	Human respiratory syncytial virus B	viral cRNA			Homo sapiens	taxon:208895	USA	2014-11-24	p1306-121310749A	type: B		933	310	ATGTCCAAAAACAAGAATCAACGCACTGCCAGGACTCTAGAAAAGACCTGGGATACTCTTAATCATCTAATTGTAATATCCTCTTGTTTATACAAATTAAATTTAAAATCTATAGCACAAATAGCACTATCAGTTTTGGCAATGATAATCTCAACCTCTCTTATAATTGCAGCCATAATATTCATCATCTCTGCCAATCACAAAGTTACACTAACAACTGTCACAGTTCAAACAATAAAAAACCACACTGAGAAAAACATAACCACTTACCTTACTCAAGTCTCACCAGAAAAGGTTAGCCCATCCAAACAACCCACAACCACACCACCAATCCACACAAACTCAGCCACAATATCTCCTAATACAAAATCAGAAACACACCATACAACAGCACAAACC…	MSKNKNQRTARTLEKTWDTLNHLIVISSCLYKLNLKSIAQIALSVLAMIISTSLIIAAIIFIISANHKVTLTTVTVQTIKNHTEKNITTYLTQVSPEKVSPSKQPTTTPPIHTNSATISPNTKSETHHTTAQTKGRTSTPTQNNKPSTKPRPKNPPKKDDYHFEVFNFVPCSICGNNQLCKSICKTIPSNKPKKKPTTKPTNKPPTKTTNKRDPKKLAKTPKKETTINPTKKPTPKTTERDTSTPQSTVLDTTTSKHTERDTSTSQSIALDTTTSKHTTQQQSLYSTTPENTPNSTQTPTASEPSTSNST	Not Found	RSV/B
OR466374	15256	Human respiratory syncytial virus B	viral cRNA			Homo sapiens	taxon:208895	USA	2014-12-08	p1306-121310750A	type: B		933	310	ATGTCCAAAAACAAGAATCAACGCACTGCCAGGACTCTAGAAAAGACCTGGGATACTCTTAATCATCTAATTGTAATATCCTCTTGTTTATACAAATTAAATTTAAAATCTATAGCACAAATAGCACTATCAGTTTTGGCAATGATAATCTCAACCTCTCTTATAATTGCAGCCATAATATTCATCATCTCTGCCAATCACAAAGTTACACTAACAACTGTCACAGTTCAAACAATAAAAAACCACACTGAGAAAAACATAACCACTTACCTTACTCAAGTCTCACCAGAAAAGGTTAGCCCATCCAAACAACCCACAACCACACCACCAATCCACACAAACTCAGCCACAATATCTCCTAATACAAAATCAGAAACACACCATACAACAGCACAAACC…	MSKNKNQRTARTLEKTWDTLNHLIVISSCLYKLNLKSIAQIALSVLAMIISTSLIIAAIIFIISANHKVTLTTVTVQTIKNHTEKNITTYLTQVSPEKVSPSKQPTTTPPIHTNSATISPNTKSETHHTTAQTKGRTSTPTQNNKPSTKPRPKNPPKKDDYHFEVFNFVPCSICGNNQLCKSICKTIPSNKPKKKPTTKPTNKPPTKTTNKRDPKKLAKTPKKETTINPTKKPTPKTTERDTSTPQSTVLDTTTSKHTERDTSTSQSIALDTTTSKHTTQQQSLYSTTPENTPNSTQTPTASEPSTSNST	Not Found	RSV/B
OR466370	15257	Human respiratory syncytial virus B	viral cRNA			Homo sapiens	taxon:208895	USA	2014-10-28	p1306-121310746A	type: B		933	310	ATGTCCAAAAACAAGAATCAACGCACTGCCAGGGCTCTAGAAAAGACCTGGGATACTCTTAATCATCTAATTGTAATATCCTCTTGTTTATACAAATTAAATTTAAAATCTATAGCACAAATAGCACTATCAGTTTTGGCAATGATAATCTCAACCTCTCTCATAATTGCAGCCATAATATTCATCATCTCTGCCAATCACAAAGTTACACTAACAACTGTCACAGTTCAAACAATAAAAAACCACACTGAGAAAAACATAACCACTTACCTTACTCAAGTCTCACCAGAAAGGGTTAGCCCATCCAAACAACCCACAACCACATCACCAATCCACACAAATTCAGCCACAATATCACCTAATACAAAATCAGAAACACATCATACAACAGCACAAACC…	MSKNKNQRTARALEKTWDTLNHLIVISSCLYKLNLKSIAQIALSVLAMIISTSLIIAAIIFIISANHKVTLTTVTVQTIKNHTEKNITTYLTQVSPERVSPSKQPTTTSPIHTNSATISPNTKSETHHTTAQTKGRTYTPTQNNKPSTKPRPKNPPKKDDYHFEVFNFVPCSICGNNQLCKSICKTIPSNKPKKKPTIKPTNKPPTKTTNKRDPKTLAKTPKKETTINPTKKPTPKTTERDTSTPQSTVLDTTTSKHTEGDTSTSQSIVLDTATSEHTVQQQSFHSTTPGNTPNSTQTPTASEPSTSNST	Not Found	RSV/B
OR466383	15257	Human respiratory syncytial virus B	viral cRNA			Homo sapiens	taxon:208895	USA	2014-12-31	p1306-121310760A	type: B		933	310	ATGTCCAAAAACAAGAATCAACGCACTGCCAGGACTCTAGAAAAGACCTGGGATACTCTTAATCATCTAATTGTAATATCCTCTTGTTTATACAAATTAAATTTAAAATCTATAGCACAAATAGCACTATCAGTTTTGGCAATGATAATCTCAACCTCTCTCATAATTGCAGCCATAATATTCATCATCTCTGCTAATCACAAAGTTACACTAACAACTGTCACAGTTCAAACAATAAAAAACCACACTGAGAAAAACATAACCACTTACCTTACTCAAGTCTCACCAGAAAGGGTTAGCCCATCCAACCAACCCACAACCACACCACCAATCCACACAAACTCAGCCACAATATCACCTAATACAAAATCAGAAACACACCATACAACAGCACAAACC…	MSKNKNQRTARTLEKTWDTLNHLIVISSCLYKLNLKSIAQIALSVLAMIISTSLIIAAIIFIISANHKVTLTTVTVQTIKNHTEKNITTYLTQVSPERVSPSNQPTTTPPIHTNSATISPNTKSETHHTTAQTKGRTSTPTQNNKPNTKPRPKNPPKKDDYHFEVFNFVPCSICGNNQLCKSICKTIPSNKPKKKPTTKPTNKPPTKTTNKRDPKTLAKTPKKETTINPTKKPTPKTTERDTSTPQSTVLDTTTSKHTERDTSTSQSIALDTTTSKHTIQQQSLYSTTPENTPNSTQTPTASEPSTSNST	Not Found	RSV/B
OR466367	15258	Human respiratory syncytial virus B	viral cRNA			Homo sapiens	taxon:208895	USA	2014-01-17	p1306-121310743A	type: B		933	310	ATGTCCAAAAACAAGAATCAACGCACTGCCAGGACTCTAGAAAAGACCTGGGATACTCTTAATCATCTAATTGTAATATCCTCTTGTTTATACAAATTAAATTTAAAATCTATAGCACAAATAGCACTATCAGTTTTGGCAATGATAATCTCAACCTCTCTCATAATTGCAGCCATAATATTCATCATCTCTGCCAATCACAAAGTTACACTAACAACTATCTCAGTTCAAACAATAAAAAACCACACTGAGAAGAACATAACCACTTACCTTACTCAAGTCTCACCAGAAAGGGTTAGCCCATCCAAACAACCCACAACCACACCACCAATCCACACAAATTCAGCCACAATATCACCTAATGCAGAATCGGAAACACACCATGCAGCAGCACAAACC…	MSKNKNQRTARTLEKTWDTLNHLIVISSCLYKLNLKSIAQIALSVLAMIISTSLIIAAIIFIISANHKVTLTTISVQTIKNHTEKNITTYLTQVSPERVSPSKQPTTTPPIHTNSATISPNAESETHHAAAQTKGRASTPTQSNRPSTRPRPKNPPRKDDYHFEVFNFVPCSICGNNQLCKSICKTIPSNKPKKKPTIKPTNKTPTKTTNKRDPKTPAKTPKKDTTTNPTKKPTPKTTERDTSTPQSTVLDTTTSKHTERDTSTSQSIVLDTTTSKHTIQQQSLHSTTPGNTPNSTQTPTASEPSTSNST	Not Found	RSV/B
OR466379	15258	Human respiratory syncytial virus B	viral cRNA			Homo sapiens	taxon:208895	USA	2014-12-18	p1306-121310755A	type: B		933	310	ATGTCCAAAAACAAGAATCAACGCACTGCCAGGACTCTAGAAAAGACCTGGGATACTCTTAATCATCTAATTGTAATATCCTCTTGTTTATACAAATTAAATTTAAAATCTATAGCACAAATAGCACTATCAGTTTTGGCAATGATAATCTCAACCTCTCTCATAATTGCAGCCATAATATTCATCATCTCTGCCAATCACAAAGTTACACTAACAACTGTCACAGTTCAAACAATAAAAAACCACACTGAGAAAAACATAACCACTTACCTTACTCAAGTCTCACCAGAAAGGGTTAGCCCATCCAAACAACCCACAACCACACCACCAACCTACACAAACTCAGCCACAATATCACCTAATACAAAATCAGAAACACACCATACAACAGCACAAACC…	MSKNKNQRTARTLEKTWDTLNHLIVISSCLYKLNLKSIAQIALSVLAMIISTSLIIAAIIFIISANHKVTLTTVTVQTIKNHTEKNITTYLTQVSPERVSPSKQPTTTPPTYTNSATISPNTKSETHHTTAQTKGRTSTPTQNNKPSTKPRPKNPPKKDDYHFEVFNFVPCSICGNNQLCKSICKTIPSNKPKKKPTTKPTNKPPTKTTNKRDPKTLAKTPKKETTINPTKKPTPKTTERDTSTPQSTVLDTTTSKHTERDTSTLQSTALDTTTSKHTIQQQSLYSTTPENTPNFTQTPTASEPSTSNST	Not Found	RSV/B
OR466375	15260	Human respiratory syncytial virus B	viral cRNA			Homo sapiens	taxon:208895	USA	2014-12-12	p1306-121310751A	type: B		954	317	ATGTCCAAAAATAAGAATCAACGCACTGCCAGGACTCTAGAAAAGACCTGGGATACTCTTAATCATCTAATTGTAATATCCTCTTGTTTATACAAATTAAATTTAAAATCTATAGCACAAATAGCACTATCAGTTTTGGCAATGATAATCTCAACTTCTCTCATAATTGCAGCCATAATATTCATCATCTCTGCCAATCACAAAGTTACACTAACAACTGTCACAGTTCAAACAATAAAAAACCACACTGAGAAAAACATAACCACTTACCTTACTCAAGTCTCACCAGAAAGGGTTAGCCCATCCAACCAACCCACAACTACACCACCAATCCACACAAACTCAGCCACAATATCACCTAATACAAAATCAGAAACACACCATACAACAGCACAAACC…	MSKNKNQRTARTLEKTWDTLNHLIVISSCLYKLNLKSIAQIALSVLAMIISTSLIIAAIIFIISANHKVTLTTVTVQTIKNHTEKNITTYLTQVSPERVSPSNQPTTTPPIHTNSATISPNTKSETHHTTAQTKGRTSTPTQNNKPSAKPRPKNPPKKDDYHFEVFNFVPCSICGNNQLCKSICKTIPSNKPKKKPTIKPTNKPPTKTTNKRDPKTLAKTPKKETTINPTKKPTPKTTERDTSTPQSTVLDTTTSKHTERDTSTSQSIALDTTTSKHTTQQQSLYSTTLEDTPNSTQTPTASEPSTSNSTQKLQSYA	Not Found	RSV/B
OR466365	15261	Human respiratory syncytial virus B	viral cRNA			Homo sapiens	taxon:208895	USA	2014-01-15	p1306-121310741A	type: B		933	310	ATGTCCAAAAACAAGAATCAACGCACTGCCAGGGCTCTAGAAAAGACCTGGGATACTCTTAATCATCTAATTGTAATATCCTCTTGTTTATACAAATTAAATTTAAAATCTATAGCACAAATAGCACTATCAGTTTTGGCAATGATAATCTCAACCTCTCTCATAATTGCAGCCATAATATTCATCATCTCTGCCAATCACAAAGTTACACTAACAACTGTCACAGTTCAAACAATAAAAAACCACACTGAGAAAAACATAACCACTTACCTTACTCAAGTCTCACCAGAAAGGGTTAGCCCATCCAAACAACCCACAACCACATCACCAATCCACACAAATTCAGCCACAATATCACCTAATACAAAATCAGAAACACATCATACAACAGCACAAACC…	MSKNKNQRTARALEKTWDTLNHLIVISSCLYKLNLKSIAQIALSVLAMIISTSLIIAAIIFIISANHKVTLTTVTVQTIKNHTEKNITTYLTQVSPERVSPSKQPTTTSPIHTNSATISPNTKSETHHTTAQTKGRTYTPTQNNKPSTKPRPKNPPKKDDYHFEVFNFVPCSICGNNQLCKSICKTIPSNKPKKKPTIKPTNKPPTKTTNKRDPKTLAKTPKKETTINPTKKPTPKTTERDTSTPQSTVLDTTTSKHTEGDTSTSQSIVLDTATSEHTVQQQSFHSTTPGNTPNSTQTPTASEPSTSNST	Not Found	RSV/B
OR466372	15263	Human respiratory syncytial virus B	viral cRNA			Homo sapiens	taxon:208895	USA	2014-11-21	p1306-121310748A	type: B		933	310	ATGTCCAAAAACAAGAATCAACGCACTGCCAGGGCTCTAGAAAAGACCTGGGATACTCTTAATCATCTAATTGTAATATCCTCTTGTTTATACAAATTAAATTTAAAATCTATAGCACAAATAGCACTATCAGTTTTGGCAATGATAATCTCAACCTCTCTCATAATTGCAGCCATAATATTCATCATCTCTGCCAATCACAAAGTTACACTAACAACTGTCACAGTTCAAACAATAAAAAACCACACTGAGAAAAACATAACCACTTACCTTACTCAAGTCTCACCAGAAAGGGTTAGCCCATCCAAACAACCCACAACCACATCACCAATCCACACAAATTCAGCCACAATATCACCTAATACAAAATCAGAAACACATCATACAACAGCACAAACC…	MSKNKNQRTARALEKTWDTLNHLIVISSCLYKLNLKSIAQIALSVLAMIISTSLIIAAIIFIISANHKVTLTTVTVQTIKNHTEKNITTYLTQVSPERVSPSKQPTTTSPIHTNSATISPNTKSETHHTTAQTKGRTYTPTQNNKPSTKPRPKNPPKKDDYHFEVFNFVPCSICGNNQLCKSICKTIPSNKPKKKPTIKPTNKPPTKTTNKRDPKTLAKTPKKETTINPTKKPTPKTTERDTSTPQSTVLDTTTSKHTEGDTSTSQSIVLDTATSEHTVQQQSFHSTTPGNTPNSTQTPTASEPSTSNST	Not Found	RSV/B
OR466364	15265	Human respiratory syncytial virus B	viral cRNA			Homo sapiens	taxon:208895	USA	2014-01-15	p1306-121310740A	type: B		933	310	ATGTCCAAAAACAAGAATCAACGCACTGCCAGGGCTCTAGAAAAGACCTGGGATACTCTTAATCATCTAATTGTAATATCCTCTTGTTTATACAAATTAAATTTAAAATCTATAGCACAAATAGCACTATCAGTTTTGGCAATGATAATCTCAACCTCTCTCATAATTGCAGCCATAATATTCATCATCTCTGCCAATCACAAAGTTACACTAACAACTGTCACAGTTCAAACAATAAAAAACCACACTGAGAAAAACATAACCACTTACCTTACTCAAGTCTCACCAGAAAGGGTTAGCCCATCCAAACAACCCACAACCACATCACCAATCCACACAAATTCAGCCACAATATCACCTAATACAAAATCAGAAACACATCATACAACAGCACAAACC…	MSKNKNQRTARALEKTWDTLNHLIVISSCLYKLNLKSIAQIALSVLAMIISTSLIIAAIIFIISANHKVTLTTVTVQTIKNHTEKNITTYLTQVSPERVSPSKQPTTTSPIHTNSATISPNTKSETHHTTAQTKGRTYTPTQNNKPSTKPRPKNPPKKDDYHFEVFNFVPCSICGNNQLCKSICKTIPSNKPKKKPTIKPTNKPPTKTTNKRDPKTLAKTPKKETTINPTKKPTPKTTERDTSTPQSTVLDTTTSKHTEGDTSTSQSIVLDTATSEHTVQQQSFHSTTPGNTPNSTQTPTASEPSTSNST	Not Found	RSV/B
OR466377	15271	Human respiratory syncytial virus B	viral cRNA			Homo sapiens	taxon:208895	USA	2014-12-15	p1306-121310753A	type: B		954	317	ATGTCCAAAAATAAGAATCAACGCACTGCCAGGACTCTAGAAAAGACCTGGGATACTCTTAATCATCTAATTGTAATATCCTCTTGTTTATACAAATTAAATTTAAAATCTATAGCACAAATAGCACTATCAGTTTTGGCAATGATAATCTCAACTTCTCTCATAATTGCAGCCATAATATTCATCATCTCTGCCAATCACAAAGTTACACTAACAACTGTCACAGTTCAAACAATAAAAAACCACACTGAGAAAAACATAACCACTTACCTTACTCAAGTCTCACCAGAAAGGGTTAGCCCATCCAACCAACCCACAACTACACCACCAATCCACACAAACTCAGCCACAATATCACCTAATACAAAATCAGAAACACACCATACAACAGCACAAACC…	MSKNKNQRTARTLEKTWDTLNHLIVISSCLYKLNLKSIAQIALSVLAMIISTSLIIAAIIFIISANHKVTLTTVTVQTIKNHTEKNITTYLTQVSPERVSPSNQPTTTPPIHTNSATISPNTKSETHHTTAQTKGRTSTPTQNNKPSAKPRPKNPPKKDDYHFEVFNFVPCSICGNNQLCKSICKTIPSNKPKKKPTIKPTNKPPTKTTNKRDPKTLAKTPKKETTINPTKKPTPKTTERDTSTPQSTVLDTTTSKHTERDTSTSQSIALDTTTSKHTTQQQSLYSTTLEDTPNSTQTPTASEPSTSNSTQKLQSYA	Not Found	RSV/B
OR466376	15271	Human respiratory syncytial virus B	viral cRNA			Homo sapiens	taxon:208895	USA	2014-12-15	p1306-121310752A	type: B		954	317	ATGTCCAAAAATAAGAATCAACGCACTGCCAGGACTCTAGAAAAGACCTGGGATACTCTTAATCATCTAATTGTAATATCCTCTTGTTTATACAAATTAAATTTAAAATCTATAGCACAAATAGCACTATCAGTTTTGGCAATGATAATCTCAACTTCTCTCATAATTGCAGCCATAATATTCATCATCTCTGCCAATCACAAAGTTACACTAACAACTGTCACAGTTCAAACAATAAAAAACCACACTGAGAAAAACATAACCACTTACCTTACTCAAGTCTCACCAGAAAGGGTTAGCCCATCCAACCAACCCACAACTACACCACCAATCCACACAAACTCAGCCACAATATCACCTAATACAAAATCAGAAACACACCATACAACAGCACAAACC…	MSKNKNQRTARTLEKTWDTLNHLIVISSCLYKLNLKSIAQIALSVLAMIISTSLIIAAIIFIISANHKVTLTTVTVQTIKNHTEKNITTYLTQVSPERVSPSNQPTTTPPIHTNSATISPNTKSETHHTTAQTKGRTSTPTQNNKPSAKPRPKNPPKKDDYHFEVFNFVPCSICGNNQLCKSICKTIPSNKPKKKPTIKPTNKPPTKTTNKRDPKTLAKTPKKETTINPTKKPTPKTTERDTSTPQSTVLDTTTSKHTERDTSTSQSIALDTTTSKHTTQQQSLYSTTLEDTPNSTQTPTASEPSTSNSTQKLQSYA	Not Found	RSV/B
KY249657	15276	Human respiratory syncytial virus B	viral cRNA			Homo sapiens	taxon:208895	United Kingdom	2014-01-03	RSVB/England263/2014	type: B; subtype: BA10		0	0			Found	RSV/B
KY249656	15276	Human respiratory syncytial virus B	viral cRNA			Homo sapiens	taxon:208895	United Kingdom	2014-01-07	RSVB/England136/2014	type: B; subtype: BA10		0	0			Found	RSV/B
OR466380	15294	Human respiratory syncytial virus B	viral cRNA			Homo sapiens	taxon:208895	USA	2014-12-19	p1306-121310757A	type: B		933	310	ATGTCCAAAAACAAGAATCAACGCACTGCCAGGACTCTAGAAAAGACCTGGGATACTCTTAATCATCTAATTGTAATATCCTCTTGTTTATACAAATTAAATTTAAAATCTATAGCACAAATAGCACTATCAGTTTTGGCAATGATAATCTCAACCTCTCTTATAATTGCAGCCATAATATTCATCATCTCTGCCAATCATAAAGTTACACTAACAACTGTCACAGTTCAAACAATAAAAAACCGCACTGAGAAAAACATAACCACTTACCTTACTCAAGTCTCACCAGAAAGGGTTAGCCCATCCAAACAACCCACAACCACACCACCAATCCACACAAACTCAGCCACAATATCACCTAATACAAAATCAGAAACACACCATACAACAGCACAAACC…	MSKNKNQRTARTLEKTWDTLNHLIVISSCLYKLNLKSIAQIALSVLAMIISTSLIIAAIIFIISANHKVTLTTVTVQTIKNRTEKNITTYLTQVSPERVSPSKQPTTTPPIHTNSATISPNTKSETHHTTAQTKGRTSTPTQKNKPSTKPRPKNPPKKDDYHFEVFNFVPCSICGNNQLCKSICKTIPSNKPKKKPTTKPTNKPLTKTTNKRDPKTLAKTPKKETTINPTKKPTPKTTERDTSTPQSTVLDTTTSKHTERDTSTSQSIALDTTTSKHTTQQQSLYSTTPENTPNSTQTPTASEPSTSNST	Not Found	RSV/B
OR466363	15349	Human respiratory syncytial virus B	viral cRNA			Homo sapiens	taxon:208895	USA	2014-01-09	p1306-121310739A	type: B		933	310	ATGTCCAAAAACAAGAATCAACGCACTGCCAGGGCTCTAGAAAAGACCTGGGATACTCTTAATCATCTAATTGTAATATCCTCTTGTTTATACAAATTAAATTTAAAATCTATAGCACAAATAGCACTATCAGTTTTGGCAATGATAATCTCAACCTCTCTCATAATTGCAGCCATAATATTCATCATCTCTGCCAATCACAAAGTTACACTAACAACTGTCACAGTTCAAACAATAAAAAACCACACTGAGAAAAACATAACCACTTACCTTACTCAAGTCTCACCAGAAAGGGTTAGCCCATCCAAACAACCCACAACCACATCACCAATCCACACAAATTCAGCCACAATATCACCTAATACAAAATCAGAAACACATCATACAACAGCACAAACC…	MSKNKNQRTARALEKTWDTLNHLIVISSCLYKLNLKSIAQIALSVLAMIISTSLIIAAIIFIISANHKVTLTTVTVQTIKNHTEKNITTYLTQVSPERVSPSKQPTTTSPIHTNSATISPNTKSETHHTTAQTKGRTYTPTQNNKPSTKPRPKNPPKKDDYHFEVFNFVPCSICGNNQLCKSICKTIPSNKPKKKPTIKPTNKPPTKTTNKRDPKTLAKTPKKETTINPTKKPTPKTTERDTSTPQSTVLDTTTSKHTEGDTSTSQSIVLDTATSEHTVQQQSFHSTTPGNTPNSTQTPTASEPSTSNST	Not Found	RSV/B
