# Supplementary material for: Evolutionary dynamics of Respiratory Syncytial Virus in pre-pandemic, pandemic, and post-pandemic periods in Houston, Texas, USA
Source: bioRxiv. 2026 Jun 17:2025.08.06.668939. Preprint. [Version 2] doi: 10.1101/2025.08.06.668939 (PMC13308141; doi:10.1101/2025.08.06.668939)
Supplement: Supplement 7 [file media-7.xlsx]

## Sheet: Sheet 1
GlobalID
