# Supplementary material for: Evolutionary dynamics of Respiratory Syncytial Virus in pre-pandemic, pandemic, and post-pandemic periods in Houston, Texas, USA
Source: bioRxiv. 2026 Jun 17:2025.08.06.668939. Preprint. [Version 2] doi: 10.1101/2025.08.06.668939 (PMC13308141; doi:10.1101/2025.08.06.668939)
Supplement: Supplement 9 [file media-9.xlsx]

## Sheet: Sheet 1
chrom	pos	ref	alt	gene	aa_position	effect	ptn_mod	variant_id	infection_status	cluster	2015-2016	2017-2018	2018-2019	2019-2020	2021-2022	2022-2023	2023-2024	Prevalence_Pre-pandemic	Prevalence_Pandemic	Prevalence_Post-pandemic
NewRSVA2014	38	N	C	NS1		upstream_gene_variant		NewRSVA2014_38_C	RSVA	2	35	5	12	56	16	54	23	0.330275	0.299145	0.511111
NewRSVA2014	44	A	G	NS1		upstream_gene_variant		NewRSVA2014_44_G	RSVA	5	0	0	2	32	0	0	0	0.103976	0	0
NewRSVA2014	45	A	G	NS1		upstream_gene_variant		NewRSVA2014_45_G	RSVA	5	0	0	3	34	0	0	0	0.11315	0	0
NewRSVA2014	60	A	G	NS1		upstream_gene_variant		NewRSVA2014_60_G	RSVA	7	0	0	0	1	0	0	0	0.0030581	0	0
NewRSVA2014	64	G	A	NS1		upstream_gene_variant		NewRSVA2014_64_A	RSVA	7	0	1	0	0	0	0	0	0.0030581	0	0
NewRSVA2014	69	G	A	NS1		upstream_gene_variant		NewRSVA2014_69_A	RSVA	7	1	0	0	0	0	1	0	0.0030581	0.0042735	0
NewRSVA2014	70	T	G	NS1		upstream_gene_variant		NewRSVA2014_70_G	RSVA	7	0	0	0	1	0	0	0	0.0030581	0	0
NewRSVA2014	71	A	G	NS1		upstream_gene_variant		NewRSVA2014_71_G	RSVA	7	0	2	0	0	0	0	0	0.00611621	0	0
NewRSVA2014	72	C	T	NS1		upstream_gene_variant		NewRSVA2014_72_T	RSVA	7	0	0	0	0	0	1	0	0	0.0042735	0
NewRSVA2014	75	C	A	NS1		upstream_gene_variant		NewRSVA2014_75_A	RSVA	7	0	0	1	0	0	0	0	0.0030581	0	0
NewRSVA2014	78	A	C	NS1		upstream_gene_variant		NewRSVA2014_78_C	RSVA	7	0	0	0	0	0	1	0	0	0.0042735	0
NewRSVA2014	84	A	T	NS1		upstream_gene_variant		NewRSVA2014_84_T	RSVA	7	0	0	1	0	0	0	0	0.0030581	0	0
NewRSVA2014	85	A	C	NS1		upstream_gene_variant		NewRSVA2014_85_C	RSVA	7	0	0	0	0	0	1	0	0	0.0042735	0
NewRSVA2014	85	A	G	NS1		upstream_gene_variant		NewRSVA2014_85_G	RSVA	7	0	0	0	3	0	0	0	0.00917431	0	0
NewRSVA2014	86	C	T	NS1		upstream_gene_variant		NewRSVA2014_86_T	RSVA	7	1	0	0	0	0	0	0	0.0030581	0	0
NewRSVA2014	87	T	C	NS1		upstream_gene_variant		NewRSVA2014_87_C	RSVA	5	22	0	0	0	0	0	0	0.0672783	0	0
NewRSVA2014	88	C	T	NS1		upstream_gene_variant		NewRSVA2014_88_T	RSVA	7	0	0	0	0	0	8	0	0	0.034188	0
NewRSVA2014	89	C	T	NS1		upstream_gene_variant		NewRSVA2014_89_T	RSVA	5	1	1	10	11	0	0	0	0.0703364	0	0
NewRSVA2014	90	T	C	NS1		upstream_gene_variant		NewRSVA2014_90_C	RSVA	6	0	0	1	1	1	63	3	0.00611621	0.273504	0.0666667
NewRSVA2014	91	T	C	NS1		upstream_gene_variant		NewRSVA2014_91_C	RSVA	7	0	0	0	0	0	1	0	0	0.0042735	0
NewRSVA2014	92	T	A	NS1		upstream_gene_variant		NewRSVA2014_92_A	RSVA	7	0	0	0	0	0	1	0	0	0.0042735	0
NewRSVA2014	93	G	A	NS1		upstream_gene_variant		NewRSVA2014_93_A	RSVA	7	0	0	0	1	0	1	0	0.0030581	0.0042735	0
NewRSVA2014	95	T	A	NS1		upstream_gene_variant		NewRSVA2014_95_A	RSVA	7	0	0	0	0	0	0	1	0	0	0.0222222
NewRSVA2014	98	G	A	NS1		upstream_gene_variant		NewRSVA2014_98_A	RSVA	3	0	0	0	1	0	2	12	0.0030581	0.00854701	0.266667
NewRSVA2014	99	A	G	NS1		upstream_gene_variant		NewRSVA2014_99_G	RSVA	7	1	0	0	0	0	0	0	0.0030581	0	0
NewRSVA2014	100	G	A	NS1		upstream_gene_variant		NewRSVA2014_100_A	RSVA	7	0	0	0	3	0	0	0	0.00917431	0	0
NewRSVA2014	105	G	A	NS1	2	missense_variant	p.Gly2Asp	NewRSVA2014_105_A	RSVA	7	2	0	0	0	1	5	1	0.00611621	0.025641	0.0222222
NewRSVA2014	106	C	A	NS1	2	synonymous_variant	p.Gly2Gly	NewRSVA2014_106_A	RSVA	6	0	0	0	0	0	36	1	0	0.153846	0.0222222
NewRSVA2014	112	C	T	NS1	4	synonymous_variant	p.Asn4Asn	NewRSVA2014_112_T	RSVA	7	4	0	0	0	0	1	0	0.0122324	0.0042735	0
NewRSVA2014	115	A	G	NS1	5	synonymous_variant	p.Ser5Ser	NewRSVA2014_115_G	RSVA	7	0	0	0	0	0	1	0	0	0.0042735	0
NewRSVA2014	117	T	G	NS1	6	missense_variant	p.Leu6Trp	NewRSVA2014_117_G	RSVA	7	0	0	0	1	0	0	0	0.0030581	0	0
NewRSVA2014	118	G	A	NS1	6	synonymous_variant	p.Leu6Leu	NewRSVA2014_118_A	RSVA	5	13	1	7	0	0	0	0	0.0642202	0	0
NewRSVA2014	121	T	C	NS1	7	synonymous_variant	p.Ser7Ser	NewRSVA2014_121_C	RSVA	4	61	5	9	3	0	0	0	0.238532	0	0
NewRSVA2014	129	A	G	NS1	10	missense_variant	p.Lys10Arg	NewRSVA2014_129_G	RSVA	7	0	0	0	0	0	1	0	0	0.0042735	0
NewRSVA2014	135	G	A	NS1	12	missense_variant	p.Arg12Lys	NewRSVA2014_135_A	RSVA	7	0	0	0	1	0	0	0	0.0030581	0	0
NewRSVA2014	146	C	T	NS1	16	synonymous_variant	p.Leu16Leu	NewRSVA2014_146_T	RSVA	7	0	1	0	0	0	0	0	0.0030581	0	0
NewRSVA2014	148	G	A	NS1	16	synonymous_variant	p.Leu16Leu	NewRSVA2014_148_A	RSVA	7	0	0	0	1	0	0	1	0.0030581	0	0.0222222
NewRSVA2014	148	G	T	NS1	16	synonymous_variant	p.Leu16Leu	NewRSVA2014_148_T	RSVA	7	0	0	0	1	0	0	0	0.0030581	0	0
NewRSVA2014	149	T	C	NS1	17	missense_variant	p.Phe17Leu	NewRSVA2014_149_C	RSVA	7	0	0	0	0	0	1	0	0	0.0042735	0
NewRSVA2014	155	A	G	NS1	19	missense_variant	p.Asn19Asp	NewRSVA2014_155_G	RSVA	7	0	0	0	0	0	1	0	0	0.0042735	0
NewRSVA2014	166	A	G	NS1	22	synonymous_variant	p.Val22Val	NewRSVA2014_166_G	RSVA	7	4	1	0	0	0	0	0	0.0152905	0	0
NewRSVA2014	166	A	T	NS1	22	synonymous_variant	p.Val22Val	NewRSVA2014_166_T	RSVA	7	0	0	0	7	3	1	0	0.0214067	0.017094	0
NewRSVA2014	169	A	G	NS1	23	synonymous_variant	p.Ala23Ala	NewRSVA2014_169_G	RSVA	7	0	0	0	0	0	1	0	0	0.0042735	0
NewRSVA2014	176	A	C	NS1	26	missense_variant	p.Lys26Gln	NewRSVA2014_176_C	RSVA	7	0	0	0	0	0	1	0	0	0.0042735	0
NewRSVA2014	183	C	T	NS1	28	missense_variant	p.Thr28Ile	NewRSVA2014_183_T	RSVA	7	0	0	0	0	0	1	0	0	0.0042735	0
NewRSVA2014	187	C	T	NS1	29	synonymous_variant	p.Cys29Cys	NewRSVA2014_187_T	RSVA	7	0	1	0	0	0	1	2	0.0030581	0.0042735	0.0444444
NewRSVA2014	193	T	C	NS1	31	synonymous_variant	p.Thr31Thr	NewRSVA2014_193_C	RSVA	7	0	0	0	1	0	0	0	0.0030581	0	0
NewRSVA2014	194	G	A	NS1	32	missense_variant	p.Asp32Asn	NewRSVA2014_194_A	RSVA	7	0	0	0	0	0	0	2	0	0	0.0444444
NewRSVA2014	196	C	A	NS1	32	missense_variant	p.Asp32Glu	NewRSVA2014_196_A	RSVA	7	1	0	0	0	0	0	0	0.0030581	0	0
NewRSVA2014	214	T	C	NS1	38	synonymous_variant	p.Thr38Thr	NewRSVA2014_214_C	RSVA	4	54	4	2	3	0	1	0	0.192661	0.0042735	0
NewRSVA2014	217	T	C	NS1	39	synonymous_variant	p.Asn39Asn	NewRSVA2014_217_C	RSVA	7	0	0	7	0	0	0	0	0.0214067	0	0
NewRSVA2014	223	G	A	NS1	41	synonymous_variant	p.Leu41Leu	NewRSVA2014_223_A	RSVA	6	0	0	0	0	0	36	2	0	0.153846	0.0444444
NewRSVA2014	225	C	T	NS1	42	missense_variant	p.Ala42Val	NewRSVA2014_225_T	RSVA	7	0	0	0	1	0	0	0	0.0030581	0	0
NewRSVA2014	229	G	A	NS1	43	synonymous_variant	p.Lys43Lys	NewRSVA2014_229_A	RSVA	8	0	3	27	157	45	98	20	0.571865	0.611111	0.444444
NewRSVA2014	230	G	T	NS1	44	missense_variant	p.Ala44Ser	NewRSVA2014_230_T	RSVA	7	8	0	0	0	0	0	0	0.0244648	0	0
NewRSVA2014	232	A	C	NS1	44	synonymous_variant	p.Ala44Ala	NewRSVA2014_232_C	RSVA	7	2	0	0	0	0	0	0	0.00611621	0	0
NewRSVA2014	232	A	G	NS1	44	synonymous_variant	p.Ala44Ala	NewRSVA2014_232_G	RSVA	5	4	0	0	21	3	4	0	0.0764526	0.0299145	0
NewRSVA2014	235	T	C	NS1	45	synonymous_variant	p.Val45Val	NewRSVA2014_235_C	RSVA	7	0	0	0	0	3	8	0	0	0.0470085	0
NewRSVA2014	241	T	C	NS1	47	synonymous_variant	p.His47His	NewRSVA2014_241_C	RSVA	7	0	0	0	0	0	3	0	0	0.0128205	0
NewRSVA2014	263	G	A	NS1	55	missense_variant	p.Val55Ile	NewRSVA2014_263_A	RSVA	7	0	0	0	0	0	1	0	0	0.0042735	0
NewRSVA2014	264	T	C	NS1	55	missense_variant	p.Val55Ala	NewRSVA2014_264_C	RSVA	7	0	0	0	0	0	1	0	0	0.0042735	0
NewRSVA2014	269	G	A	NS1	57	missense_variant	p.Val57Met	NewRSVA2014_269_A	RSVA	7	0	0	0	1	0	0	0	0.0030581	0	0
NewRSVA2014	271	G	A	NS1	57	synonymous_variant	p.Val57Val	NewRSVA2014_271_A	RSVA	5	0	0	4	10	0	0	0	0.0428135	0	0
NewRSVA2014	271	G	T	NS1	57	synonymous_variant	p.Val57Val	NewRSVA2014_271_T	RSVA	7	0	0	0	1	0	0	0	0.0030581	0	0
NewRSVA2014	275	G	A	NS1	59	missense_variant	p.Val59Ile	NewRSVA2014_275_A	RSVA	7	0	0	0	1	0	0	0	0.0030581	0	0
NewRSVA2014	277	T	C	NS1	59	synonymous_variant	p.Val59Val	NewRSVA2014_277_C	RSVA	2	0	0	0	2	0	21	20	0.00611621	0.0897436	0.444444
NewRSVA2014	280	T	A	NS1	60	synonymous_variant	p.Ile60Ile	NewRSVA2014_280_A	RSVA	1	0	1	10	77	36	76	0	0.269113	0.478632	0
NewRSVA2014	284	A	G	NS1	62	missense_variant	p.Ser62Gly	NewRSVA2014_284_G	RSVA	7	0	0	0	0	0	2	0	0	0.00854701	0
NewRSVA2014	288	G	A	NS1	63	missense_variant	p.Ser63Asn	NewRSVA2014_288_A	RSVA	7	0	0	0	1	0	0	0	0.0030581	0	0
NewRSVA2014	290	G	T	NS1	64	missense_variant	p.Asp64Tyr	NewRSVA2014_290_T	RSVA	7	0	0	0	0	0	0	1	0	0	0.0222222
NewRSVA2014	294	T	C	NS1	65	missense_variant	p.Ile65Thr	NewRSVA2014_294_C	RSVA	7	0	0	2	0	0	0	0	0.00611621	0	0
NewRSVA2014	295	T	C	NS1	65	synonymous_variant	p.Ile65Ile	NewRSVA2014_295_C	RSVA	7	0	0	0	0	0	2	0	0	0.00854701	0
NewRSVA2014	306	A	T	NS1	69	missense_variant	p.Asn69Ile	NewRSVA2014_306_T	RSVA	7	0	0	1	0	0	0	0	0.0030581	0	0
NewRSVA2014	310	T	C	NS1	70	synonymous_variant	p.Asn70Asn	NewRSVA2014_310_C	RSVA	7	0	0	7	0	0	0	0	0.0214067	0	0
NewRSVA2014	311	A	G	NS1	71	missense_variant	p.Ile71Val	NewRSVA2014_311_G	RSVA	7	0	0	0	0	0	1	2	0	0.0042735	0.0444444
NewRSVA2014	316	A	G	NS1	72	synonymous_variant	p.Val72Val	NewRSVA2014_316_G	RSVA	7	0	0	0	0	0	1	0	0	0.0042735	0
NewRSVA2014	319	G	A	NS1	73	synonymous_variant	p.Val73Val	NewRSVA2014_319_A	RSVA	5	8	1	7	0	0	4	0	0.0489297	0.017094	0
NewRSVA2014	328	T	C	NS1	76	synonymous_variant	p.Asn76Asn	NewRSVA2014_328_C	RSVA	7	0	0	1	0	0	0	0	0.0030581	0	0
NewRSVA2014	331	C	T	NS1	77	synonymous_variant	p.Phe77Phe	NewRSVA2014_331_T	RSVA	7	0	0	0	0	0	0	1	0	0	0.0222222
NewRSVA2014	334	A	T	NS1	78	synonymous_variant	p.Thr78Thr	NewRSVA2014_334_T	RSVA	3	0	0	0	2	0	2	12	0.00611621	0.00854701	0.266667
NewRSVA2014	343	A	T	NS1	81	synonymous_variant	p.Pro81Pro	NewRSVA2014_343_T	RSVA	7	0	0	0	2	0	0	0	0.00611621	0	0
NewRSVA2014	346	A	G	NS1	82	synonymous_variant	p.Val82Val	NewRSVA2014_346_G	RSVA	7	1	0	0	0	0	0	0	0.0030581	0	0
NewRSVA2014	347	T	C	NS1	83	synonymous_variant	p.Leu83Leu	NewRSVA2014_347_C	RSVA	7	1	0	0	0	0	0	0	0.0030581	0	0
NewRSVA2014	352	A	G	NS1	84	synonymous_variant	p.Gln84Gln	NewRSVA2014_352_G	RSVA	3	0	0	0	0	0	0	8	0	0	0.177778
NewRSVA2014	355	T	A	NS1	85	missense_variant	p.Asn85Lys	NewRSVA2014_355_A	RSVA	7	1	0	0	0	0	0	0	0.0030581	0	0
NewRSVA2014	358	A	G	NS1	86	synonymous_variant	p.Gly86Gly	NewRSVA2014_358_G	RSVA	7	0	0	0	2	0	0	0	0.00611621	0	0
NewRSVA2014	358	A	T	NS1	86	synonymous_variant	p.Gly86Gly	NewRSVA2014_358_T	RSVA	7	0	0	0	2	0	0	0	0.00611621	0	0
NewRSVA2014	362	T	C	NS1	88	missense_variant	p.Tyr88His	NewRSVA2014_362_C	RSVA	7	0	0	0	0	0	1	0	0	0.0042735	0
NewRSVA2014	364	T	C	NS1	88	synonymous_variant	p.Tyr88Tyr	NewRSVA2014_364_C	RSVA	7	1	0	0	0	0	0	0	0.0030581	0	0
NewRSVA2014	367	A	G	NS1	89	missense_variant	p.Ile89Met	NewRSVA2014_367_G	RSVA	7	0	0	0	0	1	0	0	0	0.0042735	0
NewRSVA2014	373	A	T	NS1	91	missense_variant	p.Glu91Asp	NewRSVA2014_373_T	RSVA	7	0	0	0	0	0	1	0	0	0.0042735	0
NewRSVA2014	382	A	G	NS1	94	synonymous_variant	p.Glu94Glu	NewRSVA2014_382_G	RSVA	3	0	0	0	0	0	0	8	0	0	0.177778
NewRSVA2014	385	A	G	NS1	95	synonymous_variant	p.Leu95Leu	NewRSVA2014_385_G	RSVA	7	0	0	0	0	1	5	1	0	0.025641	0.0222222
NewRSVA2014	391	C	T	NS1	97	synonymous_variant	p.His97His	NewRSVA2014_391_T	RSVA	3	1	0	0	0	0	2	12	0.0030581	0.00854701	0.266667
NewRSVA2014	394	C	T	NS1	98	synonymous_variant	p.Cys98Cys	NewRSVA2014_394_T	RSVA	7	0	0	1	0	0	0	2	0.0030581	0	0.0444444
NewRSVA2014	396	C	T	NS1	99	missense_variant	p.Ser99Phe	NewRSVA2014_396_T	RSVA	7	0	0	0	2	0	0	0	0.00611621	0	0
NewRSVA2014	400	A	C	NS1	100	missense_variant	p.Gln100His	NewRSVA2014_400_C	RSVA	7	0	0	0	0	1	0	0	0	0.0042735	0
NewRSVA2014	403	T	C	NS1	101	synonymous_variant	p.Pro101Pro	NewRSVA2014_403_C	RSVA	7	0	0	1	0	0	16	1	0.0030581	0.0683761	0.0222222
NewRSVA2014	407	G	T	NS1	103	missense_variant	p.Gly103Cys	NewRSVA2014_407_T	RSVA	7	0	0	0	0	0	1	1	0	0.0042735	0.0222222
NewRSVA2014	409	C	T	NS1	103	synonymous_variant	p.Gly103Gly	NewRSVA2014_409_T	RSVA	7	0	0	0	1	0	0	0	0.0030581	0	0
NewRSVA2014	410	C	A	NS1	104	missense_variant	p.Leu104Ile	NewRSVA2014_410_A	RSVA	7	0	0	0	0	0	2	0	0	0.00854701	0
NewRSVA2014	410	C	T	NS1	104	synonymous_variant	p.Leu104Leu	NewRSVA2014_410_T	RSVA	7	0	2	1	0	5	5	0	0.00917431	0.042735	0
NewRSVA2014	411	T	C	NS1	104	missense_variant	p.Leu104Pro	NewRSVA2014_411_C	RSVA	7	0	0	0	0	0	1	0	0	0.0042735	0
NewRSVA2014	412	A	C	NS1	104	synonymous_variant	p.Leu104Leu	NewRSVA2014_412_C	RSVA	7	0	0	0	0	0	1	0	0	0.0042735	0
NewRSVA2014	414	T	C	NS1	105	missense_variant	p.Ile105Thr	NewRSVA2014_414_C	RSVA	7	1	0	0	0	0	0	0	0.0030581	0	0
NewRSVA2014	416	G	T	NS1	106	missense_variant	p.Asp106Tyr	NewRSVA2014_416_T	RSVA	7	1	0	0	0	0	1	0	0.0030581	0.0042735	0
NewRSVA2014	418	T	C	NS1	106	synonymous_variant	p.Asp106Asp	NewRSVA2014_418_C	RSVA	1	0	0	0	3	36	76	0	0.00917431	0.478632	0
NewRSVA2014	420	A	T	NS1	107	missense_variant	p.Asp107Val	NewRSVA2014_420_T	RSVA	7	1	0	0	0	0	0	0	0.0030581	0	0
NewRSVA2014	424	T	C	NS1	108	synonymous_variant	p.Asn108Asn	NewRSVA2014_424_C	RSVA	7	1	0	0	0	0	0	0	0.0030581	0	0
NewRSVA2014	430	A	G	NS1	110	synonymous_variant	p.Glu110Glu	NewRSVA2014_430_G	RSVA	3	0	1	4	48	0	3	12	0.16208	0.0128205	0.266667
NewRSVA2014	433	T	C	NS1	111	synonymous_variant	p.Ile111Ile	NewRSVA2014_433_C	RSVA	7	2	0	0	0	0	0	0	0.00611621	0	0
NewRSVA2014	442	C	A	NS1	114	synonymous_variant	p.Ser114Ser	NewRSVA2014_442_A	RSVA	7	0	1	2	0	0	0	1	0.00917431	0	0.0222222
NewRSVA2014	442	C	T	NS1	114	synonymous_variant	p.Ser114Ser	NewRSVA2014_442_T	RSVA	5	0	0	2	11	0	1	0	0.0397554	0.0042735	0
NewRSVA2014	445	A	G	NS1	115	synonymous_variant	p.Lys115Lys	NewRSVA2014_445_G	RSVA	7	0	0	1	0	0	0	0	0.0030581	0	0
NewRSVA2014	449	C	T	NS1	117	synonymous_variant	p.Leu117Leu	NewRSVA2014_449_T	RSVA	7	2	0	0	0	0	0	0	0.00611621	0	0
NewRSVA2014	454	T	C	NS1	118	synonymous_variant	p.Ser118Ser	NewRSVA2014_454_C	RSVA	7	0	0	1	0	0	0	0	0.0030581	0	0
NewRSVA2014	461	A	G	NS1	121	missense_variant	p.Thr121Ala	NewRSVA2014_461_G	RSVA	7	0	0	0	0	0	1	0	0	0.0042735	0
NewRSVA2014	463	A	G	NS1	121	synonymous_variant	p.Thr121Thr	NewRSVA2014_463_G	RSVA	7	0	0	0	1	0	0	0	0.0030581	0	0
NewRSVA2014	472	T	C	NS1	124	synonymous_variant	p.Asn124Asn	NewRSVA2014_472_C	RSVA	7	0	3	0	0	0	0	0	0.00917431	0	0
NewRSVA2014	487	A	G	NS1	129	synonymous_variant	p.Leu129Leu	NewRSVA2014_487_G	RSVA	7	0	0	0	0	0	5	0	0	0.0213675	0
NewRSVA2014	494	T	C	NS1	132	synonymous_variant	p.Leu132Leu	NewRSVA2014_494_C	RSVA	5	0	0	0	21	3	4	0	0.0642202	0.0299145	0
NewRSVA2014	496	A	G	NS1	132	synonymous_variant	p.Leu132Leu	NewRSVA2014_496_G	RSVA	7	0	0	0	1	0	0	0	0.0030581	0	0
NewRSVA2014	499	T	C	NS1	133	synonymous_variant	p.Leu133Leu	NewRSVA2014_499_C	RSVA	7	0	0	7	0	0	1	0	0.0214067	0.0042735	0
NewRSVA2014	505	T	C	NS1	135	synonymous_variant	p.Phe135Phe	NewRSVA2014_505_C	RSVA	7	0	0	0	0	0	1	0	0	0.0042735	0
NewRSVA2014	511	C	A	NS1	137	synonymous_variant	p.Leu137Leu	NewRSVA2014_511_A	RSVA	7	0	0	0	0	0	1	0	0	0.0042735	0
NewRSVA2014	511	C	T	NS1	137	synonymous_variant	p.Leu137Leu	NewRSVA2014_511_T	RSVA	7	1	0	0	0	0	0	0	0.0030581	0	0
NewRSVA2014	517	A	G	NS1	139	synonymous_variant	p.Pro139Pro	NewRSVA2014_517_G	RSVA	7	0	0	0	0	0	9	0	0	0.0384615	0
NewRSVA2014	519	A	G	NS1	140	splice_region_variant&stop_retained_variant	p.Ter140Ter	NewRSVA2014_519_G	RSVA	7	0	1	0	3	0	0	0	0.0122324	0	0
NewRSVA2014	525	T	C	NS2		upstream_gene_variant		NewRSVA2014_525_C	RSVA	7	2	0	0	0	0	0	0	0.00611621	0	0
NewRSVA2014	528	T	C	NS2		upstream_gene_variant		NewRSVA2014_528_C	RSVA	3	0	0	0	0	0	3	12	0	0.0128205	0.266667
NewRSVA2014	529	A	G	NS2		upstream_gene_variant		NewRSVA2014_529_G	RSVA	7	0	0	0	0	0	1	0	0	0.0042735	0
NewRSVA2014	530	A	G	NS2		upstream_gene_variant		NewRSVA2014_530_G	RSVA	7	1	0	0	0	0	0	0	0.0030581	0	0
NewRSVA2014	532	T	C	NS2		upstream_gene_variant		NewRSVA2014_532_C	RSVA	7	0	0	0	0	1	0	1	0	0.0042735	0.0222222
NewRSVA2014	534	T	A	NS2		upstream_gene_variant		NewRSVA2014_534_A	RSVA	7	0	0	0	0	1	0	0	0	0.0042735	0
NewRSVA2014	536	A	G	NS2		upstream_gene_variant		NewRSVA2014_536_G	RSVA	7	0	0	0	0	0	6	0	0	0.025641	0
NewRSVA2014	537	A	C	NS2		upstream_gene_variant		NewRSVA2014_537_C	RSVA	1	0	0	0	8	36	75	0	0.0244648	0.474359	0
NewRSVA2014	540	A	G	NS2		upstream_gene_variant		NewRSVA2014_540_G	RSVA	7	0	0	0	1	0	2	0	0.0030581	0.00854701	0
NewRSVA2014	540	A	T	NS2		upstream_gene_variant		NewRSVA2014_540_T	RSVA	7	0	0	0	0	0	9	0	0	0.0384615	0
NewRSVA2014	542	C	A	NS2		upstream_gene_variant		NewRSVA2014_542_A	RSVA	7	0	0	0	0	0	1	0	0	0.0042735	0
NewRSVA2014	542	C	T	NS2		upstream_gene_variant		NewRSVA2014_542_T	RSVA	7	0	0	0	0	0	2	0	0	0.00854701	0
NewRSVA2014	543	A	G	NS2		upstream_gene_variant		NewRSVA2014_543_G	RSVA	7	0	0	0	1	0	0	0	0.0030581	0	0
NewRSVA2014	547	C	T	NS2		upstream_gene_variant		NewRSVA2014_547_T	RSVA	3	0	0	0	0	0	2	6	0	0.00854701	0.133333
NewRSVA2014	550	T	C	NS2		upstream_gene_variant		NewRSVA2014_550_C	RSVA	7	1	0	0	0	0	0	0	0.0030581	0	0
NewRSVA2014	551	G	A	NS2		upstream_gene_variant		NewRSVA2014_551_A	RSVA	1	0	3	1	12	35	73	0	0.0489297	0.461538	0
NewRSVA2014	552	T	C	NS2		upstream_gene_variant		NewRSVA2014_552_C	RSVA	7	1	0	0	0	0	0	0	0.0030581	0	0
NewRSVA2014	555	C	T	NS2		upstream_gene_variant		NewRSVA2014_555_T	RSVA	7	0	0	0	0	1	1	0	0	0.00854701	0
NewRSVA2014	556	T	C	NS2		upstream_gene_variant		NewRSVA2014_556_C	RSVA	7	0	0	0	0	5	6	0	0	0.0470085	0
NewRSVA2014	559	C	T	NS2		upstream_gene_variant		NewRSVA2014_559_T	RSVA	1	0	1	10	77	35	79	0	0.269113	0.487179	0
NewRSVA2014	560	A	G	NS2		upstream_gene_variant		NewRSVA2014_560_G	RSVA	7	0	0	0	1	0	0	0	0.0030581	0	0
NewRSVA2014	563	A	G	NS2		upstream_gene_variant		NewRSVA2014_563_G	RSVA	7	0	0	0	0	0	0	2	0	0	0.0444444
NewRSVA2014	572	T	A	NS2		upstream_gene_variant		NewRSVA2014_572_A	RSVA	7	0	0	0	6	0	0	0	0.0183486	0	0
NewRSVA2014	574	T	A	NS2		upstream_gene_variant		NewRSVA2014_574_A	RSVA	7	0	0	0	0	0	2	0	0	0.00854701	0
NewRSVA2014	574	T	C	NS2		upstream_gene_variant		NewRSVA2014_574_C	RSVA	7	2	0	0	0	0	0	0	0.00611621	0	0
NewRSVA2014	574	T	TA	NS2		upstream_gene_variant		NewRSVA2014_574_TA	RSVA	7	0	0	0	0	0	1	0	0	0.0042735	0
NewRSVA2014	574	T	TAA	NS2		upstream_gene_variant		NewRSVA2014_574_TAA	RSVA	6	0	0	0	2	7	20	0	0.00611621	0.115385	0
NewRSVA2014	574	T	TAAA	NS2		upstream_gene_variant		NewRSVA2014_574_TAAA	RSVA	6	0	0	0	1	24	46	0	0.0030581	0.299145	0
NewRSVA2014	574	T	TAAAA	NS2		upstream_gene_variant		NewRSVA2014_574_TAAAA	RSVA	7	0	0	0	0	4	2	0	0	0.025641	0
NewRSVA2014	580	T	C	NS2		upstream_gene_variant		NewRSVA2014_580_C	RSVA	7	0	0	0	0	1	0	0	0	0.0042735	0
NewRSVA2014	581	T	A	NS2		upstream_gene_variant		NewRSVA2014_581_A	RSVA	6	0	0	0	1	17	54	0	0.0030581	0.303419	0
NewRSVA2014	581	T	C	NS2		upstream_gene_variant		NewRSVA2014_581_C	RSVA	7	0	0	0	1	0	0	0	0.0030581	0	0
NewRSVA2014	582	G	A	NS2		upstream_gene_variant		NewRSVA2014_582_A	RSVA	8	0	3	27	156	42	94	20	0.568807	0.581197	0.444444
NewRSVA2014	582	G	T	NS2		upstream_gene_variant		NewRSVA2014_582_T	RSVA	7	0	0	0	0	0	1	0	0	0.0042735	0
NewRSVA2014	583	A	T	NS2		upstream_gene_variant		NewRSVA2014_583_T	RSVA	7	0	0	0	0	0	1	0	0	0.0042735	0
NewRSVA2014	584	C	T	NS2		upstream_gene_variant		NewRSVA2014_584_T	RSVA	7	0	1	0	0	0	0	0	0.0030581	0	0
NewRSVA2014	586	G	A	NS2		upstream_gene_variant		NewRSVA2014_586_A	RSVA	3	0	1	3	48	1	3	12	0.159021	0.017094	0.266667
NewRSVA2014	586	G	T	NS2		upstream_gene_variant		NewRSVA2014_586_T	RSVA	7	0	0	0	1	0	0	0	0.0030581	0	0
NewRSVA2014	588	A	G	NS2		upstream_gene_variant		NewRSVA2014_588_G	RSVA	7	0	0	2	0	0	0	0	0.00611621	0	0
NewRSVA2014	591	T	A	NS2		upstream_gene_variant		NewRSVA2014_591_A	RSVA	7	0	0	0	0	0	1	0	0	0.0042735	0
NewRSVA2014	591	T	C	NS2		upstream_gene_variant		NewRSVA2014_591_C	RSVA	7	0	0	0	0	0	0	1	0	0	0.0222222
NewRSVA2014	596	A	G	NS2		upstream_gene_variant		NewRSVA2014_596_G	RSVA	6	0	0	0	0	0	36	1	0	0.153846	0.0222222
NewRSVA2014	601	G	A	NS2		upstream_gene_variant		NewRSVA2014_601_A	RSVA	7	4	0	0	1	0	0	0	0.0152905	0	0
NewRSVA2014	602	C	T	NS2		upstream_gene_variant		NewRSVA2014_602_T	RSVA	7	1	0	0	0	0	0	0	0.0030581	0	0
NewRSVA2014	612	A	T	NS2		upstream_gene_variant		NewRSVA2014_612_T	RSVA	7	0	0	0	0	1	0	0	0	0.0042735	0
NewRSVA2014	614	T	C	NS2		upstream_gene_variant		NewRSVA2014_614_C	RSVA	7	0	0	1	0	0	0	0	0.0030581	0	0
NewRSVA2014	615	T	C	NS2		upstream_gene_variant		NewRSVA2014_615_C	RSVA	7	0	0	1	3	0	0	0	0.0122324	0	0
NewRSVA2014	616	C	A	NS2		upstream_gene_variant		NewRSVA2014_616_A	RSVA	7	0	0	0	1	0	0	0	0.0030581	0	0
NewRSVA2014	618	G	A	NS2		upstream_gene_variant		NewRSVA2014_618_A	RSVA	7	1	0	0	0	0	0	0	0.0030581	0	0
NewRSVA2014	618	G	T	NS2		upstream_gene_variant		NewRSVA2014_618_T	RSVA	6	0	0	2	3	1	64	5	0.0152905	0.277778	0.111111
NewRSVA2014	619	C	T	NS2		upstream_gene_variant		NewRSVA2014_619_T	RSVA	7	1	0	0	0	0	0	0	0.0030581	0	0
NewRSVA2014	620	C	T	NS2		upstream_gene_variant		NewRSVA2014_620_T	RSVA	7	4	0	0	0	0	0	0	0.0122324	0	0
NewRSVA2014	621	G	A	NS2		upstream_gene_variant		NewRSVA2014_621_A	RSVA	1	0	0	0	9	36	79	2	0.0275229	0.491453	0.0444444
NewRSVA2014	621	G	T	NS2		upstream_gene_variant		NewRSVA2014_621_T	RSVA	7	2	0	0	8	3	1	0	0.030581	0.017094	0
NewRSVA2014	623	C	T	NS2		upstream_gene_variant		NewRSVA2014_623_T	RSVA	5	0	0	0	19	1	9	0	0.058104	0.042735	0
NewRSVA2014	624	C	T	NS2		upstream_gene_variant		NewRSVA2014_624_T	RSVA	7	0	0	0	5	0	1	0	0.0152905	0.0042735	0
NewRSVA2014	625	C	T	NS2		upstream_gene_variant		NewRSVA2014_625_T	RSVA	7	0	1	0	0	1	3	0	0.0030581	0.017094	0
NewRSVA2014	628	C	T	NS2		upstream_gene_variant		NewRSVA2014_628_T	RSVA	7	1	0	0	0	0	0	0	0.0030581	0	0
NewRSVA2014	635	C	T	NS2	2	synonymous_variant	p.Asp2Asp	NewRSVA2014_635_T	RSVA	7	0	0	7	0	0	0	2	0.0214067	0	0.0444444
NewRSVA2014	638	A	T	NS2	3	synonymous_variant	p.Thr3Thr	NewRSVA2014_638_T	RSVA	7	4	1	0	0	0	0	0	0.0152905	0	0
NewRSVA2014	639	A	G	NS2	4	missense_variant	p.Thr4Ala	NewRSVA2014_639_G	RSVA	7	0	0	1	0	0	0	0	0.0030581	0	0
NewRSVA2014	640	C	A	NS2	4	missense_variant	p.Thr4Lys	NewRSVA2014_640_A	RSVA	7	0	0	0	1	0	0	0	0.0030581	0	0
NewRSVA2014	641	A	G	NS2	4	synonymous_variant	p.Thr4Thr	NewRSVA2014_641_G	RSVA	7	0	1	0	1	0	0	0	0.00611621	0	0
NewRSVA2014	642	C	T	NS2	5	missense_variant	p.His5Tyr	NewRSVA2014_642_T	RSVA	7	1	0	0	0	0	0	0	0.0030581	0	0
NewRSVA2014	643	A	C	NS2	5	missense_variant	p.His5Pro	NewRSVA2014_643_C	RSVA	7	0	0	0	1	0	0	0	0.0030581	0	0
NewRSVA2014	644	C	A	NS2	5	missense_variant	p.His5Gln	NewRSVA2014_644_A	RSVA	5	0	0	2	10	0	0	0	0.0366972	0	0
NewRSVA2014	647	T	A	NS2	6	missense_variant	p.Asn6Lys	NewRSVA2014_647_A	RSVA	7	1	0	0	0	0	0	0	0.0030581	0	0
NewRSVA2014	647	T	C	NS2	6	synonymous_variant	p.Asn6Asn	NewRSVA2014_647_C	RSVA	5	0	0	2	11	0	0	0	0.0397554	0	0
NewRSVA2014	648	G	A	NS2	7	missense_variant	p.Asp7Asn	NewRSVA2014_648_A	RSVA	7	1	0	0	0	0	0	0	0.0030581	0	0
NewRSVA2014	650	T	C	NS2	7	synonymous_variant	p.Asp7Asp	NewRSVA2014_650_C	RSVA	7	0	1	0	1	0	0	0	0.00611621	0	0
NewRSVA2014	651	A	G	NS2	8	missense_variant	p.Thr8Ala	NewRSVA2014_651_G	RSVA	7	0	0	0	0	0	3	0	0	0.0128205	0
NewRSVA2014	652	C	A	NS2	8	missense_variant	p.Thr8Asn	NewRSVA2014_652_A	RSVA	7	0	0	0	0	1	0	0	0	0.0042735	0
NewRSVA2014	653	C	T	NS2	8	synonymous_variant	p.Thr8Thr	NewRSVA2014_653_T	RSVA	3	0	0	6	21	8	16	8	0.0825688	0.102564	0.177778
NewRSVA2014	654	A	C	NS2	9	missense_variant	p.Thr9Pro	NewRSVA2014_654_C	RSVA	7	0	1	0	0	0	0	0	0.0030581	0	0
NewRSVA2014	655	C	T	NS2	9	missense_variant	p.Thr9Ile	NewRSVA2014_655_T	RSVA	7	0	0	2	0	0	0	0	0.00611621	0	0
NewRSVA2014	657	C	T	NS2	10	missense_variant	p.Pro10Ser	NewRSVA2014_657_T	RSVA	4	0	0	5	59	0	0	0	0.195719	0	0
NewRSVA2014	659	A	G	NS2	10	synonymous_variant	p.Pro10Pro	NewRSVA2014_659_G	RSVA	7	0	0	0	3	0	0	0	0.00917431	0	0
NewRSVA2014	662	A	G	NS2	11	synonymous_variant	p.Gln11Gln	NewRSVA2014_662_G	RSVA	7	0	2	0	0	0	0	0	0.00611621	0	0
NewRSVA2014	664	G	A	NS2	12	missense_variant	p.Arg12Lys	NewRSVA2014_664_A	RSVA	7	0	0	0	1	0	0	0	0.0030581	0	0
NewRSVA2014	666	C	T	NS2	13	synonymous_variant	p.Leu13Leu	NewRSVA2014_666_T	RSVA	7	0	0	1	0	0	0	0	0.0030581	0	0
NewRSVA2014	668	G	A	NS2	13	synonymous_variant	p.Leu13Leu	NewRSVA2014_668_A	RSVA	7	0	0	0	5	0	0	0	0.0152905	0	0
NewRSVA2014	668	G	C	NS2	13	synonymous_variant	p.Leu13Leu	NewRSVA2014_668_C	RSVA	7	0	1	0	0	0	0	0	0.0030581	0	0
NewRSVA2014	669	A	T	NS2	14	missense_variant	p.Met14Leu	NewRSVA2014_669_T	RSVA	7	0	0	0	0	1	0	0	0	0.0042735	0
NewRSVA2014	672	A	G	NS2	15	missense_variant	p.Ile15Val	NewRSVA2014_672_G	RSVA	7	0	0	1	4	0	0	0	0.0152905	0	0
NewRSVA2014	683	G	A	NS2	18	missense_variant	p.Met18Ile	NewRSVA2014_683_A	RSVA	7	0	0	0	1	0	0	1	0.0030581	0	0.0222222
NewRSVA2014	690	T	C	NS2	21	synonymous_variant	p.Leu21Leu	NewRSVA2014_690_C	RSVA	5	0	0	2	37	0	1	0	0.119266	0.0042735	0
NewRSVA2014	691	T	C	NS2	21	missense_variant	p.Leu21Ser	NewRSVA2014_691_C	RSVA	7	1	0	0	0	0	0	0	0.0030581	0	0
NewRSVA2014	695	G	A	NS2	22	synonymous_variant	p.Ser22Ser	NewRSVA2014_695_A	RSVA	8	2	6	27	178	47	100	20	0.651376	0.628205	0.444444
NewRSVA2014	695	G	T	NS2	22	synonymous_variant	p.Ser22Ser	NewRSVA2014_695_T	RSVA	7	1	0	0	0	0	0	0	0.0030581	0	0
NewRSVA2014	698	T	C	NS2	23	synonymous_variant	p.Leu23Leu	NewRSVA2014_698_C	RSVA	7	0	0	0	4	0	0	0	0.0122324	0	0
NewRSVA2014	704	T	C	NS2	25	synonymous_variant	p.Thr25Thr	NewRSVA2014_704_C	RSVA	7	0	1	2	1	0	0	0	0.0122324	0	0
NewRSVA2014	706	T	C	NS2	26	missense_variant	p.Ile26Thr	NewRSVA2014_706_C	RSVA	7	0	0	0	1	0	1	0	0.0030581	0.0042735	0
NewRSVA2014	711	A	G	NS2	28	missense_variant	p.Thr28Ala	NewRSVA2014_711_G	RSVA	7	0	0	0	0	0	1	0	0	0.0042735	0
NewRSVA2014	712	C	T	NS2	28	missense_variant	p.Thr28Ile	NewRSVA2014_712_T	RSVA	7	0	0	2	5	0	0	0	0.0214067	0	0
NewRSVA2014	713	A	G	NS2	28	synonymous_variant	p.Thr28Thr	NewRSVA2014_713_G	RSVA	7	0	0	0	0	0	0	2	0	0	0.0444444
NewRSVA2014	717	C	T	NS2	30	synonymous_variant	p.Leu30Leu	NewRSVA2014_717_T	RSVA	7	0	0	0	0	0	0	1	0	0	0.0222222
NewRSVA2014	722	C	A	NS2	31	synonymous_variant	p.Thr31Thr	NewRSVA2014_722_A	RSVA	7	0	0	1	0	5	5	0	0.0030581	0.042735	0
NewRSVA2014	722	C	T	NS2	31	synonymous_variant	p.Thr31Thr	NewRSVA2014_722_T	RSVA	7	0	0	1	1	0	1	0	0.00611621	0.0042735	0
NewRSVA2014	725	A	G	NS2	32	synonymous_variant	p.Arg32Arg	NewRSVA2014_725_G	RSVA	7	0	0	0	0	0	0	1	0	0	0.0222222
NewRSVA2014	728	T	C	NS2	33	synonymous_variant	p.Asp33Asp	NewRSVA2014_728_C	RSVA	8	0	4	27	158	46	117	40	0.577982	0.696581	0.888889
NewRSVA2014	731	C	T	NS2	34	synonymous_variant	p.Ile34Ile	NewRSVA2014_731_T	RSVA	7	0	0	0	2	0	0	0	0.00611621	0	0
NewRSVA2014	740	T	C	NS2	37	synonymous_variant	p.His37His	NewRSVA2014_740_C	RSVA	7	2	0	0	0	0	0	0	0.00611621	0	0
NewRSVA2014	746	T	C	NS2	39	synonymous_variant	p.Phe39Phe	NewRSVA2014_746_C	RSVA	7	0	1	2	1	0	0	0	0.0122324	0	0
NewRSVA2014	752	C	T	NS2	41	synonymous_variant	p.Tyr41Tyr	NewRSVA2014_752_T	RSVA	7	3	1	0	0	0	0	0	0.0122324	0	0
NewRSVA2014	758	A	G	NS2	43	missense_variant	p.Ile43Met	NewRSVA2014_758_G	RSVA	7	0	0	0	0	0	1	0	0	0.0042735	0
NewRSVA2014	770	C	T	NS2	47	synonymous_variant	p.Cys47Cys	NewRSVA2014_770_T	RSVA	7	0	0	1	0	0	0	1	0.0030581	0	0.0222222
NewRSVA2014	774	G	T	NS2	49	missense_variant	p.Val49Leu	NewRSVA2014_774_T	RSVA	7	0	1	0	0	0	0	0	0.0030581	0	0
NewRSVA2014	778	G	A	NS2	50	missense_variant	p.Arg50Lys	NewRSVA2014_778_A	RSVA	3	0	0	0	0	0	2	12	0	0.00854701	0.266667
NewRSVA2014	779	A	G	NS2	50	synonymous_variant	p.Arg50Arg	NewRSVA2014_779_G	RSVA	3	0	0	0	0	0	0	8	0	0	0.177778
NewRSVA2014	783	C	T	NS2	52	missense_variant	p.Leu52Phe	NewRSVA2014_783_T	RSVA	7	0	0	0	1	0	0	0	0.0030581	0	0
NewRSVA2014	785	T	A	NS2	52	synonymous_variant	p.Leu52Leu	NewRSVA2014_785_A	RSVA	7	1	0	0	0	0	0	0	0.0030581	0	0
NewRSVA2014	786	G	A	NS2	53	missense_variant	p.Asp53Asn	NewRSVA2014_786_A	RSVA	3	0	0	0	0	0	27	9	0	0.115385	0.2
NewRSVA2014	788	T	C	NS2	53	synonymous_variant	p.Asp53Asp	NewRSVA2014_788_C	RSVA	7	0	0	0	0	0	1	0	0	0.0042735	0
NewRSVA2014	793	G	A	NS2	55	missense_variant	p.Arg55Lys	NewRSVA2014_793_A	RSVA	7	0	0	1	0	0	0	0	0.0030581	0	0
NewRSVA2014	797	G	A	NS2	56	synonymous_variant	p.Gln56Gln	NewRSVA2014_797_A	RSVA	5	1	2	8	1	0	4	0	0.0366972	0.017094	0
NewRSVA2014	800	C	A	NS2	57	synonymous_variant	p.Ala57Ala	NewRSVA2014_800_A	RSVA	7	0	0	0	0	1	0	0	0	0.0042735	0
NewRSVA2014	800	C	T	NS2	57	synonymous_variant	p.Ala57Ala	NewRSVA2014_800_T	RSVA	7	0	0	0	0	1	0	0	0	0.0042735	0
NewRSVA2014	804	T	C	NS2	59	missense_variant	p.Phe59Leu	NewRSVA2014_804_C	RSVA	7	0	0	0	1	0	0	0	0.0030581	0	0
NewRSVA2014	806	T	C	NS2	59	synonymous_variant	p.Phe59Phe	NewRSVA2014_806_C	RSVA	7	0	1	0	1	0	0	0	0.00611621	0	0
NewRSVA2014	809	A	G	NS2	60	synonymous_variant	p.Thr60Thr	NewRSVA2014_809_G	RSVA	7	0	0	0	0	0	1	0	0	0.0042735	0
NewRSVA2014	812	T	C	NS2	61	synonymous_variant	p.Phe61Phe	NewRSVA2014_812_C	RSVA	5	0	0	2	10	0	0	0	0.0366972	0	0
NewRSVA2014	813	C	T	NS2	62	synonymous_variant	p.Leu62Leu	NewRSVA2014_813_T	RSVA	7	0	0	0	1	0	0	0	0.0030581	0	0
NewRSVA2014	815	G	A	NS2	62	synonymous_variant	p.Leu62Leu	NewRSVA2014_815_A	RSVA	7	0	0	0	0	0	1	0	0	0.0042735	0
NewRSVA2014	818	C	A	NS2	63	synonymous_variant	p.Val63Val	NewRSVA2014_818_A	RSVA	7	0	0	0	0	0	0	1	0	0	0.0222222
NewRSVA2014	818	C	T	NS2	63	synonymous_variant	p.Val63Val	NewRSVA2014_818_T	RSVA	7	1	0	0	0	0	0	0	0.0030581	0	0
NewRSVA2014	821	C	T	NS2	64	synonymous_variant	p.Asn64Asn	NewRSVA2014_821_T	RSVA	7	0	0	0	0	0	16	1	0	0.0683761	0.0222222
NewRSVA2014	837	T	A	NS2	70	missense_variant	p.Leu70Met	NewRSVA2014_837_A	RSVA	7	0	0	0	0	0	1	0	0	0.0042735	0
NewRSVA2014	842	C	A	NS2	71	missense_variant	p.His71Gln	NewRSVA2014_842_A	RSVA	7	0	0	0	2	0	0	0	0.00611621	0	0
NewRSVA2014	845	A	G	NS2	72	synonymous_variant	p.Lys72Lys	NewRSVA2014_845_G	RSVA	7	0	0	0	0	0	1	0	0	0.0042735	0
NewRSVA2014	848	G	A	NS2	73	synonymous_variant	p.Val73Val	NewRSVA2014_848_A	RSVA	7	0	1	2	0	0	0	0	0.00917431	0	0
NewRSVA2014	848	G	T	NS2	73	synonymous_variant	p.Val73Val	NewRSVA2014_848_T	RSVA	7	1	0	0	0	0	0	0	0.0030581	0	0
NewRSVA2014	857	T	C	NS2	76	synonymous_variant	p.Thr76Thr	NewRSVA2014_857_C	RSVA	5	0	0	6	6	0	0	0	0.0366972	0	0
NewRSVA2014	861	T	C	NS2	78	missense_variant	p.Tyr78His	NewRSVA2014_861_C	RSVA	7	0	0	0	1	0	0	0	0.0030581	0	0
NewRSVA2014	863	T	C	NS2	78	synonymous_variant	p.Tyr78Tyr	NewRSVA2014_863_C	RSVA	5	0	0	4	10	0	1	0	0.0428135	0.0042735	0
NewRSVA2014	872	T	C	NS2	81	synonymous_variant	p.Tyr81Tyr	NewRSVA2014_872_C	RSVA	7	0	0	0	0	0	2	0	0	0.00854701	0
NewRSVA2014	881	C	T	NS2	84	synonymous_variant	p.Tyr84Tyr	NewRSVA2014_881_T	RSVA	7	0	0	2	0	0	1	0	0.00611621	0.0042735	0
NewRSVA2014	885	A	G	NS2	86	missense_variant	p.Thr86Ala	NewRSVA2014_885_G	RSVA	7	0	0	0	0	0	1	0	0	0.0042735	0
NewRSVA2014	893	T	C	NS2	88	synonymous_variant	p.Tyr88Tyr	NewRSVA2014_893_C	RSVA	7	0	0	8	0	0	0	2	0.0244648	0	0.0444444
NewRSVA2014	896	C	T	NS2	89	synonymous_variant	p.Gly89Gly	NewRSVA2014_896_T	RSVA	7	2	0	2	2	0	0	0	0.0183486	0	0
NewRSVA2014	899	T	C	NS2	90	synonymous_variant	p.Thr90Thr	NewRSVA2014_899_C	RSVA	3	0	0	0	0	0	0	5	0	0	0.111111
NewRSVA2014	902	C	T	NS2	91	synonymous_variant	p.Phe91Phe	NewRSVA2014_902_T	RSVA	7	0	0	1	3	0	0	0	0.0122324	0	0
NewRSVA2014	905	T	A	NS2	92	synonymous_variant	p.Pro92Pro	NewRSVA2014_905_A	RSVA	7	2	0	0	0	0	0	0	0.00611621	0	0
NewRSVA2014	908	G	A	NS2	93	missense_variant	p.Met93Ile	NewRSVA2014_908_A	RSVA	7	0	0	0	0	0	1	0	0	0.0042735	0
NewRSVA2014	917	T	C	NS2	96	synonymous_variant	p.Phe96Phe	NewRSVA2014_917_C	RSVA	5	0	0	0	22	3	5	1	0.0672783	0.034188	0.0222222
NewRSVA2014	920	C	T	NS2	97	synonymous_variant	p.Ile97Ile	NewRSVA2014_920_T	RSVA	7	0	0	0	1	0	0	0	0.0030581	0	0
NewRSVA2014	923	T	C	NS2	98	synonymous_variant	p.Asn98Asn	NewRSVA2014_923_C	RSVA	7	0	0	0	1	0	0	0	0.0030581	0	0
NewRSVA2014	929	T	C	NS2	100	synonymous_variant	p.Asp100Asp	NewRSVA2014_929_C	RSVA	7	0	0	0	1	0	0	0	0.0030581	0	0
NewRSVA2014	933	T	C	NS2	102	missense_variant	p.Phe102Leu	NewRSVA2014_933_C	RSVA	7	0	0	0	0	0	1	0	0	0.0042735	0
NewRSVA2014	936	T	C	NS2	103	synonymous_variant	p.Leu103Leu	NewRSVA2014_936_C	RSVA	7	0	0	0	0	0	1	1	0	0.0042735	0.0222222
NewRSVA2014	941	A	G	NS2	104	synonymous_variant	p.Glu104Glu	NewRSVA2014_941_G	RSVA	7	1	0	0	0	0	0	0	0.0030581	0	0
NewRSVA2014	944	C	T	NS2	105	synonymous_variant	p.Cys105Cys	NewRSVA2014_944_T	RSVA	7	0	1	0	0	0	0	0	0.0030581	0	0
NewRSVA2014	950	C	A	NS2	107	synonymous_variant	p.Gly107Gly	NewRSVA2014_950_A	RSVA	7	0	0	0	0	0	0	1	0	0	0.0222222
NewRSVA2014	953	T	C	NS2	108	synonymous_variant	p.Ile108Ile	NewRSVA2014_953_C	RSVA	7	0	0	0	0	0	1	0	0	0.0042735	0
NewRSVA2014	959	T	C	NS2	110	synonymous_variant	p.Pro110Pro	NewRSVA2014_959_C	RSVA	3	0	1	0	0	0	0	8	0.0030581	0	0.177778
NewRSVA2014	962	C	T	NS2	111	synonymous_variant	p.Thr111Thr	NewRSVA2014_962_T	RSVA	7	0	0	1	0	0	0	0	0.0030581	0	0
NewRSVA2014	971	A	C	NS2	114	synonymous_variant	p.Thr114Thr	NewRSVA2014_971_C	RSVA	2	0	2	0	22	4	22	21	0.0733945	0.111111	0.466667
NewRSVA2014	971	A	G	NS2	114	synonymous_variant	p.Thr114Thr	NewRSVA2014_971_G	RSVA	7	0	0	0	0	0	1	0	0	0.0042735	0
NewRSVA2014	971	A	T	NS2	114	synonymous_variant	p.Thr114Thr	NewRSVA2014_971_T	RSVA	7	0	0	0	0	0	3	0	0	0.0128205	0
NewRSVA2014	976	T	C	NS2	116	missense_variant	p.Ile116Thr	NewRSVA2014_976_C	RSVA	7	0	0	0	0	0	0	2	0	0	0.0444444
NewRSVA2014	983	C	T	NS2	118	synonymous_variant	p.Tyr118Tyr	NewRSVA2014_983_T	RSVA	7	0	1	0	1	0	0	0	0.00611621	0	0
NewRSVA2014	989	T	C	NS2	120	synonymous_variant	p.Tyr120Tyr	NewRSVA2014_989_C	RSVA	7	0	1	0	0	0	6	0	0.0030581	0.025641	0
NewRSVA2014	992	T	C	NS2	121	synonymous_variant	p.Asp121Asp	NewRSVA2014_992_C	RSVA	4	0	0	6	59	0	0	0	0.198777	0	0
NewRSVA2014	1001	A	T	NS2	124	synonymous_variant	p.Pro124Pro	NewRSVA2014_1001_T	RSVA	7	1	0	0	0	0	0	0	0.0030581	0	0
NewRSVA2014	1003	G	A	NS2	125	splice_region_variant&stop_retained_variant	p.Ter125Ter	NewRSVA2014_1003_A	RSVA	1	0	0	0	9	36	75	0	0.0275229	0.474359	0
NewRSVA2014	1007	A	C	N		upstream_gene_variant		NewRSVA2014_1007_C	RSVA	7	0	2	0	0	0	0	0	0.00611621	0	0
NewRSVA2014	1009	C	A	N		upstream_gene_variant		NewRSVA2014_1009_A	RSVA	7	0	1	0	0	0	0	0	0.0030581	0	0
NewRSVA2014	1010	A	G	N		upstream_gene_variant		NewRSVA2014_1010_G	RSVA	7	0	0	0	6	0	0	0	0.0183486	0	0
NewRSVA2014	1010	A	T	N		upstream_gene_variant		NewRSVA2014_1010_T	RSVA	7	0	0	0	1	0	0	0	0.0030581	0	0
NewRSVA2014	1011	A	G	N		upstream_gene_variant		NewRSVA2014_1011_G	RSVA	7	0	1	0	0	0	0	0	0.0030581	0	0
NewRSVA2014	1011	A	T	N		upstream_gene_variant		NewRSVA2014_1011_T	RSVA	7	0	0	0	1	0	0	0	0.0030581	0	0
NewRSVA2014	1012	A	G	N		upstream_gene_variant		NewRSVA2014_1012_G	RSVA	7	0	0	0	2	0	0	0	0.00611621	0	0
NewRSVA2014	1014	C	A	N		upstream_gene_variant		NewRSVA2014_1014_A	RSVA	6	0	0	0	0	0	36	1	0	0.153846	0.0222222
NewRSVA2014	1014	C	T	N		upstream_gene_variant		NewRSVA2014_1014_T	RSVA	7	0	0	0	6	0	1	0	0.0183486	0.0042735	0
NewRSVA2014	1027	A	T	N		upstream_gene_variant		NewRSVA2014_1027_T	RSVA	7	2	0	0	0	0	0	0	0.00611621	0	0
NewRSVA2014	1030	C	A	N		upstream_gene_variant		NewRSVA2014_1030_A	RSVA	5	28	4	0	0	0	0	0	0.0978593	0	0
NewRSVA2014	1030	C	T	N		upstream_gene_variant		NewRSVA2014_1030_T	RSVA	5	10	0	0	1	0	0	0	0.0336391	0	0
NewRSVA2014	1031	G	A	N		upstream_gene_variant		NewRSVA2014_1031_A	RSVA	8	1	4	24	157	45	93	20	0.568807	0.589744	0.444444
NewRSVA2014	1035	T	C	N		upstream_gene_variant		NewRSVA2014_1035_C	RSVA	7	0	1	0	1	0	0	0	0.00611621	0	0
NewRSVA2014	1038	C	A	N		upstream_gene_variant		NewRSVA2014_1038_A	RSVA	7	0	0	0	0	0	0	1	0	0	0.0222222
NewRSVA2014	1039	A	T	N		upstream_gene_variant		NewRSVA2014_1039_T	RSVA	7	0	0	0	0	0	1	0	0	0.0042735	0
NewRSVA2014	1040	A	G	N		upstream_gene_variant		NewRSVA2014_1040_G	RSVA	2	0	2	0	22	4	25	21	0.0733945	0.123932	0.466667
NewRSVA2014	1041	C	A	N		upstream_gene_variant		NewRSVA2014_1041_A	RSVA	7	0	0	0	0	0	2	0	0	0.00854701	0
NewRSVA2014	1043	T	C	N		upstream_gene_variant		NewRSVA2014_1043_C	RSVA	4	53	4	2	3	0	0	0	0.189602	0	0
NewRSVA2014	1050	T	C	N		upstream_gene_variant		NewRSVA2014_1050_C	RSVA	7	0	0	0	0	0	0	3	0	0	0.0666667
NewRSVA2014	1051	A	G	N		upstream_gene_variant		NewRSVA2014_1051_G	RSVA	7	0	0	1	0	0	0	0	0.0030581	0	0
NewRSVA2014	1052	A	G	N		upstream_gene_variant		NewRSVA2014_1052_G	RSVA	2	0	0	0	1	1	20	21	0.0030581	0.0897436	0.466667
NewRSVA2014	1056	C	A	N		upstream_gene_variant		NewRSVA2014_1056_A	RSVA	7	7	0	0	0	0	0	0	0.0214067	0	0
NewRSVA2014	1058	C	T	N		upstream_gene_variant		NewRSVA2014_1058_T	RSVA	7	0	0	0	0	0	3	0	0	0.0128205	0
NewRSVA2014	1059	T	C	N		upstream_gene_variant		NewRSVA2014_1059_C	RSVA	2	0	2	0	1	1	20	21	0.00917431	0.0897436	0.466667
NewRSVA2014	1060	C	A	N		upstream_gene_variant		NewRSVA2014_1060_A	RSVA	7	0	0	0	1	0	0	0	0.0030581	0	0
NewRSVA2014	1061	C	T	N		upstream_gene_variant		NewRSVA2014_1061_T	RSVA	5	7	0	2	9	0	1	0	0.0550459	0.0042735	0
NewRSVA2014	1063	T	C	N		upstream_gene_variant		NewRSVA2014_1063_C	RSVA	7	0	1	0	0	0	0	3	0.0030581	0	0.0666667
NewRSVA2014	1065	G	A	N		upstream_gene_variant		NewRSVA2014_1065_A	RSVA	6	0	0	2	3	1	63	5	0.0152905	0.273504	0.111111
NewRSVA2014	1066	T	A	N		upstream_gene_variant		NewRSVA2014_1066_A	RSVA	4	0	2	13	60	1	5	11	0.229358	0.025641	0.244444
NewRSVA2014	1067	C	T	N		upstream_gene_variant		NewRSVA2014_1067_T	RSVA	7	0	3	1	1	0	1	0	0.0152905	0.0042735	0
NewRSVA2014	1068	C	T	N		upstream_gene_variant		NewRSVA2014_1068_T	RSVA	7	0	0	1	3	0	3	0	0.0122324	0.0128205	0
NewRSVA2014	1070	A	G	N		upstream_gene_variant		NewRSVA2014_1070_G	RSVA	5	6	3	8	1	0	0	0	0.0550459	0	0
NewRSVA2014	1073	G	A	N		upstream_gene_variant		NewRSVA2014_1073_A	RSVA	7	0	0	4	1	1	0	0	0.0152905	0.0042735	0
NewRSVA2014	1073	G	T	N		upstream_gene_variant		NewRSVA2014_1073_T	RSVA	7	0	0	0	1	0	0	0	0.0030581	0	0
NewRSVA2014	1074	G	A	N		upstream_gene_variant		NewRSVA2014_1074_A	RSVA	7	0	1	0	0	0	0	0	0.0030581	0	0
NewRSVA2014	1076	G	A	N		upstream_gene_variant		NewRSVA2014_1076_A	RSVA	7	1	0	0	1	0	0	4	0.00611621	0	0.0888889
NewRSVA2014	1077	C	A	N		upstream_gene_variant		NewRSVA2014_1077_A	RSVA	7	0	0	0	1	0	0	0	0.0030581	0	0
NewRSVA2014	1077	C	T	N		upstream_gene_variant		NewRSVA2014_1077_T	RSVA	7	0	0	0	0	0	0	1	0	0	0.0222222
NewRSVA2014	1078	C	T	N		upstream_gene_variant		NewRSVA2014_1078_T	RSVA	7	0	0	4	1	0	0	0	0.0152905	0	0
NewRSVA2014	1079	T	A	N		upstream_gene_variant		NewRSVA2014_1079_A	RSVA	7	0	0	0	1	0	0	0	0.0030581	0	0
NewRSVA2014	1079	T	C	N		upstream_gene_variant		NewRSVA2014_1079_C	RSVA	8	0	3	27	153	43	91	8	0.559633	0.57265	0.177778
NewRSVA2014	1080	G	A	N		upstream_gene_variant		NewRSVA2014_1080_A	RSVA	7	1	0	7	0	0	2	0	0.0244648	0.00854701	0
NewRSVA2014	1081	A	G	N		upstream_gene_variant		NewRSVA2014_1081_G	RSVA	7	3	0	0	0	0	3	0	0.00917431	0.0128205	0
NewRSVA2014	1082	A	C	N		upstream_gene_variant		NewRSVA2014_1082_C	RSVA	2	0	2	0	1	1	20	21	0.00917431	0.0897436	0.466667
NewRSVA2014	1084	A	C	N		upstream_gene_variant		NewRSVA2014_1084_C	RSVA	6	0	0	0	0	16	62	0	0	0.333333	0
NewRSVA2014	1084	A	T	N		upstream_gene_variant		NewRSVA2014_1084_T	RSVA	7	0	0	0	0	0	3	0	0	0.0128205	0
NewRSVA2014	1087	A	G	N		upstream_gene_variant		NewRSVA2014_1087_G	RSVA	7	0	0	0	0	0	1	0	0	0.0042735	0
NewRSVA2014	1094	T	A	N		upstream_gene_variant		NewRSVA2014_1094_A	RSVA	7	0	0	0	0	0	1	0	0	0.0042735	0
NewRSVA2014	1096	T	TA	N		upstream_gene_variant		NewRSVA2014_1096_TA	RSVA	7	0	0	0	5	0	0	0	0.0152905	0	0
NewRSVA2014	1096	T	TAA	N		upstream_gene_variant		NewRSVA2014_1096_TAA	RSVA	7	0	2	0	0	0	0	0	0.00611621	0	0
NewRSVA2014	1101	T	A	N		upstream_gene_variant		NewRSVA2014_1101_A	RSVA	7	0	0	0	1	1	5	0	0.0030581	0.025641	0
NewRSVA2014	1102	T	A	N		upstream_gene_variant		NewRSVA2014_1102_A	RSVA	7	0	0	0	0	0	0	1	0	0	0.0222222
NewRSVA2014	1102	T	C	N		upstream_gene_variant		NewRSVA2014_1102_C	RSVA	7	0	0	0	2	1	0	0	0.00611621	0.0042735	0
NewRSVA2014	1103	A	G	N		upstream_gene_variant		NewRSVA2014_1103_G	RSVA	7	0	0	0	3	0	0	0	0.00917431	0	0
NewRSVA2014	1104	A	G	N		upstream_gene_variant		NewRSVA2014_1104_G	RSVA	7	0	0	0	0	1	0	1	0	0.0042735	0.0222222
NewRSVA2014	1106	G	A	N		upstream_gene_variant		NewRSVA2014_1106_A	RSVA	7	0	0	0	0	1	7	0	0	0.034188	0
NewRSVA2014	1106	G	T	N		upstream_gene_variant		NewRSVA2014_1106_T	RSVA	7	0	0	0	0	0	1	0	0	0.0042735	0
NewRSVA2014	1107	A	G	N		upstream_gene_variant		NewRSVA2014_1107_G	RSVA	7	0	0	0	1	0	2	0	0.0030581	0.00854701	0
NewRSVA2014	1108	G	A	N		upstream_gene_variant		NewRSVA2014_1108_A	RSVA	1	0	0	2	2	20	122	4	0.0122324	0.606838	0.0888889
NewRSVA2014	1109	A	G	N		upstream_gene_variant		NewRSVA2014_1109_G	RSVA	2	0	0	0	0	0	19	19	0	0.0811966	0.422222
NewRSVA2014	1110	G	A	N		upstream_gene_variant		NewRSVA2014_1110_A	RSVA	7	0	0	0	1	1	0	1	0.0030581	0.0042735	0.0222222
NewRSVA2014	1112	C	T	N		upstream_gene_variant		NewRSVA2014_1112_T	RSVA	7	0	0	1	0	0	3	0	0.0030581	0.0128205	0
NewRSVA2014	1116	A	G	N		upstream_gene_variant		NewRSVA2014_1116_G	RSVA	7	0	0	0	0	0	1	0	0	0.0042735	0
NewRSVA2014	1117	G	A	N		upstream_gene_variant		NewRSVA2014_1117_A	RSVA	7	0	0	0	0	0	1	0	0	0.0042735	0
NewRSVA2014	1120	G	A	N		upstream_gene_variant		NewRSVA2014_1120_A	RSVA	7	1	0	0	0	0	0	0	0.0030581	0	0
NewRSVA2014	1120	G	T	N		upstream_gene_variant		NewRSVA2014_1120_T	RSVA	5	0	1	9	1	0	0	0	0.0336391	0	0
NewRSVA2014	1124	G	A	N		upstream_gene_variant		NewRSVA2014_1124_A	RSVA	7	0	0	0	1	0	0	0	0.0030581	0	0
NewRSVA2014	1125	A	G	N		upstream_gene_variant		NewRSVA2014_1125_G	RSVA	7	0	0	0	0	0	1	0	0	0.0042735	0
NewRSVA2014	1137	C	T	N		upstream_gene_variant		NewRSVA2014_1137_T	RSVA	7	0	0	0	1	0	0	0	0.0030581	0	0
NewRSVA2014	1152	G	A	N	4	missense_variant	p.Ser4Asn	NewRSVA2014_1152_A	RSVA	7	1	0	0	0	0	0	0	0.0030581	0	0
NewRSVA2014	1159	C	T	N	6	synonymous_variant	p.Val6Val	NewRSVA2014_1159_T	RSVA	7	0	0	0	1	2	0	0	0.0030581	0.00854701	0
NewRSVA2014	1163	T	C	N	8	synonymous_variant	p.Leu8Leu	NewRSVA2014_1163_C	RSVA	7	0	0	0	0	2	0	0	0	0.00854701	0
NewRSVA2014	1165	G	A	N	8	synonymous_variant	p.Leu8Leu	NewRSVA2014_1165_A	RSVA	7	0	0	1	0	0	0	0	0.0030581	0	0
NewRSVA2014	1168	T	C	N	9	synonymous_variant	p.Asn9Asn	NewRSVA2014_1168_C	RSVA	7	0	0	0	0	1	5	1	0	0.025641	0.0222222
NewRSVA2014	1171	T	C	N	10	synonymous_variant	p.Asp10Asp	NewRSVA2014_1171_C	RSVA	7	0	0	0	0	0	11	0	0	0.0470085	0
NewRSVA2014	1180	C	T	N	13	synonymous_variant	p.Asn13Asn	NewRSVA2014_1180_T	RSVA	7	0	0	0	0	0	1	0	0	0.0042735	0
NewRSVA2014	1193	C	T	N	18	synonymous_variant	p.Leu18Leu	NewRSVA2014_1193_T	RSVA	7	1	0	0	0	0	0	0	0.0030581	0	0
NewRSVA2014	1204	C	T	N	21	synonymous_variant	p.Ser21Ser	NewRSVA2014_1204_T	RSVA	7	0	0	0	0	0	1	1	0	0.0042735	0.0222222
NewRSVA2014	1210	T	C	N	23	synonymous_variant	p.Tyr23Tyr	NewRSVA2014_1210_C	RSVA	7	0	0	0	0	0	4	0	0	0.017094	0
NewRSVA2014	1213	C	T	N	24	synonymous_variant	p.Thr24Thr	NewRSVA2014_1213_T	RSVA	7	0	2	2	1	0	0	0	0.0152905	0	0
NewRSVA2014	1222	G	A	N	27	synonymous_variant	p.Arg27Arg	NewRSVA2014_1222_A	RSVA	7	0	0	0	0	0	1	2	0	0.0042735	0.0444444
NewRSVA2014	1222	G	T	N	27	synonymous_variant	p.Arg27Arg	NewRSVA2014_1222_T	RSVA	7	1	0	0	0	0	0	0	0.0030581	0	0
NewRSVA2014	1228	A	T	N	29	synonymous_variant	p.Thr29Thr	NewRSVA2014_1228_T	RSVA	3	0	0	0	0	0	17	5	0	0.0726496	0.111111
NewRSVA2014	1232	G	A	N	31	missense_variant	p.Asp31Asn	NewRSVA2014_1232_A	RSVA	7	0	0	0	1	0	0	0	0.0030581	0	0
NewRSVA2014	1234	C	T	N	31	synonymous_variant	p.Asp31Asp	NewRSVA2014_1234_T	RSVA	7	0	0	0	0	0	3	0	0	0.0128205	0
NewRSVA2014	1237	C	T	N	32	synonymous_variant	p.Ser32Ser	NewRSVA2014_1237_T	RSVA	7	0	0	0	0	0	1	1	0	0.0042735	0.0222222
NewRSVA2014	1239	T	C	N	33	missense_variant	p.Ile33Thr	NewRSVA2014_1239_C	RSVA	7	1	0	0	0	0	1	0	0.0030581	0.0042735	0
NewRSVA2014	1240	T	C	N	33	synonymous_variant	p.Ile33Ile	NewRSVA2014_1240_C	RSVA	7	0	0	0	0	0	1	0	0	0.0042735	0
NewRSVA2014	1249	T	C	N	36	synonymous_variant	p.Pro36Pro	NewRSVA2014_1249_C	RSVA	7	0	0	0	0	2	10	1	0	0.0512821	0.0222222
NewRSVA2014	1252	T	C	N	37	synonymous_variant	p.Asn37Asn	NewRSVA2014_1252_C	RSVA	7	0	0	0	0	0	1	0	0	0.0042735	0
NewRSVA2014	1255	T	C	N	38	synonymous_variant	p.Tyr38Tyr	NewRSVA2014_1255_C	RSVA	3	0	0	4	20	8	15	8	0.0733945	0.0982906	0.177778
NewRSVA2014	1257	A	G	N	39	missense_variant	p.Asp39Gly	NewRSVA2014_1257_G	RSVA	7	0	0	0	0	0	1	0	0	0.0042735	0
NewRSVA2014	1261	G	A	N	40	synonymous_variant	p.Val40Val	NewRSVA2014_1261_A	RSVA	7	0	0	7	0	0	0	0	0.0214067	0	0
NewRSVA2014	1264	G	A	N	41	synonymous_variant	p.Gln41Gln	NewRSVA2014_1264_A	RSVA	7	0	0	0	0	0	2	0	0	0.00854701	0
NewRSVA2014	1270	C	T	N	43	synonymous_variant	p.His43His	NewRSVA2014_1270_T	RSVA	7	0	3	0	0	0	7	0	0.00917431	0.0299145	0
NewRSVA2014	1273	T	C	N	44	synonymous_variant	p.Ile44Ile	NewRSVA2014_1273_C	RSVA	7	0	0	1	2	0	2	0	0.00917431	0.00854701	0
NewRSVA2014	1276	T	C	N	45	synonymous_variant	p.Asn45Asn	NewRSVA2014_1276_C	RSVA	7	0	0	0	0	0	0	1	0	0	0.0222222
NewRSVA2014	1279	G	A	N	46	synonymous_variant	p.Lys46Lys	NewRSVA2014_1279_A	RSVA	2	2	0	0	0	0	22	20	0.00611621	0.0940171	0.444444
NewRSVA2014	1285	T	C	N	48	synonymous_variant	p.Cys48Cys	NewRSVA2014_1285_C	RSVA	2	0	0	0	0	0	24	20	0	0.102564	0.444444
NewRSVA2014	1288	C	T	N	49	synonymous_variant	p.Gly49Gly	NewRSVA2014_1288_T	RSVA	7	2	1	0	0	0	0	0	0.00917431	0	0
NewRSVA2014	1300	C	T	N	53	synonymous_variant	p.Ile53Ile	NewRSVA2014_1300_T	RSVA	7	0	0	0	2	0	0	0	0.00611621	0	0
NewRSVA2014	1312	T	C	N	57	synonymous_variant	p.Ala57Ala	NewRSVA2014_1312_C	RSVA	2	0	0	0	2	1	21	21	0.00611621	0.0940171	0.466667
NewRSVA2014	1318	T	C	N	59	synonymous_variant	p.His59His	NewRSVA2014_1318_C	RSVA	5	8	1	7	1	0	0	0	0.0519878	0	0
NewRSVA2014	1324	C	T	N	61	synonymous_variant	p.Phe61Phe	NewRSVA2014_1324_T	RSVA	7	0	0	0	0	0	1	0	0	0.0042735	0
NewRSVA2014	1327	T	A	N	62	synonymous_variant	p.Thr62Thr	NewRSVA2014_1327_A	RSVA	7	0	0	1	0	0	0	0	0.0030581	0	0
NewRSVA2014	1327	T	C	N	62	synonymous_variant	p.Thr62Thr	NewRSVA2014_1327_C	RSVA	7	0	0	1	0	0	0	0	0.0030581	0	0
NewRSVA2014	1333	A	G	N	64	synonymous_variant	p.Leu64Leu	NewRSVA2014_1333_G	RSVA	7	0	0	0	1	0	0	0	0.0030581	0	0
NewRSVA2014	1343	T	C	N	68	synonymous_variant	p.Leu68Leu	NewRSVA2014_1343_C	RSVA	7	0	0	0	1	0	0	0	0.0030581	0	0
NewRSVA2014	1345	A	G	N	68	synonymous_variant	p.Leu68Leu	NewRSVA2014_1345_G	RSVA	7	2	0	0	0	0	0	0	0.00611621	0	0
NewRSVA2014	1351	T	C	N	70	synonymous_variant	p.Ala70Ala	NewRSVA2014_1351_C	RSVA	5	0	0	0	21	3	4	0	0.0642202	0.0299145	0
NewRSVA2014	1351	T	G	N	70	synonymous_variant	p.Ala70Ala	NewRSVA2014_1351_G	RSVA	7	0	0	0	0	0	1	0	0	0.0042735	0
NewRSVA2014	1357	T	C	N	72	synonymous_variant	p.Ser72Ser	NewRSVA2014_1357_C	RSVA	7	0	0	0	0	1	5	1	0	0.025641	0.0222222
NewRSVA2014	1358	A	C	N	73	synonymous_variant	p.Arg73Arg	NewRSVA2014_1358_C	RSVA	7	0	2	0	0	0	0	0	0.00611621	0	0
NewRSVA2014	1360	A	G	N	73	synonymous_variant	p.Arg73Arg	NewRSVA2014_1360_G	RSVA	7	0	0	0	0	0	2	0	0	0.00854701	0
NewRSVA2014	1361	T	C	N	74	synonymous_variant	p.Leu74Leu	NewRSVA2014_1361_C	RSVA	7	0	0	1	1	0	0	0	0.00611621	0	0
NewRSVA2014	1375	C	T	N	78	synonymous_variant	p.Asp78Asp	NewRSVA2014_1375_T	RSVA	7	0	0	0	1	0	0	0	0.0030581	0	0
NewRSVA2014	1378	C	A	N	79	synonymous_variant	p.Thr79Thr	NewRSVA2014_1378_A	RSVA	7	2	0	0	0	0	0	0	0.00611621	0	0
NewRSVA2014	1381	A	G	N	80	missense_variant	p.Ile80Met	NewRSVA2014_1381_G	RSVA	7	0	0	0	0	2	0	0	0	0.00854701	0
NewRSVA2014	1390	C	T	N	83	synonymous_variant	p.Leu83Leu	NewRSVA2014_1390_T	RSVA	7	0	0	0	1	0	0	1	0.0030581	0	0.0222222
NewRSVA2014	1392	A	G	N	84	missense_variant	p.Lys84Arg	NewRSVA2014_1392_G	RSVA	7	0	0	0	0	0	1	0	0	0.0042735	0
NewRSVA2014	1393	A	G	N	84	synonymous_variant	p.Lys84Lys	NewRSVA2014_1393_G	RSVA	7	0	0	0	1	0	0	0	0.0030581	0	0
NewRSVA2014	1399	G	A	N	86	synonymous_variant	p.Ala86Ala	NewRSVA2014_1399_A	RSVA	2	0	3	1	12	2	26	21	0.0489297	0.119658	0.466667
NewRSVA2014	1399	G	T	N	86	synonymous_variant	p.Ala86Ala	NewRSVA2014_1399_T	RSVA	7	0	0	0	0	1	0	0	0	0.0042735	0
NewRSVA2014	1409	G	A	N	90	missense_variant	p.Val90Ile	NewRSVA2014_1409_A	RSVA	7	0	0	0	0	0	0	1	0	0	0.0222222
NewRSVA2014	1411	T	A	N	90	synonymous_variant	p.Val90Val	NewRSVA2014_1411_A	RSVA	7	0	0	0	0	0	1	0	0	0.0042735	0
NewRSVA2014	1411	T	C	N	90	synonymous_variant	p.Val90Val	NewRSVA2014_1411_C	RSVA	2	0	3	0	2	1	21	21	0.0152905	0.0940171	0.466667
NewRSVA2014	1414	G	A	N	91	synonymous_variant	p.Lys91Lys	NewRSVA2014_1414_A	RSVA	7	0	0	0	1	1	1	1	0.0030581	0.00854701	0.0222222
NewRSVA2014	1420	T	C	N	93	synonymous_variant	p.Asn93Asn	NewRSVA2014_1420_C	RSVA	7	0	0	0	1	0	0	0	0.0030581	0	0
NewRSVA2014	1426	G	A	N	95	synonymous_variant	p.Val95Val	NewRSVA2014_1426_A	RSVA	7	0	0	0	0	0	1	0	0	0.0042735	0
NewRSVA2014	1429	T	C	N	96	synonymous_variant	p.Asp96Asp	NewRSVA2014_1429_C	RSVA	7	0	0	0	0	0	4	0	0	0.017094	0
NewRSVA2014	1430	G	A	N	97	missense_variant	p.Val97Ile	NewRSVA2014_1430_A	RSVA	7	0	0	2	0	0	0	0	0.00611621	0	0
NewRSVA2014	1431	T	C	N	97	missense_variant	p.Val97Ala	NewRSVA2014_1431_C	RSVA	7	0	0	0	0	1	0	0	0	0.0042735	0
NewRSVA2014	1442	C	T	N	101	missense_variant	p.Arg101Cys	NewRSVA2014_1442_T	RSVA	7	1	0	0	0	0	0	0	0.0030581	0	0
NewRSVA2014	1444	T	A	N	101	synonymous_variant	p.Arg101Arg	NewRSVA2014_1444_A	RSVA	6	0	0	2	2	1	62	5	0.0122324	0.269231	0.111111
NewRSVA2014	1448	G	A	N	103	missense_variant	p.Asp103Asn	NewRSVA2014_1448_A	RSVA	7	0	0	0	1	0	1	0	0.0030581	0.0042735	0
NewRSVA2014	1450	C	T	N	103	synonymous_variant	p.Asp103Asp	NewRSVA2014_1450_T	RSVA	7	0	0	0	0	6	0	0	0	0.025641	0
NewRSVA2014	1453	T	C	N	104	synonymous_variant	p.Ile104Ile	NewRSVA2014_1453_C	RSVA	2	0	2	3	3	2	84	26	0.0244648	0.367521	0.577778
NewRSVA2014	1459	G	A	N	106	synonymous_variant	p.Gly106Gly	NewRSVA2014_1459_A	RSVA	7	0	0	1	3	0	0	0	0.0122324	0	0
NewRSVA2014	1474	T	C	N	111	synonymous_variant	p.Phe111Phe	NewRSVA2014_1474_C	RSVA	2	0	2	0	1	1	21	21	0.00917431	0.0940171	0.466667
NewRSVA2014	1480	G	A	N	113	synonymous_variant	p.Val113Val	NewRSVA2014_1480_A	RSVA	7	2	0	0	1	0	0	0	0.00917431	0	0
NewRSVA2014	1489	A	G	N	116	synonymous_variant	p.Leu116Leu	NewRSVA2014_1489_G	RSVA	7	1	0	0	0	0	1	0	0.0030581	0.0042735	0
NewRSVA2014	1490	G	A	N	117	missense_variant	p.Ala117Thr	NewRSVA2014_1490_A	RSVA	7	0	1	0	0	0	0	0	0.0030581	0	0
NewRSVA2014	1492	A	G	N	117	synonymous_variant	p.Ala117Ala	NewRSVA2014_1492_G	RSVA	7	0	0	0	1	0	0	0	0.0030581	0	0
NewRSVA2014	1493	A	G	N	118	missense_variant	p.Ser118Gly	NewRSVA2014_1493_G	RSVA	7	3	0	0	0	0	0	0	0.00917431	0	0
NewRSVA2014	1493	A	T	N	118	missense_variant	p.Ser118Cys	NewRSVA2014_1493_T	RSVA	7	0	0	0	0	0	0	1	0	0	0.0222222
NewRSVA2014	1494	G	A	N	118	missense_variant	p.Ser118Asn	NewRSVA2014_1494_A	RSVA	7	0	1	0	0	0	0	0	0.0030581	0	0
NewRSVA2014	1496	T	C	N	119	synonymous_variant	p.Leu119Leu	NewRSVA2014_1496_C	RSVA	7	0	0	0	0	0	1	0	0	0.0042735	0
NewRSVA2014	1498	A	G	N	119	synonymous_variant	p.Leu119Leu	NewRSVA2014_1498_G	RSVA	7	0	1	0	0	0	0	1	0.0030581	0	0.0222222
NewRSVA2014	1501	A	G	N	120	synonymous_variant	p.Thr120Thr	NewRSVA2014_1501_G	RSVA	7	0	0	0	0	1	0	0	0	0.0042735	0
NewRSVA2014	1504	T	A	N	121	synonymous_variant	p.Thr121Thr	NewRSVA2014_1504_A	RSVA	7	0	0	0	0	0	1	0	0	0.0042735	0
NewRSVA2014	1507	A	G	N	122	synonymous_variant	p.Glu122Glu	NewRSVA2014_1507_G	RSVA	7	1	0	0	0	0	0	0	0.0030581	0	0
NewRSVA2014	1510	T	C	N	123	synonymous_variant	p.Ile123Ile	NewRSVA2014_1510_C	RSVA	7	0	0	0	1	0	0	0	0.0030581	0	0
NewRSVA2014	1516	C	T	N	125	synonymous_variant	p.Ile125Ile	NewRSVA2014_1516_T	RSVA	7	0	0	0	0	0	3	0	0	0.0128205	0
NewRSVA2014	1522	T	C	N	127	synonymous_variant	p.Ile127Ile	NewRSVA2014_1522_C	RSVA	7	0	0	0	0	0	0	3	0	0	0.0666667
NewRSVA2014	1525	G	A	N	128	synonymous_variant	p.Glu128Glu	NewRSVA2014_1525_A	RSVA	7	0	0	1	1	0	2	0	0.00611621	0.00854701	0
NewRSVA2014	1534	T	C	N	131	synonymous_variant	p.Ser131Ser	NewRSVA2014_1534_C	RSVA	7	1	0	0	0	0	0	0	0.0030581	0	0
NewRSVA2014	1543	C	T	N	134	synonymous_variant	p.Ser134Ser	NewRSVA2014_1543_T	RSVA	7	0	0	0	0	3	0	0	0	0.0128205	0
NewRSVA2014	1549	A	G	N	136	synonymous_variant	p.Lys136Lys	NewRSVA2014_1549_G	RSVA	7	0	0	0	0	0	1	1	0	0.0042735	0.0222222
NewRSVA2014	1558	A	C	N	139	synonymous_variant	p.Leu139Leu	NewRSVA2014_1558_C	RSVA	7	0	0	1	0	0	0	0	0.0030581	0	0
NewRSVA2014	1565	A	C	N	142	missense_variant	p.Met142Leu	NewRSVA2014_1565_C	RSVA	7	0	0	0	1	0	0	0	0.0030581	0	0
NewRSVA2014	1567	G	A	N	142	missense_variant	p.Met142Ile	NewRSVA2014_1567_A	RSVA	7	0	0	0	1	0	0	0	0.0030581	0	0
NewRSVA2014	1570	A	G	N	143	synonymous_variant	p.Gly143Gly	NewRSVA2014_1570_G	RSVA	7	0	0	0	4	0	0	0	0.0122324	0	0
NewRSVA2014	1570	A	T	N	143	synonymous_variant	p.Gly143Gly	NewRSVA2014_1570_T	RSVA	7	0	0	0	0	0	1	0	0	0.0042735	0
NewRSVA2014	1576	G	A	N	145	synonymous_variant	p.Val145Val	NewRSVA2014_1576_A	RSVA	7	0	0	0	0	0	1	1	0	0.0042735	0.0222222
NewRSVA2014	1576	G	T	N	145	synonymous_variant	p.Val145Val	NewRSVA2014_1576_T	RSVA	7	0	1	0	0	0	0	0	0.0030581	0	0
NewRSVA2014	1594	T	C	N	151	synonymous_variant	p.His151His	NewRSVA2014_1594_C	RSVA	7	0	0	0	1	0	0	1	0.0030581	0	0.0222222
NewRSVA2014	1599	C	T	N	153	missense_variant	p.Ser153Phe	NewRSVA2014_1599_T	RSVA	7	1	0	0	0	0	0	0	0.0030581	0	0
NewRSVA2014	1600	T	A	N	153	synonymous_variant	p.Ser153Ser	NewRSVA2014_1600_A	RSVA	4	0	0	5	59	0	1	11	0.195719	0.0042735	0.244444
NewRSVA2014	1612	G	A	N	157	synonymous_variant	p.Gly157Gly	NewRSVA2014_1612_A	RSVA	5	1	2	8	1	0	0	0	0.0366972	0	0
NewRSVA2014	1622	T	C	N	161	synonymous_variant	p.Leu161Leu	NewRSVA2014_1622_C	RSVA	7	0	0	2	0	0	0	0	0.00611621	0	0
NewRSVA2014	1628	A	G	N	163	missense_variant	p.Ile163Val	NewRSVA2014_1628_G	RSVA	7	0	0	0	0	0	0	1	0	0	0.0222222
NewRSVA2014	1630	A	C	N	163	synonymous_variant	p.Ile163Ile	NewRSVA2014_1630_C	RSVA	7	0	0	0	0	1	5	1	0	0.025641	0.0222222
NewRSVA2014	1633	A	G	N	164	synonymous_variant	p.Ala164Ala	NewRSVA2014_1633_G	RSVA	7	0	0	1	0	0	0	0	0.0030581	0	0
NewRSVA2014	1636	A	G	N	165	synonymous_variant	p.Ala165Ala	NewRSVA2014_1636_G	RSVA	5	0	1	2	21	2	4	0	0.0733945	0.025641	0
NewRSVA2014	1639	A	G	N	166	synonymous_variant	p.Leu166Leu	NewRSVA2014_1639_G	RSVA	7	0	0	0	2	1	0	0	0.00611621	0.0042735	0
NewRSVA2014	1642	A	G	N	167	synonymous_variant	p.Val167Val	NewRSVA2014_1642_G	RSVA	7	0	0	0	0	0	9	0	0	0.0384615	0
NewRSVA2014	1648	C	T	N	169	synonymous_variant	p.Thr169Thr	NewRSVA2014_1648_T	RSVA	7	0	0	0	0	0	0	1	0	0	0.0222222
NewRSVA2014	1651	A	G	N	170	synonymous_variant	p.Lys170Lys	NewRSVA2014_1651_G	RSVA	7	0	0	1	0	0	0	0	0.0030581	0	0
NewRSVA2014	1654	A	G	N	171	synonymous_variant	p.Leu171Leu	NewRSVA2014_1654_G	RSVA	6	0	0	6	0	0	35	1	0.0183486	0.149573	0.0222222
NewRSVA2014	1660	A	G	N	173	synonymous_variant	p.Ala173Ala	NewRSVA2014_1660_G	RSVA	7	0	0	0	0	0	2	0	0	0.00854701	0
NewRSVA2014	1663	A	C	N	174	synonymous_variant	p.Gly174Gly	NewRSVA2014_1663_C	RSVA	7	0	0	0	0	0	0	1	0	0	0.0222222
NewRSVA2014	1663	A	G	N	174	synonymous_variant	p.Gly174Gly	NewRSVA2014_1663_G	RSVA	7	0	0	0	0	0	1	0	0	0.0042735	0
NewRSVA2014	1666	T	C	N	175	synonymous_variant	p.Asp175Asp	NewRSVA2014_1666_C	RSVA	7	0	0	0	0	0	1	0	0	0.0042735	0
NewRSVA2014	1669	A	G	N	176	synonymous_variant	p.Arg176Arg	NewRSVA2014_1669_G	RSVA	7	0	0	4	0	5	5	0	0.0122324	0.042735	0
NewRSVA2014	1672	A	T	N	177	synonymous_variant	p.Ser177Ser	NewRSVA2014_1672_T	RSVA	7	0	0	0	0	0	1	0	0	0.0042735	0
NewRSVA2014	1675	T	G	N	178	synonymous_variant	p.Gly178Gly	NewRSVA2014_1675_G	RSVA	7	0	0	0	2	0	0	0	0.00611621	0	0
NewRSVA2014	1681	A	G	N	180	synonymous_variant	p.Thr180Thr	NewRSVA2014_1681_G	RSVA	3	5	0	0	0	0	1	12	0.0152905	0.0042735	0.266667
NewRSVA2014	1687	G	A	N	182	synonymous_variant	p.Val182Val	NewRSVA2014_1687_A	RSVA	7	0	0	0	0	0	1	0	0	0.0042735	0
NewRSVA2014	1690	T	C	N	183	synonymous_variant	p.Ile183Ile	NewRSVA2014_1690_C	RSVA	7	0	0	0	0	0	3	0	0	0.0128205	0
NewRSVA2014	1693	G	A	N	184	synonymous_variant	p.Arg184Arg	NewRSVA2014_1693_A	RSVA	8	1	3	27	157	46	96	21	0.574924	0.606838	0.466667
NewRSVA2014	1697	G	A	N	186	missense_variant	p.Ala186Thr	NewRSVA2014_1697_A	RSVA	7	0	0	0	1	0	0	0	0.0030581	0	0
NewRSVA2014	1699	T	C	N	186	synonymous_variant	p.Ala186Ala	NewRSVA2014_1699_C	RSVA	8	4	3	27	178	47	101	20	0.648318	0.632479	0.444444
NewRSVA2014	1702	T	C	N	187	synonymous_variant	p.Asn187Asn	NewRSVA2014_1702_C	RSVA	8	4	3	27	157	45	97	21	0.584098	0.606838	0.466667
NewRSVA2014	1708	C	T	N	189	synonymous_variant	p.Val189Val	NewRSVA2014_1708_T	RSVA	2	0	2	1	0	0	21	20	0.00917431	0.0897436	0.444444
NewRSVA2014	1709	C	T	N	190	synonymous_variant	p.Leu190Leu	NewRSVA2014_1709_T	RSVA	7	0	0	0	0	0	2	0	0	0.00854701	0
NewRSVA2014	1711	A	G	N	190	synonymous_variant	p.Leu190Leu	NewRSVA2014_1711_G	RSVA	7	0	3	0	0	0	0	0	0.00917431	0	0
NewRSVA2014	1738	T	C	N	199	synonymous_variant	p.Gly199Gly	NewRSVA2014_1738_C	RSVA	7	0	0	0	0	0	1	0	0	0.0042735	0
NewRSVA2014	1739	T	C	N	200	synonymous_variant	p.Leu200Leu	NewRSVA2014_1739_C	RSVA	7	0	0	0	0	1	0	0	0	0.0042735	0
NewRSVA2014	1744	A	G	N	201	synonymous_variant	p.Leu201Leu	NewRSVA2014_1744_G	RSVA	7	1	0	4	1	0	0	0	0.0183486	0	0
NewRSVA2014	1747	C	T	N	202	synonymous_variant	p.Pro202Pro	NewRSVA2014_1747_T	RSVA	7	0	0	1	0	0	0	0	0.0030581	0	0
NewRSVA2014	1750	G	A	N	203	synonymous_variant	p.Lys203Lys	NewRSVA2014_1750_A	RSVA	7	2	0	0	1	1	0	0	0.00917431	0.0042735	0
NewRSVA2014	1753	T	C	N	204	synonymous_variant	p.Asp204Asp	NewRSVA2014_1753_C	RSVA	4	0	0	5	59	0	0	0	0.195719	0	0
NewRSVA2014	1759	C	T	N	206	synonymous_variant	p.Ala206Ala	NewRSVA2014_1759_T	RSVA	7	0	1	0	0	1	1	1	0.0030581	0.00854701	0.0222222
NewRSVA2014	1762	C	T	N	207	synonymous_variant	p.Asn207Asn	NewRSVA2014_1762_T	RSVA	7	0	0	6	0	0	0	0	0.0183486	0	0
NewRSVA2014	1775	G	A	N	212	missense_variant	p.Val212Met	NewRSVA2014_1775_A	RSVA	7	1	0	0	0	0	0	0	0.0030581	0	0
NewRSVA2014	1783	A	G	N	214	synonymous_variant	p.Glu214Glu	NewRSVA2014_1783_G	RSVA	7	0	0	0	0	2	0	0	0	0.00854701	0
NewRSVA2014	1787	T	C	N	216	missense_variant	p.Tyr216His	NewRSVA2014_1787_C	RSVA	7	1	0	0	1	1	0	1	0.00611621	0.0042735	0.0222222
NewRSVA2014	1807	T	C	N	222	synonymous_variant	p.Val222Val	NewRSVA2014_1807_C	RSVA	7	1	0	0	1	0	0	0	0.00611621	0	0
NewRSVA2014	1816	T	C	N	225	synonymous_variant	p.His225His	NewRSVA2014_1816_C	RSVA	7	1	0	0	0	0	0	1	0.0030581	0	0.0222222
NewRSVA2014	1822	T	C	N	227	synonymous_variant	p.Gly227Gly	NewRSVA2014_1822_C	RSVA	3	0	0	0	0	0	0	8	0	0	0.177778
NewRSVA2014	1828	A	G	N	229	synonymous_variant	p.Ala229Ala	NewRSVA2014_1828_G	RSVA	7	0	0	0	0	0	1	0	0	0.0042735	0
NewRSVA2014	1834	T	A	N	231	synonymous_variant	p.Ser231Ser	NewRSVA2014_1834_A	RSVA	7	2	0	0	0	0	0	0	0.00611621	0	0
NewRSVA2014	1834	T	C	N	231	synonymous_variant	p.Ser231Ser	NewRSVA2014_1834_C	RSVA	7	0	0	0	2	0	0	0	0.00611621	0	0
NewRSVA2014	1840	C	A	N	233	synonymous_variant	p.Thr233Thr	NewRSVA2014_1840_A	RSVA	7	0	0	0	0	0	2	0	0	0.00854701	0
NewRSVA2014	1840	C	T	N	233	synonymous_variant	p.Thr233Thr	NewRSVA2014_1840_T	RSVA	7	0	0	0	0	2	0	0	0	0.00854701	0
NewRSVA2014	1843	A	G	N	234	synonymous_variant	p.Arg234Arg	NewRSVA2014_1843_G	RSVA	7	0	0	1	1	0	0	0	0.00611621	0	0
NewRSVA2014	1846	T	C	N	235	synonymous_variant	p.Gly235Gly	NewRSVA2014_1846_C	RSVA	7	0	0	7	1	0	0	0	0.0244648	0	0
NewRSVA2014	1849	C	T	N	236	synonymous_variant	p.Gly236Gly	NewRSVA2014_1849_T	RSVA	7	1	0	0	0	5	5	0	0.0030581	0.042735	0
NewRSVA2014	1855	A	G	N	238	synonymous_variant	p.Arg238Arg	NewRSVA2014_1855_G	RSVA	7	0	0	0	1	0	0	0	0.0030581	0	0
NewRSVA2014	1858	T	G	N	239	synonymous_variant	p.Val239Val	NewRSVA2014_1858_G	RSVA	7	0	0	0	0	0	1	0	0	0.0042735	0
NewRSVA2014	1861	A	G	N	240	synonymous_variant	p.Glu240Glu	NewRSVA2014_1861_G	RSVA	7	0	0	0	0	0	7	0	0	0.0299145	0
NewRSVA2014	1864	G	A	N	241	synonymous_variant	p.Gly241Gly	NewRSVA2014_1864_A	RSVA	7	0	0	1	0	0	0	0	0.0030581	0	0
NewRSVA2014	1864	G	T	N	241	synonymous_variant	p.Gly241Gly	NewRSVA2014_1864_T	RSVA	3	0	0	0	0	0	0	5	0	0	0.111111
NewRSVA2014	1867	T	C	N	242	synonymous_variant	p.Ile242Ile	NewRSVA2014_1867_C	RSVA	7	0	0	7	0	0	0	1	0.0214067	0	0.0222222
NewRSVA2014	1870	T	C	N	243	synonymous_variant	p.Phe243Phe	NewRSVA2014_1870_C	RSVA	7	0	0	0	1	0	0	1	0.0030581	0	0.0222222
NewRSVA2014	1873	A	T	N	244	synonymous_variant	p.Ala244Ala	NewRSVA2014_1873_T	RSVA	7	0	0	0	1	0	0	0	0.0030581	0	0
NewRSVA2014	1882	T	C	N	247	synonymous_variant	p.Phe247Phe	NewRSVA2014_1882_C	RSVA	5	0	0	0	23	4	4	0	0.0703364	0.034188	0
NewRSVA2014	1891	C	T	N	250	synonymous_variant	p.Ala250Ala	NewRSVA2014_1891_T	RSVA	7	0	0	0	0	0	1	0	0	0.0042735	0
NewRSVA2014	1894	T	C	N	251	synonymous_variant	p.Tyr251Tyr	NewRSVA2014_1894_C	RSVA	7	0	0	0	0	0	0	1	0	0	0.0222222
NewRSVA2014	1897	T	A	N	252	synonymous_variant	p.Gly252Gly	NewRSVA2014_1897_A	RSVA	7	0	0	6	0	0	0	0	0.0183486	0	0
NewRSVA2014	1903	G	A	N	254	synonymous_variant	p.Gly254Gly	NewRSVA2014_1903_A	RSVA	7	0	0	0	0	0	1	0	0	0.0042735	0
NewRSVA2014	1906	A	G	N	255	synonymous_variant	p.Gln255Gln	NewRSVA2014_1906_G	RSVA	3	0	0	0	0	0	1	11	0	0.0042735	0.244444
NewRSVA2014	1909	G	T	N	256	synonymous_variant	p.Val256Val	NewRSVA2014_1909_T	RSVA	7	0	0	1	0	0	0	0	0.0030581	0	0
NewRSVA2014	1913	T	C	N	258	synonymous_variant	p.Leu258Leu	NewRSVA2014_1913_C	RSVA	4	0	0	1	52	0	1	9	0.16208	0.0042735	0.2
NewRSVA2014	1916	C	A	N	259	synonymous_variant	p.Arg259Arg	NewRSVA2014_1916_A	RSVA	5	0	0	0	21	3	4	0	0.0642202	0.0299145	0
NewRSVA2014	1918	G	A	N	259	synonymous_variant	p.Arg259Arg	NewRSVA2014_1918_A	RSVA	7	0	0	0	0	0	0	2	0	0	0.0444444
NewRSVA2014	1924	G	A	N	261	synonymous_variant	p.Gly261Gly	NewRSVA2014_1924_A	RSVA	1	1	0	0	10	34	74	15	0.0336391	0.461538	0.333333
NewRSVA2014	1924	G	T	N	261	synonymous_variant	p.Gly261Gly	NewRSVA2014_1924_T	RSVA	7	0	0	0	0	2	0	1	0	0.00854701	0.0222222
NewRSVA2014	1927	C	T	N	262	synonymous_variant	p.Val262Val	NewRSVA2014_1927_T	RSVA	7	0	0	2	8	0	0	0	0.030581	0	0
NewRSVA2014	1928	T	C	N	263	synonymous_variant	p.Leu263Leu	NewRSVA2014_1928_C	RSVA	7	1	0	0	0	0	0	0	0.0030581	0	0
NewRSVA2014	1933	A	G	N	264	synonymous_variant	p.Ala264Ala	NewRSVA2014_1933_G	RSVA	7	0	0	0	2	0	0	0	0.00611621	0	0
NewRSVA2014	1942	T	C	N	267	synonymous_variant	p.Val267Val	NewRSVA2014_1942_C	RSVA	4	0	0	1	56	0	0	3	0.174312	0	0.0666667
NewRSVA2014	1948	C	T	N	269	synonymous_variant	p.Asn269Asn	NewRSVA2014_1948_T	RSVA	7	0	1	2	1	0	3	0	0.0122324	0.0128205	0
NewRSVA2014	1951	T	C	N	270	synonymous_variant	p.Ile270Ile	NewRSVA2014_1951_C	RSVA	5	0	0	4	10	0	0	3	0.0428135	0	0.0666667
NewRSVA2014	1955	T	C	N	272	synonymous_variant	p.Leu272Leu	NewRSVA2014_1955_C	RSVA	4	0	0	1	53	0	0	0	0.165138	0	0
NewRSVA2014	1963	C	T	N	274	synonymous_variant	p.His274His	NewRSVA2014_1963_T	RSVA	7	2	2	1	1	0	2	0	0.0183486	0.00854701	0
NewRSVA2014	1969	T	C	N	276	synonymous_variant	p.Ser276Ser	NewRSVA2014_1969_C	RSVA	7	0	0	0	0	3	0	0	0	0.0128205	0
NewRSVA2014	1978	A	G	N	279	synonymous_variant	p.Ala279Ala	NewRSVA2014_1978_G	RSVA	7	0	1	0	0	0	13	0	0.0030581	0.0555556	0
NewRSVA2014	1981	A	G	N	280	synonymous_variant	p.Glu280Glu	NewRSVA2014_1981_G	RSVA	7	0	1	2	1	0	0	0	0.0122324	0	0
NewRSVA2014	1993	T	G	N	284	synonymous_variant	p.Val284Val	NewRSVA2014_1993_G	RSVA	3	0	0	0	0	0	2	12	0	0.00854701	0.266667
NewRSVA2014	1999	G	A	N	286	synonymous_variant	p.Glu286Glu	NewRSVA2014_1999_A	RSVA	7	0	0	0	1	0	0	0	0.0030581	0	0
NewRSVA2014	2002	G	A	N	287	synonymous_variant	p.Val287Val	NewRSVA2014_2002_A	RSVA	5	0	0	0	22	2	4	0	0.0672783	0.025641	0
NewRSVA2014	2005	T	C	N	288	synonymous_variant	p.Tyr288Tyr	NewRSVA2014_2005_C	RSVA	7	0	0	0	0	1	0	0	0	0.0042735	0
NewRSVA2014	2008	G	A	N	289	synonymous_variant	p.Glu289Glu	NewRSVA2014_2008_A	RSVA	7	0	3	0	0	0	0	0	0.00917431	0	0
NewRSVA2014	2011	T	C	N	290	synonymous_variant	p.Tyr290Tyr	NewRSVA2014_2011_C	RSVA	8	0	3	27	155	45	95	20	0.565749	0.598291	0.444444
NewRSVA2014	2014	T	A	N	291	synonymous_variant	p.Ala291Ala	NewRSVA2014_2014_A	RSVA	7	0	0	0	2	0	0	0	0.00611621	0	0
NewRSVA2014	2017	G	A	N	292	synonymous_variant	p.Gln292Gln	NewRSVA2014_2017_A	RSVA	7	0	0	0	0	2	0	0	0	0.00854701	0
NewRSVA2014	2026	T	C	N	295	synonymous_variant	p.Gly295Gly	NewRSVA2014_2026_C	RSVA	7	0	0	0	0	2	0	0	0	0.00854701	0
NewRSVA2014	2032	A	G	N	297	synonymous_variant	p.Glu297Glu	NewRSVA2014_2032_G	RSVA	7	0	0	1	0	0	0	0	0.0030581	0	0
NewRSVA2014	2038	A	G	N	299	synonymous_variant	p.Gly299Gly	NewRSVA2014_2038_G	RSVA	7	0	0	0	0	2	0	3	0	0.00854701	0.0666667
NewRSVA2014	2041	C	T	N	300	synonymous_variant	p.Phe300Phe	NewRSVA2014_2041_T	RSVA	7	1	0	0	0	0	0	1	0.0030581	0	0.0222222
NewRSVA2014	2047	T	C	N	302	synonymous_variant	p.His302His	NewRSVA2014_2047_C	RSVA	7	0	3	0	0	0	0	0	0.00917431	0	0
NewRSVA2014	2053	G	A	N	304	synonymous_variant	p.Leu304Leu	NewRSVA2014_2053_A	RSVA	7	0	0	1	2	0	0	1	0.00917431	0	0.0222222
NewRSVA2014	2059	C	T	N	306	synonymous_variant	p.Asn306Asn	NewRSVA2014_2059_T	RSVA	7	0	0	7	0	0	0	0	0.0214067	0	0
NewRSVA2014	2062	A	G	N	307	synonymous_variant	p.Pro307Pro	NewRSVA2014_2062_G	RSVA	7	0	0	0	0	0	2	0	0	0.00854701	0
NewRSVA2014	2071	A	G	N	310	synonymous_variant	p.Ser310Ser	NewRSVA2014_2071_G	RSVA	7	0	1	0	0	0	1	0	0.0030581	0.0042735	0
NewRSVA2014	2072	C	T	N	311	synonymous_variant	p.Leu311Leu	NewRSVA2014_2072_T	RSVA	7	0	0	7	0	0	0	0	0.0214067	0	0
NewRSVA2014	2074	A	G	N	311	synonymous_variant	p.Leu311Leu	NewRSVA2014_2074_G	RSVA	7	0	1	0	0	0	0	0	0.0030581	0	0
NewRSVA2014	2080	T	C	N	313	synonymous_variant	p.Ser313Ser	NewRSVA2014_2080_C	RSVA	7	0	0	0	0	0	16	0	0	0.0683761	0
NewRSVA2014	2081	T	C	N	314	synonymous_variant	p.Leu314Leu	NewRSVA2014_2081_C	RSVA	7	2	0	0	0	0	0	0	0.00611621	0	0
NewRSVA2014	2083	G	A	N	314	synonymous_variant	p.Leu314Leu	NewRSVA2014_2083_A	RSVA	7	0	1	0	1	0	0	0	0.00611621	0	0
NewRSVA2014	2092	T	C	N	317	synonymous_variant	p.Phe317Phe	NewRSVA2014_2092_C	RSVA	7	0	0	0	0	0	1	0	0	0.0042735	0
NewRSVA2014	2095	T	C	N	318	synonymous_variant	p.Pro318Pro	NewRSVA2014_2095_C	RSVA	2	0	0	0	0	0	21	20	0	0.0897436	0.444444
NewRSVA2014	2096	C	T	N	319	missense_variant	p.His319Tyr	NewRSVA2014_2096_T	RSVA	7	0	0	0	0	0	1	0	0	0.0042735	0
NewRSVA2014	2101	C	T	N	320	synonymous_variant	p.Phe320Phe	NewRSVA2014_2101_T	RSVA	7	0	0	0	1	0	0	1	0.0030581	0	0.0222222
NewRSVA2014	2104	T	C	N	321	synonymous_variant	p.Ser321Ser	NewRSVA2014_2104_C	RSVA	7	0	0	0	4	0	2	0	0.0122324	0.00854701	0
NewRSVA2014	2107	T	C	N	322	synonymous_variant	p.Ser322Ser	NewRSVA2014_2107_C	RSVA	7	0	0	0	0	3	0	0	0	0.0128205	0
NewRSVA2014	2113	A	G	N	324	synonymous_variant	p.Val324Val	NewRSVA2014_2113_G	RSVA	7	0	0	0	1	5	5	0	0.0030581	0.042735	0
NewRSVA2014	2114	T	C	N	325	synonymous_variant	p.Leu325Leu	NewRSVA2014_2114_C	RSVA	7	0	0	1	0	0	0	0	0.0030581	0	0
NewRSVA2014	2116	G	A	N	325	synonymous_variant	p.Leu325Leu	NewRSVA2014_2116_A	RSVA	7	1	0	0	0	0	1	0	0.0030581	0.0042735	0
NewRSVA2014	2119	C	A	N	326	synonymous_variant	p.Gly326Gly	NewRSVA2014_2119_A	RSVA	7	1	0	0	0	0	17	0	0.0030581	0.0726496	0
NewRSVA2014	2122	T	C	N	327	synonymous_variant	p.Asn327Asn	NewRSVA2014_2122_C	RSVA	7	0	0	0	1	0	0	0	0.0030581	0	0
NewRSVA2014	2125	T	A	N	328	synonymous_variant	p.Ala328Ala	NewRSVA2014_2125_A	RSVA	7	0	0	0	0	0	1	0	0	0.0042735	0
NewRSVA2014	2131	C	A	N	330	synonymous_variant	p.Gly330Gly	NewRSVA2014_2131_A	RSVA	7	0	0	0	1	0	0	0	0.0030581	0	0
NewRSVA2014	2131	C	T	N	330	synonymous_variant	p.Gly330Gly	NewRSVA2014_2131_T	RSVA	7	6	0	1	0	0	1	0	0.0214067	0.0042735	0
NewRSVA2014	2132	C	T	N	331	synonymous_variant	p.Leu331Leu	NewRSVA2014_2132_T	RSVA	7	3	0	1	3	0	0	0	0.0214067	0	0
NewRSVA2014	2137	C	T	N	332	synonymous_variant	p.Gly332Gly	NewRSVA2014_2137_T	RSVA	7	0	0	0	0	0	16	1	0	0.0683761	0.0222222
NewRSVA2014	2146	A	G	N	335	synonymous_variant	p.Gly335Gly	NewRSVA2014_2146_G	RSVA	5	0	0	8	12	1	2	0	0.0611621	0.0128205	0
NewRSVA2014	2158	T	C	N	339	synonymous_variant	p.Gly339Gly	NewRSVA2014_2158_C	RSVA	7	0	0	0	2	1	1	0	0.00611621	0.00854701	0
NewRSVA2014	2167	G	A	N	342	synonymous_variant	p.Arg342Arg	NewRSVA2014_2167_A	RSVA	7	0	0	0	0	0	16	1	0	0.0683761	0.0222222
NewRSVA2014	2177	T	C	N	346	synonymous_variant	p.Leu346Leu	NewRSVA2014_2177_C	RSVA	7	0	0	0	1	0	0	0	0.0030581	0	0
NewRSVA2014	2185	T	C	N	348	synonymous_variant	p.Asp348Asp	NewRSVA2014_2185_C	RSVA	7	0	1	2	1	0	0	0	0.0122324	0	0
NewRSVA2014	2191	A	G	N	350	synonymous_variant	p.Ala350Ala	NewRSVA2014_2191_G	RSVA	7	0	0	0	0	0	1	0	0	0.0042735	0
NewRSVA2014	2194	A	G	N	351	synonymous_variant	p.Lys351Lys	NewRSVA2014_2194_G	RSVA	7	0	0	0	0	0	0	1	0	0	0.0222222
NewRSVA2014	2195	G	A	N	352	missense_variant	p.Ala352Thr	NewRSVA2014_2195_A	RSVA	7	0	0	0	0	0	1	0	0	0.0042735	0
NewRSVA2014	2203	T	C	N	354	synonymous_variant	p.Ala354Ala	NewRSVA2014_2203_C	RSVA	7	0	0	0	0	0	1	0	0	0.0042735	0
NewRSVA2014	2212	C	T	N	357	synonymous_variant	p.Leu357Leu	NewRSVA2014_2212_T	RSVA	7	0	0	0	0	0	1	0	0	0.0042735	0
NewRSVA2014	2214	A	G	N	358	missense_variant	p.Lys358Arg	NewRSVA2014_2214_G	RSVA	7	0	0	0	1	0	0	0	0.0030581	0	0
NewRSVA2014	2215	A	G	N	358	synonymous_variant	p.Lys358Lys	NewRSVA2014_2215_G	RSVA	7	0	0	0	0	0	2	0	0	0.00854701	0
NewRSVA2014	2223	G	A	N	361	missense_variant	p.Gly361Asp	NewRSVA2014_2223_A	RSVA	7	0	0	0	3	0	0	0	0.00917431	0	0
NewRSVA2014	2224	T	G	N	361	synonymous_variant	p.Gly361Gly	NewRSVA2014_2224_G	RSVA	7	0	0	0	1	0	0	0	0.0030581	0	0
NewRSVA2014	2230	T	C	N	363	synonymous_variant	p.Ile363Ile	NewRSVA2014_2230_C	RSVA	7	0	0	1	1	0	0	0	0.00611621	0	0
NewRSVA2014	2236	C	T	N	365	synonymous_variant	p.Tyr365Tyr	NewRSVA2014_2236_T	RSVA	3	0	0	0	0	0	1	11	0	0.0042735	0.244444
NewRSVA2014	2242	A	G	N	367	synonymous_variant	p.Val367Val	NewRSVA2014_2242_G	RSVA	7	0	0	0	0	0	0	1	0	0	0.0222222
NewRSVA2014	2245	A	G	N	368	synonymous_variant	p.Leu368Leu	NewRSVA2014_2245_G	RSVA	7	0	0	0	0	0	1	0	0	0.0042735	0
NewRSVA2014	2251	G	A	N	370	synonymous_variant	p.Leu370Leu	NewRSVA2014_2251_A	RSVA	7	0	0	0	0	1	0	0	0	0.0042735	0
NewRSVA2014	2257	A	G	N	372	synonymous_variant	p.Ala372Ala	NewRSVA2014_2257_G	RSVA	7	0	0	0	1	0	2	0	0.0030581	0.00854701	0
NewRSVA2014	2260	A	T	N	373	missense_variant	p.Glu373Asp	NewRSVA2014_2260_T	RSVA	7	0	0	0	0	0	6	0	0	0.025641	0
NewRSVA2014	2269	G	A	N	376	synonymous_variant	p.Glu376Glu	NewRSVA2014_2269_A	RSVA	6	0	0	0	0	1	52	1	0	0.226496	0.0222222
NewRSVA2014	2270	G	T	N	377	missense_variant	p.Ala377Ser	NewRSVA2014_2270_T	RSVA	7	0	0	0	0	0	1	0	0	0.0042735	0
NewRSVA2014	2280	A	G	N	380	missense_variant	p.His380Arg	NewRSVA2014_2280_G	RSVA	7	0	0	0	0	0	1	0	0	0.0042735	0
NewRSVA2014	2281	T	C	N	380	synonymous_variant	p.His380His	NewRSVA2014_2281_C	RSVA	7	1	0	0	0	0	1	0	0.0030581	0.0042735	0
NewRSVA2014	2287	T	A	N	382	synonymous_variant	p.Leu382Leu	NewRSVA2014_2287_A	RSVA	7	0	0	0	2	0	0	0	0.00611621	0	0
NewRSVA2014	2287	T	C	N	382	synonymous_variant	p.Leu382Leu	NewRSVA2014_2287_C	RSVA	7	1	0	0	2	0	0	0	0.00917431	0	0
NewRSVA2014	2293	A	T	N	384	synonymous_variant	p.Pro384Pro	NewRSVA2014_2293_T	RSVA	7	0	1	0	0	0	0	0	0.0030581	0	0
NewRSVA2014	2299	T	C	N	386	synonymous_variant	p.Asp386Asp	NewRSVA2014_2299_C	RSVA	7	0	0	0	1	0	0	0	0.0030581	0	0
NewRSVA2014	2323	T	A	P		upstream_gene_variant		NewRSVA2014_2323_A	RSVA	7	0	0	0	0	0	1	0	0	0.0042735	0
NewRSVA2014	2323	T	TA	P		upstream_gene_variant		NewRSVA2014_2323_TA	RSVA	6	2	0	9	18	24	47	3	0.088685	0.303419	0.0666667
NewRSVA2014	2323	T	TAA	P		upstream_gene_variant		NewRSVA2014_2323_TAA	RSVA	7	0	0	0	1	0	0	0	0.0030581	0	0
NewRSVA2014	2324	A	T	P		upstream_gene_variant		NewRSVA2014_2324_T	RSVA	7	0	1	0	0	0	0	0	0.0030581	0	0
NewRSVA2014	2328	A	AG	P		upstream_gene_variant		NewRSVA2014_2328_AG	RSVA	5	0	0	1	13	0	1	1	0.0428135	0.0042735	0.0222222
NewRSVA2014	2329	G	A	P		upstream_gene_variant		NewRSVA2014_2329_A	RSVA	4	29	1	1	12	2	22	4	0.131498	0.102564	0.0888889
NewRSVA2014	2330	G	A	P		upstream_gene_variant		NewRSVA2014_2330_A	RSVA	7	8	0	0	0	0	0	0	0.0244648	0	0
NewRSVA2014	2342	A	C	P		upstream_gene_variant		NewRSVA2014_2342_C	RSVA	7	1	0	0	0	0	0	0	0.0030581	0	0
NewRSVA2014	2342	A	G	P		upstream_gene_variant		NewRSVA2014_2342_G	RSVA	7	0	0	0	1	0	0	0	0.0030581	0	0
NewRSVA2014	2342	AATC	A	P		upstream_gene_variant		NewRSVA2014_2342_A	RSVA	7	0	0	0	0	0	0	1	0	0	0.0222222
NewRSVA2014	2343	A	G	P		upstream_gene_variant		NewRSVA2014_2343_G	RSVA	7	1	0	0	0	0	6	0	0.0030581	0.025641	0
NewRSVA2014	2347	T	A	P		upstream_gene_variant		NewRSVA2014_2347_A	RSVA	7	0	0	0	1	1	0	1	0.0030581	0.0042735	0.0222222
NewRSVA2014	2348	C	T	P		upstream_gene_variant		NewRSVA2014_2348_T	RSVA	7	0	0	0	0	0	1	0	0	0.0042735	0
NewRSVA2014	2360	T	C	P	4	synonymous_variant	p.Phe4Phe	NewRSVA2014_2360_C	RSVA	7	0	0	0	2	0	0	0	0.00611621	0	0
NewRSVA2014	2366	T	C	P	6	synonymous_variant	p.Pro6Pro	NewRSVA2014_2366_C	RSVA	7	0	0	0	1	0	0	0	0.0030581	0	0
NewRSVA2014	2369	A	G	P	7	synonymous_variant	p.Glu7Glu	NewRSVA2014_2369_G	RSVA	7	1	0	0	0	0	0	0	0.0030581	0	0
NewRSVA2014	2372	C	T	P	8	synonymous_variant	p.Phe8Phe	NewRSVA2014_2372_T	RSVA	7	0	0	0	6	0	0	0	0.0183486	0	0
NewRSVA2014	2375	T	C	P	9	synonymous_variant	p.His9His	NewRSVA2014_2375_C	RSVA	7	1	0	0	0	0	0	0	0.0030581	0	0
NewRSVA2014	2378	A	G	P	10	synonymous_variant	p.Gly10Gly	NewRSVA2014_2378_G	RSVA	7	0	2	0	1	0	0	0	0.00917431	0	0
NewRSVA2014	2381	A	G	P	11	synonymous_variant	p.Glu11Glu	NewRSVA2014_2381_G	RSVA	7	0	0	0	0	2	0	0	0	0.00854701	0
NewRSVA2014	2393	C	T	P	15	synonymous_variant	p.Asn15Asn	NewRSVA2014_2393_T	RSVA	7	0	0	0	0	0	0	1	0	0	0.0222222
NewRSVA2014	2399	C	T	P	17	synonymous_variant	p.Ala17Ala	NewRSVA2014_2399_T	RSVA	7	1	0	0	0	0	1	0	0.0030581	0.0042735	0
NewRSVA2014	2402	C	A	P	18	synonymous_variant	p.Thr18Thr	NewRSVA2014_2402_A	RSVA	7	0	0	0	0	0	2	0	0	0.00854701	0
NewRSVA2014	2402	C	T	P	18	synonymous_variant	p.Thr18Thr	NewRSVA2014_2402_T	RSVA	7	0	0	0	1	5	7	0	0.0030581	0.0512821	0
NewRSVA2014	2408	C	T	P	20	synonymous_variant	p.Phe20Phe	NewRSVA2014_2408_T	RSVA	5	0	0	0	22	3	4	0	0.0672783	0.0299145	0
NewRSVA2014	2409	C	T	P	21	synonymous_variant	p.Leu21Leu	NewRSVA2014_2409_T	RSVA	7	0	0	0	1	0	2	0	0.0030581	0.00854701	0
NewRSVA2014	2423	G	A	P	25	synonymous_variant	p.Lys25Lys	NewRSVA2014_2423_A	RSVA	7	0	0	0	2	1	0	0	0.00611621	0.0042735	0
NewRSVA2014	2426	C	T	P	26	synonymous_variant	p.Gly26Gly	NewRSVA2014_2426_T	RSVA	5	0	0	0	21	3	4	0	0.0642202	0.0299145	0
NewRSVA2014	2432	C	T	P	28	synonymous_variant	p.Phe28Phe	NewRSVA2014_2432_T	RSVA	7	0	0	0	0	1	0	0	0	0.0042735	0
NewRSVA2014	2438	A	G	P	30	synonymous_variant	p.Ser30Ser	NewRSVA2014_2438_G	RSVA	7	0	0	0	1	0	0	0	0.0030581	0	0
NewRSVA2014	2441	C	A	P	31	synonymous_variant	p.Pro31Pro	NewRSVA2014_2441_A	RSVA	7	0	0	0	3	0	9	0	0.00917431	0.0384615	0
NewRSVA2014	2441	C	T	P	31	synonymous_variant	p.Pro31Pro	NewRSVA2014_2441_T	RSVA	6	0	0	0	6	0	37	3	0.0183486	0.15812	0.0666667
NewRSVA2014	2444	A	G	P	32	synonymous_variant	p.Lys32Lys	NewRSVA2014_2444_G	RSVA	7	1	0	0	0	0	0	0	0.0030581	0	0
NewRSVA2014	2447	T	A	P	33	missense_variant	p.Asp33Glu	NewRSVA2014_2447_A	RSVA	7	0	0	0	0	0	1	0	0	0.0042735	0
NewRSVA2014	2447	T	C	P	33	synonymous_variant	p.Asp33Asp	NewRSVA2014_2447_C	RSVA	6	0	0	0	0	0	35	1	0	0.149573	0.0222222
NewRSVA2014	2450	C	T	P	34	synonymous_variant	p.Pro34Pro	NewRSVA2014_2450_T	RSVA	1	0	0	0	7	36	76	0	0.0214067	0.478632	0
NewRSVA2014	2459	A	G	P	37	synonymous_variant	p.Lys37Lys	NewRSVA2014_2459_G	RSVA	7	1	0	0	0	0	0	0	0.0030581	0	0
NewRSVA2014	2462	T	C	P	38	synonymous_variant	p.Asp38Asp	NewRSVA2014_2462_C	RSVA	6	0	3	0	0	0	35	1	0.00917431	0.149573	0.0222222
NewRSVA2014	2465	T	C	P	39	synonymous_variant	p.Ser39Ser	NewRSVA2014_2465_C	RSVA	3	0	3	0	0	0	1	12	0.00917431	0.0042735	0.266667
NewRSVA2014	2477	C	T	P	43	synonymous_variant	p.Val43Val	NewRSVA2014_2477_T	RSVA	7	0	0	0	1	0	2	0	0.0030581	0.00854701	0
NewRSVA2014	2480	C	T	P	44	synonymous_variant	p.Asn44Asn	NewRSVA2014_2480_T	RSVA	5	2	0	0	23	3	4	0	0.0764526	0.0299145	0
NewRSVA2014	2489	T	C	P	47	synonymous_variant	p.Asp47Asp	NewRSVA2014_2489_C	RSVA	1	0	1	0	9	36	111	1	0.030581	0.628205	0.0222222
NewRSVA2014	2496	G	A	P	50	missense_variant	p.Val50Ile	NewRSVA2014_2496_A	RSVA	7	0	0	0	0	0	1	0	0	0.0042735	0
NewRSVA2014	2496	G	T	P	50	missense_variant	p.Val50Leu	NewRSVA2014_2496_T	RSVA	7	0	0	0	1	0	0	0	0.0030581	0	0
NewRSVA2014	2498	A	T	P	50	synonymous_variant	p.Val50Val	NewRSVA2014_2498_T	RSVA	7	1	0	0	0	0	1	0	0.0030581	0.0042735	0
NewRSVA2014	2501	C	T	P	51	synonymous_variant	p.Thr51Thr	NewRSVA2014_2501_T	RSVA	7	2	0	1	0	0	0	0	0.00917431	0	0
NewRSVA2014	2507	A	G	P	53	synonymous_variant	p.Glu53Glu	NewRSVA2014_2507_G	RSVA	7	0	0	0	0	0	1	0	0	0.0042735	0
NewRSVA2014	2510	C	T	P	54	synonymous_variant	p.Ser54Ser	NewRSVA2014_2510_T	RSVA	7	0	0	0	1	2	0	0	0.0030581	0.00854701	0
NewRSVA2014	2513	T	C	P	55	synonymous_variant	p.Pro55Pro	NewRSVA2014_2513_C	RSVA	3	0	0	0	1	0	2	14	0.0030581	0.00854701	0.311111
NewRSVA2014	2516	A	C	P	56	synonymous_variant	p.Ile56Ile	NewRSVA2014_2516_C	RSVA	7	0	0	0	3	0	0	0	0.00917431	0	0
NewRSVA2014	2518	C	T	P	57	missense_variant	p.Thr57Ile	NewRSVA2014_2518_T	RSVA	7	0	0	0	1	0	0	0	0.0030581	0	0
NewRSVA2014	2525	T	C	P	59	synonymous_variant	p.Asn59Asn	NewRSVA2014_2525_C	RSVA	5	0	1	0	14	0	0	0	0.0458716	0	0
NewRSVA2014	2526	T	C	P	60	missense_variant	p.Ser60Pro	NewRSVA2014_2526_C	RSVA	7	0	0	0	0	0	1	2	0	0.0042735	0.0444444
NewRSVA2014	2528	A	G	P	60	synonymous_variant	p.Ser60Ser	NewRSVA2014_2528_G	RSVA	7	0	0	6	0	0	0	0	0.0183486	0	0
NewRSVA2014	2531	C	T	P	61	synonymous_variant	p.Thr61Thr	NewRSVA2014_2531_T	RSVA	7	1	0	0	0	2	0	0	0.0030581	0.00854701	0
NewRSVA2014	2533	T	A	P	62	missense_variant	p.Ile62Asn	NewRSVA2014_2533_A	RSVA	7	0	1	0	0	0	0	0	0.0030581	0	0
NewRSVA2014	2533	T	C	P	62	missense_variant	p.Ile62Thr	NewRSVA2014_2533_C	RSVA	7	0	2	0	0	0	0	0	0.00611621	0	0
NewRSVA2014	2534	T	C	P	62	synonymous_variant	p.Ile62Ile	NewRSVA2014_2534_C	RSVA	3	0	1	0	0	0	3	12	0.0030581	0.0128205	0.266667
NewRSVA2014	2540	C	T	P	64	synonymous_variant	p.Asn64Asn	NewRSVA2014_2540_T	RSVA	2	0	0	0	1	1	21	21	0.0030581	0.0940171	0.466667
NewRSVA2014	2541	C	T	P	65	missense_variant	p.Pro65Ser	NewRSVA2014_2541_T	RSVA	7	0	0	0	1	0	0	0	0.0030581	0	0
NewRSVA2014	2542	C	A	P	65	missense_variant	p.Pro65Gln	NewRSVA2014_2542_A	RSVA	7	0	0	0	0	5	5	0	0	0.042735	0
NewRSVA2014	2543	A	G	P	65	synonymous_variant	p.Pro65Pro	NewRSVA2014_2543_G	RSVA	5	0	2	0	9	0	0	0	0.0336391	0	0
NewRSVA2014	2545	T	C	P	66	missense_variant	p.Ile66Thr	NewRSVA2014_2545_C	RSVA	7	6	2	0	0	0	0	0	0.0244648	0	0
NewRSVA2014	2545	T	G	P	66	missense_variant	p.Ile66Arg	NewRSVA2014_2545_G	RSVA	7	0	0	0	1	0	0	0	0.0030581	0	0
NewRSVA2014	2551	A	G	P	68	missense_variant	p.Glu68Gly	NewRSVA2014_2551_G	RSVA	7	0	0	0	0	0	0	1	0	0	0.0222222
NewRSVA2014	2553	A	G	P	69	missense_variant	p.Thr69Ala	NewRSVA2014_2553_G	RSVA	7	0	0	0	1	0	3	0	0.0030581	0.0128205	0
NewRSVA2014	2554	C	T	P	69	missense_variant	p.Thr69Ile	NewRSVA2014_2554_T	RSVA	2	0	0	0	0	0	21	20	0	0.0897436	0.444444
NewRSVA2014	2559	G	A	P	71	missense_variant	p.Asp71Asn	NewRSVA2014_2559_A	RSVA	7	0	0	0	1	0	0	0	0.0030581	0	0
NewRSVA2014	2561	T	C	P	71	synonymous_variant	p.Asp71Asp	NewRSVA2014_2561_C	RSVA	7	8	0	1	1	0	1	0	0.030581	0.0042735	0
NewRSVA2014	2563	C	T	P	72	missense_variant	p.Thr72Ile	NewRSVA2014_2563_T	RSVA	7	0	0	1	0	0	0	0	0.0030581	0	0
NewRSVA2014	2564	T	G	P	72	synonymous_variant	p.Thr72Thr	NewRSVA2014_2564_G	RSVA	7	0	0	0	0	0	3	0	0	0.0128205	0
NewRSVA2014	2565	G	A	P	73	missense_variant	p.Val73Ile	NewRSVA2014_2565_A	RSVA	7	0	0	0	0	0	1	1	0	0.0042735	0.0222222
NewRSVA2014	2566	T	C	P	73	missense_variant	p.Val73Ala	NewRSVA2014_2566_C	RSVA	7	0	0	0	0	0	0	1	0	0	0.0222222
NewRSVA2014	2567	A	T	P	73	synonymous_variant	p.Val73Val	NewRSVA2014_2567_T	RSVA	5	0	0	9	5	0	0	0	0.0428135	0	0
NewRSVA2014	2569	G	A	P	74	missense_variant	p.Gly74Glu	NewRSVA2014_2569_A	RSVA	7	0	0	0	1	0	0	0	0.0030581	0	0
NewRSVA2014	2569	G	T	P	74	missense_variant	p.Gly74Val	NewRSVA2014_2569_T	RSVA	7	0	0	1	1	0	0	0	0.00611621	0	0
NewRSVA2014	2570	G	A	P	74	synonymous_variant	p.Gly74Gly	NewRSVA2014_2570_A	RSVA	3	0	0	0	0	0	1	5	0	0.0042735	0.111111
NewRSVA2014	2573	C	T	P	75	synonymous_variant	p.Asn75Asn	NewRSVA2014_2573_T	RSVA	7	0	0	0	0	0	2	1	0	0.00854701	0.0222222
NewRSVA2014	2576	G	A	P	76	synonymous_variant	p.Lys76Lys	NewRSVA2014_2576_A	RSVA	7	0	0	0	0	0	0	2	0	0	0.0444444
NewRSVA2014	2578	C	T	P	77	missense_variant	p.Pro77Leu	NewRSVA2014_2578_T	RSVA	7	0	0	0	0	2	0	0	0	0.00854701	0
NewRSVA2014	2581	A	G	P	78	missense_variant	p.Asn78Ser	NewRSVA2014_2581_G	RSVA	7	1	0	0	0	0	0	0	0.0030581	0	0
NewRSVA2014	2582	T	C	P	78	synonymous_variant	p.Asn78Asn	NewRSVA2014_2582_C	RSVA	7	0	0	0	1	0	1	2	0.0030581	0.0042735	0.0444444
NewRSVA2014	2583	T	C	P	79	missense_variant	p.Tyr79His	NewRSVA2014_2583_C	RSVA	7	0	0	0	1	0	0	0	0.0030581	0	0
NewRSVA2014	2585	T	C	P	79	synonymous_variant	p.Tyr79Tyr	NewRSVA2014_2585_C	RSVA	7	1	0	0	0	0	0	0	0.0030581	0	0
NewRSVA2014	2591	A	G	P	81	synonymous_variant	p.Arg81Arg	NewRSVA2014_2591_G	RSVA	3	0	3	1	0	0	3	11	0.0122324	0.0128205	0.244444
NewRSVA2014	2597	T	C	P	83	synonymous_variant	p.Pro83Pro	NewRSVA2014_2597_C	RSVA	7	0	0	0	1	0	0	0	0.0030581	0	0
NewRSVA2014	2598	C	T	P	84	synonymous_variant	p.Leu84Leu	NewRSVA2014_2598_T	RSVA	7	0	0	1	0	1	5	1	0.0030581	0.025641	0.0222222
NewRSVA2014	2603	A	G	P	85	synonymous_variant	p.Val85Val	NewRSVA2014_2603_G	RSVA	7	0	0	0	0	0	2	0	0	0.00854701	0
NewRSVA2014	2606	T	C	P	86	synonymous_variant	p.Ser86Ser	NewRSVA2014_2606_C	RSVA	7	1	0	0	4	0	0	0	0.0152905	0	0
NewRSVA2014	2609	C	T	P	87	synonymous_variant	p.Phe87Phe	NewRSVA2014_2609_T	RSVA	7	0	0	0	1	0	0	0	0.0030581	0	0
NewRSVA2014	2615	A	G	P	89	synonymous_variant	p.Glu89Glu	NewRSVA2014_2615_G	RSVA	3	0	0	0	0	0	0	5	0	0	0.111111
NewRSVA2014	2618	C	T	P	90	synonymous_variant	p.Asp90Asp	NewRSVA2014_2618_T	RSVA	6	0	0	0	6	0	35	1	0.0183486	0.149573	0.0222222
NewRSVA2014	2620	C	T	P	91	missense_variant	p.Pro91Leu	NewRSVA2014_2620_T	RSVA	7	0	0	0	1	0	0	0	0.0030581	0	0
NewRSVA2014	2621	T	C	P	91	synonymous_variant	p.Pro91Pro	NewRSVA2014_2621_C	RSVA	7	4	1	0	0	0	0	1	0.0152905	0	0.0222222
NewRSVA2014	2622	A	G	P	92	missense_variant	p.Thr92Ala	NewRSVA2014_2622_G	RSVA	7	0	0	0	1	0	0	0	0.0030581	0	0
NewRSVA2014	2623	C	T	P	92	missense_variant	p.Thr92Met	NewRSVA2014_2623_T	RSVA	6	0	0	2	3	1	64	5	0.0152905	0.277778	0.111111
NewRSVA2014	2624	G	A	P	92	synonymous_variant	p.Thr92Thr	NewRSVA2014_2624_A	RSVA	4	1	0	6	62	16	18	2	0.211009	0.145299	0.0444444
NewRSVA2014	2625	C	T	P	93	missense_variant	p.Pro93Ser	NewRSVA2014_2625_T	RSVA	7	0	0	0	0	0	1	0	0	0.0042735	0
NewRSVA2014	2627	A	C	P	93	synonymous_variant	p.Pro93Pro	NewRSVA2014_2627_C	RSVA	7	0	0	0	1	0	1	2	0.0030581	0.0042735	0.0444444
NewRSVA2014	2628	A	G	P	94	missense_variant	p.Ser94Gly	NewRSVA2014_2628_G	RSVA	7	0	0	1	0	0	0	0	0.0030581	0	0
NewRSVA2014	2633	T	C	P	95	synonymous_variant	p.Asp95Asp	NewRSVA2014_2633_C	RSVA	5	4	0	2	12	0	0	0	0.0550459	0	0
NewRSVA2014	2638	C	T	P	97	missense_variant	p.Pro97Leu	NewRSVA2014_2638_T	RSVA	7	0	0	0	0	0	0	1	0	0	0.0222222
NewRSVA2014	2639	T	C	P	97	synonymous_variant	p.Pro97Pro	NewRSVA2014_2639_C	RSVA	5	10	2	1	0	0	0	0	0.0397554	0	0
NewRSVA2014	2643	T	A	P	99	missense_variant	p.Ser99Thr	NewRSVA2014_2643_A	RSVA	7	0	0	0	0	1	0	0	0	0.0042735	0
NewRSVA2014	2651	A	C	P	101	synonymous_variant	p.Leu101Leu	NewRSVA2014_2651_C	RSVA	7	0	0	0	7	3	1	0	0.0214067	0.017094	0
NewRSVA2014	2654	C	T	P	102	synonymous_variant	p.Tyr102Tyr	NewRSVA2014_2654_T	RSVA	7	0	1	0	0	0	0	0	0.0030581	0	0
NewRSVA2014	2657	A	G	P	103	synonymous_variant	p.Lys103Lys	NewRSVA2014_2657_G	RSVA	7	0	0	2	1	0	0	0	0.00917431	0	0
NewRSVA2014	2663	C	T	P	105	synonymous_variant	p.Thr105Thr	NewRSVA2014_2663_T	RSVA	7	1	0	0	1	0	0	0	0.00611621	0	0
NewRSVA2014	2666	A	C	P	106	synonymous_variant	p.Ile106Ile	NewRSVA2014_2666_C	RSVA	7	8	0	0	0	0	0	0	0.0244648	0	0
NewRSVA2014	2675	T	C	P	109	synonymous_variant	p.Phe109Phe	NewRSVA2014_2675_C	RSVA	7	0	0	2	0	0	0	0	0.00611621	0	0
NewRSVA2014	2684	T	C	P	112	synonymous_variant	p.Asn112Asn	NewRSVA2014_2684_C	RSVA	7	0	0	0	7	3	1	0	0.0214067	0.017094	0
NewRSVA2014	2690	A	G	P	114	synonymous_variant	p.Glu114Glu	NewRSVA2014_2690_G	RSVA	7	0	0	0	0	0	0	2	0	0	0.0444444
NewRSVA2014	2693	A	G	P	115	synonymous_variant	p.Glu115Glu	NewRSVA2014_2693_G	RSVA	7	0	0	0	0	1	0	1	0	0.0042735	0.0222222
NewRSVA2014	2696	T	A	P	116	synonymous_variant	p.Ser116Ser	NewRSVA2014_2696_A	RSVA	7	0	0	0	0	0	0	1	0	0	0.0222222
NewRSVA2014	2699	C	T	P	117	synonymous_variant	p.Ser117Ser	NewRSVA2014_2699_T	RSVA	7	0	0	3	0	0	0	0	0.00917431	0	0
NewRSVA2014	2705	A	G	P	119	synonymous_variant	p.Ser119Ser	NewRSVA2014_2705_G	RSVA	7	0	0	0	0	1	0	0	0	0.0042735	0
NewRSVA2014	2708	T	C	P	120	synonymous_variant	p.Tyr120Tyr	NewRSVA2014_2708_C	RSVA	7	0	0	0	1	0	0	0	0.0030581	0	0
NewRSVA2014	2720	T	C	P	124	synonymous_variant	p.Asn124Asn	NewRSVA2014_2720_C	RSVA	7	4	0	0	1	0	0	0	0.0152905	0	0
NewRSVA2014	2726	G	A	P	126	synonymous_variant	p.Gln126Gln	NewRSVA2014_2726_A	RSVA	4	54	4	2	3	0	1	0	0.192661	0.0042735	0
NewRSVA2014	2729	A	G	P	127	synonymous_variant	p.Thr127Thr	NewRSVA2014_2729_G	RSVA	7	0	0	0	0	0	2	0	0	0.00854701	0
NewRSVA2014	2732	C	T	P	128	synonymous_variant	p.Asn128Asn	NewRSVA2014_2732_T	RSVA	1	0	1	10	77	36	75	0	0.269113	0.474359	0
NewRSVA2014	2738	T	C	P	130	synonymous_variant	p.Asn130Asn	NewRSVA2014_2738_C	RSVA	7	0	0	0	1	0	0	0	0.0030581	0	0
NewRSVA2014	2742	A	G	P	132	missense_variant	p.Thr132Ala	NewRSVA2014_2742_G	RSVA	7	1	0	0	0	0	0	0	0.0030581	0	0
NewRSVA2014	2744	A	G	P	132	synonymous_variant	p.Thr132Thr	NewRSVA2014_2744_G	RSVA	7	0	0	0	7	0	0	0	0.0214067	0	0
NewRSVA2014	2750	A	G	P	134	synonymous_variant	p.Arg134Arg	NewRSVA2014_2750_G	RSVA	7	0	1	0	0	0	0	0	0.0030581	0	0
NewRSVA2014	2759	G	A	P	137	synonymous_variant	p.Arg137Arg	NewRSVA2014_2759_A	RSVA	7	0	0	6	0	0	1	0	0.0183486	0.0042735	0
NewRSVA2014	2762	T	C	P	138	synonymous_variant	p.Ile138Ile	NewRSVA2014_2762_C	RSVA	7	0	0	0	1	0	0	0	0.0030581	0	0
NewRSVA2014	2768	G	A	P	140	synonymous_variant	p.Glu140Glu	NewRSVA2014_2768_A	RSVA	7	1	0	1	1	1	5	0	0.00917431	0.025641	0
NewRSVA2014	2784	C	T	P	146	synonymous_variant	p.Leu146Leu	NewRSVA2014_2784_T	RSVA	7	0	0	0	3	0	15	0	0.00917431	0.0641026	0
NewRSVA2014	2798	C	T	P	150	synonymous_variant	p.His150His	NewRSVA2014_2798_T	RSVA	7	1	0	0	0	5	5	0	0.0030581	0.042735	0
NewRSVA2014	2807	A	G	P	153	synonymous_variant	p.Val153Val	NewRSVA2014_2807_G	RSVA	7	0	0	0	1	0	0	0	0.0030581	0	0
NewRSVA2014	2813	G	A	P	155	synonymous_variant	p.Ala155Ala	NewRSVA2014_2813_A	RSVA	4	56	6	0	3	8	10	9	0.198777	0.0769231	0.2
NewRSVA2014	2813	G	T	P	155	synonymous_variant	p.Ala155Ala	NewRSVA2014_2813_T	RSVA	7	0	0	0	0	0	1	0	0	0.0042735	0
NewRSVA2014	2825	C	A	P	159	synonymous_variant	p.Pro159Pro	NewRSVA2014_2825_A	RSVA	7	0	0	0	1	0	0	0	0.0030581	0	0
NewRSVA2014	2825	C	T	P	159	synonymous_variant	p.Pro159Pro	NewRSVA2014_2825_T	RSVA	7	3	1	0	0	0	1	0	0.0122324	0.0042735	0
NewRSVA2014	2831	T	C	P	161	synonymous_variant	p.Ser161Ser	NewRSVA2014_2831_C	RSVA	7	0	0	0	0	0	0	2	0	0	0.0444444
NewRSVA2014	2835	C	A	P	163	synonymous_variant	p.Arg163Arg	NewRSVA2014_2835_A	RSVA	7	0	0	0	0	0	0	4	0	0	0.0888889
NewRSVA2014	2837	G	A	P	163	synonymous_variant	p.Arg163Arg	NewRSVA2014_2837_A	RSVA	7	2	1	0	1	0	1	1	0.0122324	0.0042735	0.0222222
NewRSVA2014	2837	G	T	P	163	synonymous_variant	p.Arg163Arg	NewRSVA2014_2837_T	RSVA	7	2	0	0	0	0	0	0	0.00611621	0	0
NewRSVA2014	2840	T	C	P	164	synonymous_variant	p.Asp164Asp	NewRSVA2014_2840_C	RSVA	7	0	0	0	0	0	1	0	0	0.0042735	0
NewRSVA2014	2855	C	T	P	169	synonymous_variant	p.Ala169Ala	NewRSVA2014_2855_T	RSVA	7	0	1	0	1	0	0	0	0.00611621	0	0
NewRSVA2014	2861	T	A	P	171	synonymous_variant	p.Val171Val	NewRSVA2014_2861_A	RSVA	7	0	0	0	0	1	0	0	0	0.0042735	0
NewRSVA2014	2864	T	C	P	172	synonymous_variant	p.Gly172Gly	NewRSVA2014_2864_C	RSVA	7	0	0	0	4	0	0	2	0.0122324	0	0.0444444
NewRSVA2014	2865	T	A	P	173	missense_variant	p.Leu173Ile	NewRSVA2014_2865_A	RSVA	7	0	0	0	0	1	0	0	0	0.0042735	0
NewRSVA2014	2865	T	C	P	173	synonymous_variant	p.Leu173Leu	NewRSVA2014_2865_C	RSVA	7	0	0	0	0	0	0	1	0	0	0.0222222
NewRSVA2014	2868	A	C	P	174	synonymous_variant	p.Arg174Arg	NewRSVA2014_2868_C	RSVA	1	0	0	0	1	36	76	0	0.0030581	0.478632	0
NewRSVA2014	2891	C	T	P	181	synonymous_variant	p.Ile181Ile	NewRSVA2014_2891_T	RSVA	7	0	0	1	3	0	1	3	0.0122324	0.0042735	0.0666667
NewRSVA2014	2897	T	C	P	183	synonymous_variant	p.Thr183Thr	NewRSVA2014_2897_C	RSVA	7	0	0	0	0	0	1	0	0	0.0042735	0
NewRSVA2014	2912	C	A	P	188	synonymous_variant	p.Thr188Thr	NewRSVA2014_2912_A	RSVA	7	1	0	0	0	0	0	0	0.0030581	0	0
NewRSVA2014	2915	T	C	P	189	synonymous_variant	p.Asn189Asn	NewRSVA2014_2915_C	RSVA	7	1	0	0	0	0	0	0	0.0030581	0	0
NewRSVA2014	2918	C	T	P	190	synonymous_variant	p.Asp190Asp	NewRSVA2014_2918_T	RSVA	7	0	0	1	0	1	0	0	0.0030581	0.0042735	0
NewRSVA2014	2922	C	T	P	192	synonymous_variant	p.Leu192Leu	NewRSVA2014_2922_T	RSVA	7	1	0	0	8	3	4	0	0.0275229	0.0299145	0
NewRSVA2014	2928	G	A	P	194	missense_variant	p.Ala194Thr	NewRSVA2014_2928_A	RSVA	7	0	0	0	1	0	0	0	0.0030581	0	0
NewRSVA2014	2930	T	C	P	194	synonymous_variant	p.Ala194Ala	NewRSVA2014_2930_C	RSVA	7	4	1	0	1	0	2	0	0.0183486	0.00854701	0
NewRSVA2014	2934	G	T	P	196	missense_variant	p.Ala196Ser	NewRSVA2014_2934_T	RSVA	7	0	0	0	1	0	0	0	0.0030581	0	0
NewRSVA2014	2942	C	A	P	198	synonymous_variant	p.Leu198Leu	NewRSVA2014_2942_A	RSVA	7	1	0	0	0	0	0	0	0.0030581	0	0
NewRSVA2014	2945	G	A	P	199	synonymous_variant	p.Arg199Arg	NewRSVA2014_2945_A	RSVA	7	0	0	0	0	0	1	1	0	0.0042735	0.0222222
NewRSVA2014	2951	A	G	P	201	synonymous_variant	p.Glu201Glu	NewRSVA2014_2951_G	RSVA	7	0	0	0	0	0	3	0	0	0.0128205	0
NewRSVA2014	2954	A	G	P	202	synonymous_variant	p.Glu202Glu	NewRSVA2014_2954_G	RSVA	5	0	0	0	21	3	4	0	0.0642202	0.0299145	0
NewRSVA2014	2967	G	A	P	207	missense_variant	p.Ala207Thr	NewRSVA2014_2967_A	RSVA	7	0	0	0	1	0	0	0	0.0030581	0	0
NewRSVA2014	2971	A	G	P	208	missense_variant	p.Lys208Arg	NewRSVA2014_2971_G	RSVA	7	0	0	0	0	0	1	0	0	0.0042735	0
NewRSVA2014	2972	A	G	P	208	synonymous_variant	p.Lys208Lys	NewRSVA2014_2972_G	RSVA	7	0	0	0	0	1	0	1	0	0.0042735	0.0222222
NewRSVA2014	2975	C	T	P	209	synonymous_variant	p.Asp209Asp	NewRSVA2014_2975_T	RSVA	7	0	0	0	0	1	8	0	0	0.0384615	0
NewRSVA2014	2978	A	G	P	210	synonymous_variant	p.Thr210Thr	NewRSVA2014_2978_G	RSVA	7	1	1	0	0	0	15	1	0.00611621	0.0641026	0.0222222
NewRSVA2014	2981	A	G	P	211	synonymous_variant	p.Ser211Ser	NewRSVA2014_2981_G	RSVA	7	0	0	0	0	0	0	2	0	0	0.0444444
NewRSVA2014	2990	G	A	P	214	synonymous_variant	p.Val214Val	NewRSVA2014_2990_A	RSVA	7	0	1	0	1	0	3	0	0.00611621	0.0128205	0
NewRSVA2014	2993	T	C	P	215	synonymous_variant	p.Ser215Ser	NewRSVA2014_2993_C	RSVA	7	0	0	0	0	0	1	0	0	0.0042735	0
NewRSVA2014	2999	T	C	P	217	synonymous_variant	p.Asn217Asn	NewRSVA2014_2999_C	RSVA	7	0	0	6	0	0	0	0	0.0183486	0	0
NewRSVA2014	3002	A	T	P	218	synonymous_variant	p.Pro218Pro	NewRSVA2014_3002_T	RSVA	7	1	0	0	0	0	0	0	0.0030581	0	0
NewRSVA2014	3003	A	G	P	219	missense_variant	p.Thr219Ala	NewRSVA2014_3003_G	RSVA	7	0	0	0	0	1	0	0	0	0.0042735	0
NewRSVA2014	3010	A	T	P	221	missense_variant	p.Glu221Val	NewRSVA2014_3010_T	RSVA	7	1	0	0	0	0	0	0	0.0030581	0	0
NewRSVA2014	3013	A	T	P	222	missense_variant	p.Lys222Ile	NewRSVA2014_3013_T	RSVA	7	0	0	0	1	0	0	0	0.0030581	0	0
NewRSVA2014	3015	C	T	P	223	synonymous_variant	p.Leu223Leu	NewRSVA2014_3015_T	RSVA	7	0	0	0	1	0	0	1	0.0030581	0	0.0222222
NewRSVA2014	3020	C	T	P	224	synonymous_variant	p.Asn224Asn	NewRSVA2014_3020_T	RSVA	7	0	4	0	0	0	0	0	0.0122324	0	0
NewRSVA2014	3026	G	A	P	226	synonymous_variant	p.Leu226Leu	NewRSVA2014_3026_A	RSVA	7	0	0	0	0	0	16	1	0	0.0683761	0.0222222
NewRSVA2014	3027	T	C	P	227	synonymous_variant	p.Leu227Leu	NewRSVA2014_3027_C	RSVA	7	0	0	0	4	0	0	0	0.0122324	0	0
NewRSVA2014	3034	G	A	P	229	missense_variant	p.Gly229Glu	NewRSVA2014_3034_A	RSVA	7	0	0	0	0	1	0	0	0	0.0042735	0
NewRSVA2014	3041	T	C	P	231	synonymous_variant	p.Asp231Asp	NewRSVA2014_3041_C	RSVA	5	0	1	0	21	4	6	0	0.0672783	0.042735	0
NewRSVA2014	3044	T	C	P	232	synonymous_variant	p.Ser232Ser	NewRSVA2014_3044_C	RSVA	7	0	0	6	0	0	0	0	0.0183486	0	0
NewRSVA2014	3047	C	T	P	233	synonymous_variant	p.Asp233Asp	NewRSVA2014_3047_T	RSVA	7	1	0	0	6	0	0	0	0.0214067	0	0
NewRSVA2014	3053	T	C	P	235	synonymous_variant	p.Asp235Asp	NewRSVA2014_3053_C	RSVA	7	0	0	0	2	0	0	0	0.00611621	0	0
NewRSVA2014	3054	C	T	P	236	synonymous_variant	p.Leu236Leu	NewRSVA2014_3054_T	RSVA	3	0	0	0	0	0	0	8	0	0	0.177778
NewRSVA2014	3059	A	C	P	237	synonymous_variant	p.Ser237Ser	NewRSVA2014_3059_C	RSVA	7	0	0	0	0	0	0	1	0	0	0.0222222
NewRSVA2014	3060	C	T	P	238	missense_variant	p.Leu238Phe	NewRSVA2014_3060_T	RSVA	7	0	0	0	1	0	0	0	0.0030581	0	0
NewRSVA2014	3065	A	T	P	239	missense_variant	p.Glu239Asp	NewRSVA2014_3065_T	RSVA	7	0	0	0	0	1	0	0	0	0.0042735	0
NewRSVA2014	3068	T	C	P	240	synonymous_variant	p.Asp240Asp	NewRSVA2014_3068_C	RSVA	7	2	0	0	0	0	1	0	0.00611621	0.0042735	0
NewRSVA2014	3075	T	C	M		upstream_gene_variant		NewRSVA2014_3075_C	RSVA	7	0	0	0	2	1	0	0	0.00611621	0.0042735	0
NewRSVA2014	3076	T	C	M		upstream_gene_variant		NewRSVA2014_3076_C	RSVA	1	3	1	0	12	2	98	3	0.0489297	0.42735	0.0666667
NewRSVA2014	3078	G	A	M		upstream_gene_variant		NewRSVA2014_3078_A	RSVA	7	0	0	0	0	0	3	0	0	0.0128205	0
NewRSVA2014	3078	G	T	M		upstream_gene_variant		NewRSVA2014_3078_T	RSVA	7	0	0	0	0	0	0	1	0	0	0.0222222
NewRSVA2014	3080	T	C	M		upstream_gene_variant		NewRSVA2014_3080_C	RSVA	7	0	0	1	4	1	16	2	0.0152905	0.0726496	0.0444444
NewRSVA2014	3081	A	G	M		upstream_gene_variant		NewRSVA2014_3081_G	RSVA	7	0	0	0	1	0	0	0	0.0030581	0	0
NewRSVA2014	3083	C	T	M		upstream_gene_variant		NewRSVA2014_3083_T	RSVA	7	2	1	1	1	0	0	0	0.0152905	0	0
NewRSVA2014	3086	A	C	M		upstream_gene_variant		NewRSVA2014_3086_C	RSVA	7	0	0	1	1	0	0	0	0.00611621	0	0
NewRSVA2014	3086	A	G	M		upstream_gene_variant		NewRSVA2014_3086_G	RSVA	7	0	0	0	1	0	0	0	0.0030581	0	0
NewRSVA2014	3088	T	A	M		upstream_gene_variant		NewRSVA2014_3088_A	RSVA	7	2	0	0	0	0	0	4	0.00611621	0	0.0888889
NewRSVA2014	3088	T	C	M		upstream_gene_variant		NewRSVA2014_3088_C	RSVA	7	0	0	0	1	0	1	0	0.0030581	0.0042735	0
NewRSVA2014	3089	G	A	M		upstream_gene_variant		NewRSVA2014_3089_A	RSVA	7	0	1	0	0	0	0	0	0.0030581	0	0
NewRSVA2014	3090	T	C	M		upstream_gene_variant		NewRSVA2014_3090_C	RSVA	7	0	1	0	0	1	0	0	0.0030581	0.0042735	0
NewRSVA2014	3092	C	T	M		upstream_gene_variant		NewRSVA2014_3092_T	RSVA	2	1	0	0	1	1	21	21	0.00611621	0.0940171	0.466667
NewRSVA2014	3094	T	C	M		upstream_gene_variant		NewRSVA2014_3094_C	RSVA	7	0	0	0	0	0	2	0	0	0.00854701	0
NewRSVA2014	3094	T	G	M		upstream_gene_variant		NewRSVA2014_3094_G	RSVA	7	0	0	0	0	0	2	0	0	0.00854701	0
NewRSVA2014	3095	C	T	M		upstream_gene_variant		NewRSVA2014_3095_T	RSVA	7	0	0	6	2	0	1	0	0.0244648	0.0042735	0
NewRSVA2014	3095	CA	C	M		upstream_gene_variant		NewRSVA2014_3095_C	RSVA	7	0	0	0	1	0	0	0	0.0030581	0	0
NewRSVA2014	3097	A	G	M		upstream_gene_variant		NewRSVA2014_3097_G	RSVA	7	0	0	0	0	2	0	0	0	0.00854701	0
NewRSVA2014	3098	A	G	M		upstream_gene_variant		NewRSVA2014_3098_G	RSVA	7	0	0	0	0	1	5	0	0	0.025641	0
NewRSVA2014	3099	A	C	M		upstream_gene_variant		NewRSVA2014_3099_C	RSVA	7	0	0	0	0	0	0	1	0	0	0.0222222
NewRSVA2014	3100	C	A	M		upstream_gene_variant		NewRSVA2014_3100_A	RSVA	7	0	0	0	1	0	0	0	0.0030581	0	0
NewRSVA2014	3100	C	T	M		upstream_gene_variant		NewRSVA2014_3100_T	RSVA	7	0	1	0	1	0	0	0	0.00611621	0	0
NewRSVA2014	3102	C	T	M		upstream_gene_variant		NewRSVA2014_3102_T	RSVA	5	0	0	1	24	3	4	0	0.0764526	0.0299145	0
NewRSVA2014	3108	C	T	M		upstream_gene_variant		NewRSVA2014_3108_T	RSVA	7	1	0	0	0	0	0	0	0.0030581	0	0
NewRSVA2014	3109	A	T	M		upstream_gene_variant		NewRSVA2014_3109_T	RSVA	7	1	0	0	0	0	0	0	0.0030581	0	0
NewRSVA2014	3110	A	G	M		upstream_gene_variant		NewRSVA2014_3110_G	RSVA	1	0	0	0	8	35	75	0	0.0244648	0.470085	0
NewRSVA2014	3111	T	C	M		upstream_gene_variant		NewRSVA2014_3111_C	RSVA	7	0	1	0	6	1	1	1	0.0214067	0.00854701	0.0222222
NewRSVA2014	3112	A	G	M		upstream_gene_variant		NewRSVA2014_3112_G	RSVA	7	0	0	2	0	0	0	0	0.00611621	0	0
NewRSVA2014	3113	G	T	M		upstream_gene_variant		NewRSVA2014_3113_T	RSVA	7	0	0	0	0	0	1	2	0	0.0042735	0.0444444
NewRSVA2014	3118	C	T	M		upstream_gene_variant		NewRSVA2014_3118_T	RSVA	7	0	0	0	3	1	0	1	0.00917431	0.0042735	0.0222222
NewRSVA2014	3125	A	C	M		upstream_gene_variant		NewRSVA2014_3125_C	RSVA	7	0	0	0	0	0	11	0	0	0.0470085	0
NewRSVA2014	3127	A	G	M		upstream_gene_variant		NewRSVA2014_3127_G	RSVA	7	5	0	0	0	0	0	0	0.0152905	0	0
NewRSVA2014	3128	A	G	M		upstream_gene_variant		NewRSVA2014_3128_G	RSVA	7	0	0	0	3	0	0	0	0.00917431	0	0
NewRSVA2014	3128	A	T	M		upstream_gene_variant		NewRSVA2014_3128_T	RSVA	7	0	0	3	0	0	0	0	0.00917431	0	0
NewRSVA2014	3130	C	T	M		upstream_gene_variant		NewRSVA2014_3130_T	RSVA	7	1	0	0	0	0	0	0	0.0030581	0	0
NewRSVA2014	3131	C	T	M		upstream_gene_variant		NewRSVA2014_3131_T	RSVA	7	0	0	1	0	0	0	0	0.0030581	0	0
NewRSVA2014	3134	C	A	M		upstream_gene_variant		NewRSVA2014_3134_A	RSVA	7	0	0	0	2	0	1	0	0.00611621	0.0042735	0
NewRSVA2014	3134	C	T	M		upstream_gene_variant		NewRSVA2014_3134_T	RSVA	7	0	1	0	0	0	0	0	0.0030581	0	0
NewRSVA2014	3135	T	A	M		upstream_gene_variant		NewRSVA2014_3135_A	RSVA	7	0	0	0	0	0	0	1	0	0	0.0222222
NewRSVA2014	3135	T	C	M		upstream_gene_variant		NewRSVA2014_3135_C	RSVA	7	1	0	0	0	0	0	0	0.0030581	0	0
NewRSVA2014	3136	C	A	M		upstream_gene_variant		NewRSVA2014_3136_A	RSVA	7	0	0	7	0	0	0	3	0.0214067	0	0.0666667
NewRSVA2014	3136	C	T	M		upstream_gene_variant		NewRSVA2014_3136_T	RSVA	7	4	0	0	0	0	0	0	0.0122324	0	0
NewRSVA2014	3139	C	A	M		upstream_gene_variant		NewRSVA2014_3139_A	RSVA	7	0	0	0	2	0	0	0	0.00611621	0	0
NewRSVA2014	3139	C	T	M		upstream_gene_variant		NewRSVA2014_3139_T	RSVA	7	5	0	0	1	0	0	0	0.0183486	0	0
NewRSVA2014	3140	C	A	M		upstream_gene_variant		NewRSVA2014_3140_A	RSVA	7	0	1	0	0	0	0	0	0.0030581	0	0
NewRSVA2014	3140	C	T	M		upstream_gene_variant		NewRSVA2014_3140_T	RSVA	4	51	4	2	3	0	1	0	0.183486	0.0042735	0
NewRSVA2014	3142	T	C	M		upstream_gene_variant		NewRSVA2014_3142_C	RSVA	4	0	0	5	60	0	0	0	0.198777	0	0
NewRSVA2014	3143	C	T	M		upstream_gene_variant		NewRSVA2014_3143_T	RSVA	7	0	0	0	2	0	9	1	0.00611621	0.0384615	0.0222222
NewRSVA2014	3145	A	T	M		upstream_gene_variant		NewRSVA2014_3145_T	RSVA	7	0	0	0	1	0	0	0	0.0030581	0	0
NewRSVA2014	3147	C	T	M		upstream_gene_variant		NewRSVA2014_3147_T	RSVA	7	1	0	0	0	0	0	0	0.0030581	0	0
NewRSVA2014	3149	A	T	M		upstream_gene_variant		NewRSVA2014_3149_T	RSVA	7	0	0	0	1	0	2	0	0.0030581	0.00854701	0
NewRSVA2014	3151	A	C	M		upstream_gene_variant		NewRSVA2014_3151_C	RSVA	7	0	0	0	1	0	0	0	0.0030581	0	0
NewRSVA2014	3151	A	G	M		upstream_gene_variant		NewRSVA2014_3151_G	RSVA	7	2	0	1	0	0	0	0	0.00917431	0	0
NewRSVA2014	3156	T	C	M		upstream_gene_variant		NewRSVA2014_3156_C	RSVA	2	62	6	5	28	6	74	21	0.308869	0.34188	0.466667
NewRSVA2014	3158	T	C	M		upstream_gene_variant		NewRSVA2014_3158_C	RSVA	7	0	0	0	1	0	1	2	0.0030581	0.0042735	0.0444444
NewRSVA2014	3159	C	T	M		upstream_gene_variant		NewRSVA2014_3159_T	RSVA	7	3	0	0	1	0	0	0	0.0122324	0	0
NewRSVA2014	3160	T	A	M		upstream_gene_variant		NewRSVA2014_3160_A	RSVA	7	3	0	0	0	0	0	0	0.00917431	0	0
NewRSVA2014	3160	T	C	M		upstream_gene_variant		NewRSVA2014_3160_C	RSVA	4	1	3	5	65	0	16	1	0.2263	0.0683761	0.0222222
NewRSVA2014	3162	C	T	M		upstream_gene_variant		NewRSVA2014_3162_T	RSVA	7	0	0	0	0	0	16	1	0	0.0683761	0.0222222
NewRSVA2014	3163	T	C	M		upstream_gene_variant		NewRSVA2014_3163_C	RSVA	5	22	0	0	0	0	1	0	0.0672783	0.0042735	0
NewRSVA2014	3164	G	C	M		upstream_gene_variant		NewRSVA2014_3164_C	RSVA	7	0	0	0	0	0	1	0	0	0.0042735	0
NewRSVA2014	3164	G	T	M		upstream_gene_variant		NewRSVA2014_3164_T	RSVA	1	0	0	0	0	22	65	0	0	0.371795	0
NewRSVA2014	3166	T	C	M		upstream_gene_variant		NewRSVA2014_3166_C	RSVA	5	4	0	3	6	0	10	0	0.0397554	0.042735	0
NewRSVA2014	3167	T	C	M		upstream_gene_variant		NewRSVA2014_3167_C	RSVA	2	1	0	5	13	1	85	26	0.058104	0.367521	0.577778
NewRSVA2014	3169	G	A	M		upstream_gene_variant		NewRSVA2014_3169_A	RSVA	7	0	0	0	6	1	0	0	0.0183486	0.0042735	0
NewRSVA2014	3171	C	T	M		upstream_gene_variant		NewRSVA2014_3171_T	RSVA	7	0	1	0	0	0	0	0	0.0030581	0	0
NewRSVA2014	3172	A	G	M		upstream_gene_variant		NewRSVA2014_3172_G	RSVA	5	8	1	7	0	0	0	0	0.0489297	0	0
NewRSVA2014	3173	A	T	M		upstream_gene_variant		NewRSVA2014_3173_T	RSVA	7	0	0	0	0	0	1	0	0	0.0042735	0
NewRSVA2014	3174	C	T	M		upstream_gene_variant		NewRSVA2014_3174_T	RSVA	7	1	0	6	0	0	0	0	0.0214067	0	0
NewRSVA2014	3175	C	T	M		upstream_gene_variant		NewRSVA2014_3175_T	RSVA	7	0	0	2	7	0	2	0	0.0275229	0.00854701	0
NewRSVA2014	3177	G	A	M		upstream_gene_variant		NewRSVA2014_3177_A	RSVA	7	1	0	0	0	0	0	0	0.0030581	0	0
NewRSVA2014	3177	G	GT	M		upstream_gene_variant		NewRSVA2014_3177_GT	RSVA	7	0	0	0	0	0	1	2	0	0.0042735	0.0444444
NewRSVA2014	3178	C	T	M		upstream_gene_variant		NewRSVA2014_3178_T	RSVA	7	0	0	0	2	0	0	1	0.00611621	0	0.0222222
NewRSVA2014	3179	C	A	M		upstream_gene_variant		NewRSVA2014_3179_A	RSVA	3	0	0	0	0	0	1	5	0	0.0042735	0.111111
NewRSVA2014	3179	C	CA	M		upstream_gene_variant		NewRSVA2014_3179_CA	RSVA	6	4	0	5	0	1	29	5	0.0275229	0.128205	0.111111
NewRSVA2014	3179	C	T	M		upstream_gene_variant		NewRSVA2014_3179_T	RSVA	7	0	0	0	2	3	3	2	0.00611621	0.025641	0.0444444
NewRSVA2014	3180	A	T	M		upstream_gene_variant		NewRSVA2014_3180_T	RSVA	7	1	0	0	0	0	0	0	0.0030581	0	0
NewRSVA2014	3183	A	G	M		upstream_gene_variant		NewRSVA2014_3183_G	RSVA	7	0	0	0	0	1	0	0	0	0.0042735	0
NewRSVA2014	3185	A	C	M		upstream_gene_variant		NewRSVA2014_3185_C	RSVA	7	0	0	0	0	0	2	0	0	0.00854701	0
NewRSVA2014	3185	A	G	M		upstream_gene_variant		NewRSVA2014_3185_G	RSVA	7	0	0	0	1	1	0	0	0.0030581	0.0042735	0
NewRSVA2014	3186	C	T	M		upstream_gene_variant		NewRSVA2014_3186_T	RSVA	7	0	0	1	0	0	0	0	0.0030581	0	0
NewRSVA2014	3187	A	G	M		upstream_gene_variant		NewRSVA2014_3187_G	RSVA	7	0	0	0	0	1	0	1	0	0.0042735	0.0222222
NewRSVA2014	3189	C	T	M		upstream_gene_variant		NewRSVA2014_3189_T	RSVA	5	0	0	0	21	4	4	0	0.0642202	0.034188	0
NewRSVA2014	3190	C	T	M		upstream_gene_variant		NewRSVA2014_3190_T	RSVA	7	0	0	0	0	0	16	1	0	0.0683761	0.0222222
NewRSVA2014	3192	G	A	M		upstream_gene_variant		NewRSVA2014_3192_A	RSVA	7	0	0	0	1	0	0	0	0.0030581	0	0
NewRSVA2014	3193	C	T	M		upstream_gene_variant		NewRSVA2014_3193_T	RSVA	7	1	0	2	0	3	0	1	0.00917431	0.0128205	0.0222222
NewRSVA2014	3194	C	A	M		upstream_gene_variant		NewRSVA2014_3194_A	RSVA	7	0	2	0	0	0	0	0	0.00611621	0	0
NewRSVA2014	3194	C	T	M		upstream_gene_variant		NewRSVA2014_3194_T	RSVA	7	0	0	0	6	0	0	0	0.0183486	0	0
NewRSVA2014	3197	T	C	M		upstream_gene_variant		NewRSVA2014_3197_C	RSVA	7	0	2	0	0	0	1	1	0.00611621	0.0042735	0.0222222
NewRSVA2014	3199	T	C	M		upstream_gene_variant		NewRSVA2014_3199_C	RSVA	8	69	7	12	72	15	82	5	0.489297	0.41453	0.111111
NewRSVA2014	3200	A	C	M		upstream_gene_variant		NewRSVA2014_3200_C	RSVA	6	0	0	3	7	14	19	0	0.030581	0.141026	0
NewRSVA2014	3200	A	T	M		upstream_gene_variant		NewRSVA2014_3200_T	RSVA	8	0	3	24	149	31	76	20	0.538226	0.457265	0.444444
NewRSVA2014	3201	A	C	M		upstream_gene_variant		NewRSVA2014_3201_C	RSVA	7	0	0	0	1	0	0	0	0.0030581	0	0
NewRSVA2014	3201	A	G	M		upstream_gene_variant		NewRSVA2014_3201_G	RSVA	7	0	0	0	0	0	9	0	0	0.0384615	0
NewRSVA2014	3205	T	C	M		upstream_gene_variant		NewRSVA2014_3205_C	RSVA	7	0	1	0	1	0	0	1	0.00611621	0	0.0222222
NewRSVA2014	3207	G	T	M		upstream_gene_variant		NewRSVA2014_3207_T	RSVA	5	0	0	2	10	0	0	0	0.0366972	0	0
NewRSVA2014	3209	C	T	M		upstream_gene_variant		NewRSVA2014_3209_T	RSVA	7	0	0	0	0	0	2	1	0	0.00854701	0.0222222
NewRSVA2014	3210	A	C	M		upstream_gene_variant		NewRSVA2014_3210_C	RSVA	7	0	0	0	0	0	1	0	0	0.0042735	0
NewRSVA2014	3210	A	G	M		upstream_gene_variant		NewRSVA2014_3210_G	RSVA	7	0	0	1	3	0	1	0	0.0122324	0.0042735	0
NewRSVA2014	3211	C	A	M		upstream_gene_variant		NewRSVA2014_3211_A	RSVA	2	0	0	0	1	1	22	21	0.0030581	0.0982906	0.466667
NewRSVA2014	3211	C	T	M		upstream_gene_variant		NewRSVA2014_3211_T	RSVA	7	0	1	0	0	0	2	0	0.0030581	0.00854701	0
NewRSVA2014	3212	C	T	M		upstream_gene_variant		NewRSVA2014_3212_T	RSVA	4	53	4	2	4	0	4	2	0.192661	0.017094	0.0444444
NewRSVA2014	3213	C	A	M		upstream_gene_variant		NewRSVA2014_3213_A	RSVA	7	0	0	0	0	0	1	0	0	0.0042735	0
NewRSVA2014	3213	C	T	M		upstream_gene_variant		NewRSVA2014_3213_T	RSVA	3	0	1	2	2	0	2	12	0.0152905	0.00854701	0.266667
NewRSVA2014	3213	CG	C	M		upstream_gene_variant		NewRSVA2014_3213_C	RSVA	7	0	0	0	5	0	0	0	0.0152905	0	0
NewRSVA2014	3214	G	C	M		upstream_gene_variant		NewRSVA2014_3214_C	RSVA	7	0	0	0	5	0	0	0	0.0152905	0	0
NewRSVA2014	3215	G	A	M		upstream_gene_variant		NewRSVA2014_3215_A	RSVA	7	1	3	3	3	0	0	0	0.030581	0	0
NewRSVA2014	3215	G	GA	M		upstream_gene_variant		NewRSVA2014_3215_GA	RSVA	7	1	0	0	0	0	0	0	0.0030581	0	0
NewRSVA2014	3215	GA	G	M		upstream_gene_variant		NewRSVA2014_3215_G	RSVA	7	0	0	0	0	0	1	0	0	0.0042735	0
NewRSVA2014	3216	A	G	M		upstream_gene_variant		NewRSVA2014_3216_G	RSVA	6	0	0	0	0	0	32	2	0	0.136752	0.0444444
NewRSVA2014	3216	A	T	M		upstream_gene_variant		NewRSVA2014_3216_T	RSVA	7	0	0	0	0	0	1	0	0	0.0042735	0
NewRSVA2014	3217	A	G	M		upstream_gene_variant		NewRSVA2014_3217_G	RSVA	6	0	0	0	0	0	33	1	0	0.141026	0.0222222
NewRSVA2014	3217	A	T	M		upstream_gene_variant		NewRSVA2014_3217_T	RSVA	7	0	0	0	1	0	0	0	0.0030581	0	0
NewRSVA2014	3221	A	G	M		upstream_gene_variant		NewRSVA2014_3221_G	RSVA	7	0	0	8	1	0	0	0	0.0275229	0	0
NewRSVA2014	3223	C	T	M		upstream_gene_variant		NewRSVA2014_3223_T	RSVA	7	0	0	0	0	0	1	0	0	0.0042735	0
NewRSVA2014	3224	G	A	M		upstream_gene_variant		NewRSVA2014_3224_A	RSVA	7	3	0	1	3	0	0	0	0.0214067	0	0
NewRSVA2014	3226	T	C	M		upstream_gene_variant		NewRSVA2014_3226_C	RSVA	7	0	0	0	3	0	0	0	0.00917431	0	0
NewRSVA2014	3226	T	G	M		upstream_gene_variant		NewRSVA2014_3226_G	RSVA	7	1	0	0	0	0	0	0	0.0030581	0	0
NewRSVA2014	3229	T	C	M		upstream_gene_variant		NewRSVA2014_3229_C	RSVA	7	1	0	1	0	0	1	0	0.00611621	0.0042735	0
NewRSVA2014	3237	C	CA	M		upstream_gene_variant		NewRSVA2014_3237_CA	RSVA	5	1	0	0	26	4	1	2	0.0825688	0.0213675	0.0444444
NewRSVA2014	3237	CA	C	M		upstream_gene_variant		NewRSVA2014_3237_C	RSVA	7	4	1	0	2	7	0	0	0.0214067	0.0299145	0
NewRSVA2014	3238	A	AAAAAAAGAT	M		upstream_gene_variant		NewRSVA2014_3238_AAAAAAAGAT	RSVA	7	0	0	0	0	0	2	0	0	0.00854701	0
NewRSVA2014	3238	A	G	M		upstream_gene_variant		NewRSVA2014_3238_G	RSVA	7	1	0	0	0	0	0	0	0.0030581	0	0
NewRSVA2014	3243	A	AAG	M		upstream_gene_variant		NewRSVA2014_3243_AAG	RSVA	7	0	0	0	0	0	1	0	0	0.0042735	0
NewRSVA2014	3243	AAG	A	M		upstream_gene_variant		NewRSVA2014_3243_A	RSVA	7	0	0	0	0	0	0	1	0	0	0.0222222
NewRSVA2014	3244	A	G	M		upstream_gene_variant		NewRSVA2014_3244_G	RSVA	7	1	0	0	1	0	0	0	0.00611621	0	0
NewRSVA2014	3244	AG	A	M		upstream_gene_variant		NewRSVA2014_3244_A	RSVA	7	1	0	0	3	1	0	0	0.0122324	0.0042735	0
NewRSVA2014	3245	G	A	M		upstream_gene_variant		NewRSVA2014_3245_A	RSVA	7	1	0	0	2	0	0	0	0.00917431	0	0
NewRSVA2014	3246	A	G	M		upstream_gene_variant		NewRSVA2014_3246_G	RSVA	7	0	0	0	0	0	1	0	0	0.0042735	0
NewRSVA2014	3247	T	C	M		upstream_gene_variant		NewRSVA2014_3247_C	RSVA	7	0	0	0	0	0	1	0	0	0.0042735	0
NewRSVA2014	3264	C	T	M	3	missense_variant	p.Thr3Ile	NewRSVA2014_3264_T	RSVA	7	0	0	0	0	0	1	0	0	0.0042735	0
NewRSVA2014	3265	A	G	M	3	synonymous_variant	p.Thr3Thr	NewRSVA2014_3265_G	RSVA	7	0	0	0	1	0	0	0	0.0030581	0	0
NewRSVA2014	3268	C	T	M	4	synonymous_variant	p.Tyr4Tyr	NewRSVA2014_3268_T	RSVA	7	0	0	1	1	0	0	0	0.00611621	0	0
NewRSVA2014	3274	T	C	M	6	synonymous_variant	p.Asn6Asn	NewRSVA2014_3274_C	RSVA	5	0	5	2	11	0	11	0	0.0550459	0.0470085	0
NewRSVA2014	3276	A	G	M	7	missense_variant	p.Lys7Arg	NewRSVA2014_3276_G	RSVA	7	0	0	0	0	0	1	0	0	0.0042735	0
NewRSVA2014	3286	G	A	M	10	synonymous_variant	p.Glu10Glu	NewRSVA2014_3286_A	RSVA	7	0	1	0	0	0	0	0	0.0030581	0	0
NewRSVA2014	3289	C	T	M	11	synonymous_variant	p.Gly11Gly	NewRSVA2014_3289_T	RSVA	7	0	2	0	0	0	1	0	0.00611621	0.0042735	0
NewRSVA2014	3295	A	T	M	13	synonymous_variant	p.Thr13Thr	NewRSVA2014_3295_T	RSVA	7	0	0	0	0	0	1	0	0	0.0042735	0
NewRSVA2014	3304	T	C	M	16	synonymous_variant	p.Ala16Ala	NewRSVA2014_3304_C	RSVA	7	0	0	0	0	0	0	2	0	0	0.0444444
NewRSVA2014	3310	T	C	M	18	synonymous_variant	p.Val18Val	NewRSVA2014_3310_C	RSVA	7	0	0	0	9	0	0	0	0.0275229	0	0
NewRSVA2014	3313	A	G	M	19	synonymous_variant	p.Gln19Gln	NewRSVA2014_3313_G	RSVA	7	0	0	0	0	0	0	1	0	0	0.0222222
NewRSVA2014	3316	C	T	M	20	synonymous_variant	p.Tyr20Tyr	NewRSVA2014_3316_T	RSVA	7	0	0	0	1	1	0	0	0.0030581	0.0042735	0
NewRSVA2014	3319	T	C	M	21	synonymous_variant	p.Asn21Asn	NewRSVA2014_3319_C	RSVA	7	0	0	0	0	0	3	0	0	0.0128205	0
NewRSVA2014	3322	C	A	M	22	synonymous_variant	p.Val22Val	NewRSVA2014_3322_A	RSVA	7	0	1	2	1	0	0	0	0.0122324	0	0
NewRSVA2014	3322	C	T	M	22	synonymous_variant	p.Val22Val	NewRSVA2014_3322_T	RSVA	7	0	0	0	0	0	16	1	0	0.0683761	0.0222222
NewRSVA2014	3324	T	A	M	23	missense_variant	p.Leu23Gln	NewRSVA2014_3324_A	RSVA	7	0	0	0	0	0	1	0	0	0.0042735	0
NewRSVA2014	3325	A	G	M	23	synonymous_variant	p.Leu23Leu	NewRSVA2014_3325_G	RSVA	7	1	0	0	0	0	1	0	0.0030581	0.0042735	0
NewRSVA2014	3330	A	G	M	25	missense_variant	p.Lys25Arg	NewRSVA2014_3330_G	RSVA	5	0	0	0	24	0	1	0	0.0733945	0.0042735	0
NewRSVA2014	3331	A	G	M	25	synonymous_variant	p.Lys25Lys	NewRSVA2014_3331_G	RSVA	7	0	0	0	1	0	0	0	0.0030581	0	0
NewRSVA2014	3334	C	T	M	26	synonymous_variant	p.Asp26Asp	NewRSVA2014_3334_T	RSVA	4	49	3	3	4	0	0	0	0.180428	0	0
NewRSVA2014	3335	G	A	M	27	missense_variant	p.Asp27Asn	NewRSVA2014_3335_A	RSVA	7	0	0	0	0	0	1	0	0	0.0042735	0
NewRSVA2014	3338	G	A	M	28	missense_variant	p.Asp28Asn	NewRSVA2014_3338_A	RSVA	7	0	0	0	0	0	0	1	0	0	0.0222222
NewRSVA2014	3352	T	A	M	32	synonymous_variant	p.Leu32Leu	NewRSVA2014_3352_A	RSVA	7	1	0	0	0	0	0	0	0.0030581	0	0
NewRSVA2014	3352	T	C	M	32	synonymous_variant	p.Leu32Leu	NewRSVA2014_3352_C	RSVA	5	14	0	0	0	0	1	0	0.0428135	0.0042735	0
NewRSVA2014	3352	T	G	M	32	synonymous_variant	p.Leu32Leu	NewRSVA2014_3352_G	RSVA	7	0	0	0	1	1	0	1	0.0030581	0.0042735	0.0222222
NewRSVA2014	3364	G	A	M	36	synonymous_variant	p.Val36Val	NewRSVA2014_3364_A	RSVA	7	0	0	0	0	0	1	1	0	0.0042735	0.0222222
NewRSVA2014	3367	C	A	M	37	synonymous_variant	p.Pro37Pro	NewRSVA2014_3367_A	RSVA	7	0	0	0	0	0	1	0	0	0.0042735	0
NewRSVA2014	3367	C	T	M	37	synonymous_variant	p.Pro37Pro	NewRSVA2014_3367_T	RSVA	7	1	0	1	1	0	4	0	0.00917431	0.017094	0
NewRSVA2014	3373	C	T	M	39	synonymous_variant	p.Phe39Phe	NewRSVA2014_3373_T	RSVA	7	0	0	0	1	0	0	1	0.0030581	0	0.0222222
NewRSVA2014	3382	C	T	M	42	synonymous_variant	p.Ser42Ser	NewRSVA2014_3382_T	RSVA	3	0	1	2	1	0	0	13	0.0122324	0	0.288889
NewRSVA2014	3383	A	T	M	43	missense_variant	p.Met43Leu	NewRSVA2014_3383_T	RSVA	7	0	0	0	0	0	0	1	0	0	0.0222222
NewRSVA2014	3385	G	A	M	43	missense_variant	p.Met43Ile	NewRSVA2014_3385_A	RSVA	8	7	3	27	157	45	97	20	0.593272	0.606838	0.444444
NewRSVA2014	3387	C	A	M	44	missense_variant	p.Pro44Gln	NewRSVA2014_3387_A	RSVA	7	0	0	1	0	0	0	0	0.0030581	0	0
NewRSVA2014	3393	A	G	M	46	missense_variant	p.Asp46Gly	NewRSVA2014_3393_G	RSVA	7	0	0	0	0	0	0	1	0	0	0.0222222
NewRSVA2014	3394	T	C	M	46	synonymous_variant	p.Asp46Asp	NewRSVA2014_3394_C	RSVA	7	0	0	0	0	2	0	0	0	0.00854701	0
NewRSVA2014	3395	C	T	M	47	synonymous_variant	p.Leu47Leu	NewRSVA2014_3395_T	RSVA	7	0	0	1	0	0	1	0	0.0030581	0.0042735	0
NewRSVA2014	3396	T	A	M	47	missense_variant	p.Leu47Gln	NewRSVA2014_3396_A	RSVA	7	0	0	0	0	1	0	0	0	0.0042735	0
NewRSVA2014	3405	A	G	M	50	missense_variant	p.Lys50Arg	NewRSVA2014_3405_G	RSVA	7	0	0	0	1	0	0	0	0.0030581	0	0
NewRSVA2014	3406	A	G	M	50	synonymous_variant	p.Lys50Lys	NewRSVA2014_3406_G	RSVA	7	0	0	0	1	0	0	0	0.0030581	0	0
NewRSVA2014	3409	A	G	M	51	synonymous_variant	p.Glu51Glu	NewRSVA2014_3409_G	RSVA	5	0	0	4	10	0	0	0	0.0428135	0	0
NewRSVA2014	3412	A	G	M	52	synonymous_variant	p.Leu52Leu	NewRSVA2014_3412_G	RSVA	3	0	1	2	3	0	2	12	0.0183486	0.00854701	0.266667
NewRSVA2014	3415	C	T	M	53	synonymous_variant	p.Ala53Ala	NewRSVA2014_3415_T	RSVA	3	0	0	0	0	1	37	10	0	0.162393	0.222222
NewRSVA2014	3421	C	T	M	55	synonymous_variant	p.Val55Val	NewRSVA2014_3421_T	RSVA	7	0	0	0	0	1	9	1	0	0.042735	0.0222222
NewRSVA2014	3433	G	A	M	59	synonymous_variant	p.Val59Val	NewRSVA2014_3433_A	RSVA	6	0	0	0	0	1	42	1	0	0.183761	0.0222222
NewRSVA2014	3451	C	T	M	65	synonymous_variant	p.Pro65Pro	NewRSVA2014_3451_T	RSVA	1	0	0	0	7	22	66	0	0.0214067	0.376068	0
NewRSVA2014	3454	G	A	M	66	synonymous_variant	p.Lys66Lys	NewRSVA2014_3454_A	RSVA	7	0	1	2	2	0	0	0	0.0152905	0	0
NewRSVA2014	3460	C	T	M	68	synonymous_variant	p.Pro68Pro	NewRSVA2014_3460_T	RSVA	4	0	0	5	59	0	0	0	0.195719	0	0
NewRSVA2014	3463	A	C	M	69	synonymous_variant	p.Ser69Ser	NewRSVA2014_3463_C	RSVA	7	0	0	1	0	0	0	0	0.0030581	0	0
NewRSVA2014	3463	A	G	M	69	synonymous_variant	p.Ser69Ser	NewRSVA2014_3463_G	RSVA	7	0	0	0	0	0	1	0	0	0.0042735	0
NewRSVA2014	3464	T	C	M	70	synonymous_variant	p.Leu70Leu	NewRSVA2014_3464_C	RSVA	7	0	0	0	0	0	7	0	0	0.0299145	0
NewRSVA2014	3466	A	G	M	70	synonymous_variant	p.Leu70Leu	NewRSVA2014_3466_G	RSVA	7	0	0	0	1	0	0	0	0.0030581	0	0
NewRSVA2014	3468	G	A	M	71	missense_variant	p.Arg71Lys	NewRSVA2014_3468_A	RSVA	7	0	0	0	1	0	0	0	0.0030581	0	0
NewRSVA2014	3470	G	A	M	72	missense_variant	p.Val72Ile	NewRSVA2014_3470_A	RSVA	7	0	0	0	0	2	0	0	0	0.00854701	0
NewRSVA2014	3472	C	T	M	72	synonymous_variant	p.Val72Val	NewRSVA2014_3472_T	RSVA	7	0	0	0	1	0	0	0	0.0030581	0	0
NewRSVA2014	3473	A	C	M	73	missense_variant	p.Met73Leu	NewRSVA2014_3473_C	RSVA	2	0	0	0	1	1	20	21	0.0030581	0.0897436	0.466667
NewRSVA2014	3484	A	G	M	76	synonymous_variant	p.Ser76Ser	NewRSVA2014_3484_G	RSVA	7	0	0	0	5	0	0	0	0.0152905	0	0
NewRSVA2014	3484	A	T	M	76	synonymous_variant	p.Ser76Ser	NewRSVA2014_3484_T	RSVA	7	0	0	0	0	0	0	3	0	0	0.0666667
NewRSVA2014	3493	A	G	M	79	synonymous_variant	p.Ala79Ala	NewRSVA2014_3493_G	RSVA	7	0	0	0	2	0	0	0	0.00611621	0	0
NewRSVA2014	3496	G	A	M	80	synonymous_variant	p.Val80Val	NewRSVA2014_3496_A	RSVA	7	0	0	0	1	0	0	0	0.0030581	0	0
NewRSVA2014	3502	A	G	M	82	synonymous_variant	p.Ala82Ala	NewRSVA2014_3502_G	RSVA	7	0	0	0	6	0	3	0	0.0183486	0.0128205	0
NewRSVA2014	3511	C	T	M	85	synonymous_variant	p.Pro85Pro	NewRSVA2014_3511_T	RSVA	7	0	0	0	0	0	1	0	0	0.0042735	0
NewRSVA2014	3513	G	A	M	86	missense_variant	p.Ser86Asn	NewRSVA2014_3513_A	RSVA	7	0	0	0	0	0	0	1	0	0	0.0222222
NewRSVA2014	3514	C	T	M	86	synonymous_variant	p.Ser86Ser	NewRSVA2014_3514_T	RSVA	7	9	0	0	0	0	0	0	0.0275229	0	0
NewRSVA2014	3522	C	T	M	89	missense_variant	p.Thr89Ile	NewRSVA2014_3522_T	RSVA	7	0	0	0	1	0	0	0	0.0030581	0	0
NewRSVA2014	3523	C	A	M	89	synonymous_variant	p.Thr89Thr	NewRSVA2014_3523_A	RSVA	7	0	0	0	1	0	0	0	0.0030581	0	0
NewRSVA2014	3523	C	T	M	89	synonymous_variant	p.Thr89Thr	NewRSVA2014_3523_T	RSVA	5	0	0	8	3	0	0	0	0.0336391	0	0
NewRSVA2014	3529	T	C	M	91	synonymous_variant	p.Cys91Cys	NewRSVA2014_3529_C	RSVA	7	1	0	0	0	0	0	0	0.0030581	0	0
NewRSVA2014	3532	C	T	M	92	synonymous_variant	p.Ala92Ala	NewRSVA2014_3532_T	RSVA	3	0	1	3	48	3	4	13	0.159021	0.0299145	0.288889
NewRSVA2014	3541	C	T	M	95	synonymous_variant	p.Ser95Ser	NewRSVA2014_3541_T	RSVA	7	0	0	0	1	0	0	0	0.0030581	0	0
NewRSVA2014	3544	G	A	M	96	synonymous_variant	p.Leu96Leu	NewRSVA2014_3544_A	RSVA	7	0	0	0	0	0	4	0	0	0.017094	0
NewRSVA2014	3553	A	G	M	99	synonymous_variant	p.Arg99Arg	NewRSVA2014_3553_G	RSVA	3	2	0	0	2	0	2	12	0.0122324	0.00854701	0.266667
NewRSVA2014	3556	C	T	M	100	synonymous_variant	p.Ser100Ser	NewRSVA2014_3556_T	RSVA	7	0	0	0	0	0	1	0	0	0.0042735	0
NewRSVA2014	3562	G	A	M	102	synonymous_variant	p.Leu102Leu	NewRSVA2014_3562_A	RSVA	6	1	0	3	38	1	66	5	0.12844	0.286325	0.111111
NewRSVA2014	3563	G	A	M	103	missense_variant	p.Ala103Thr	NewRSVA2014_3563_A	RSVA	7	0	0	0	0	0	0	1	0	0	0.0222222
NewRSVA2014	3564	C	T	M	103	missense_variant	p.Ala103Val	NewRSVA2014_3564_T	RSVA	7	0	0	0	0	0	1	0	0	0.0042735	0
NewRSVA2014	3565	A	G	M	103	synonymous_variant	p.Ala103Ala	NewRSVA2014_3565_G	RSVA	7	0	0	0	0	0	1	0	0	0.0042735	0
NewRSVA2014	3571	T	C	M	105	synonymous_variant	p.Asp105Asp	NewRSVA2014_3571_C	RSVA	5	0	0	9	12	1	2	0	0.0642202	0.0128205	0
NewRSVA2014	3577	C	T	M	107	synonymous_variant	p.Thr107Thr	NewRSVA2014_3577_T	RSVA	7	0	0	0	0	1	1	0	0	0.00854701	0
NewRSVA2014	3583	C	A	M	109	synonymous_variant	p.Pro109Pro	NewRSVA2014_3583_A	RSVA	7	1	0	0	0	0	0	0	0.0030581	0	0
NewRSVA2014	3583	C	T	M	109	synonymous_variant	p.Pro109Pro	NewRSVA2014_3583_T	RSVA	7	0	1	0	0	0	8	1	0.0030581	0.034188	0.0222222
NewRSVA2014	3586	T	C	M	110	synonymous_variant	p.Cys110Cys	NewRSVA2014_3586_C	RSVA	7	0	0	0	1	0	0	1	0.0030581	0	0.0222222
NewRSVA2014	3589	A	G	M	111	synonymous_variant	p.Glu111Glu	NewRSVA2014_3589_G	RSVA	7	0	1	0	0	0	0	0	0.0030581	0	0
NewRSVA2014	3592	T	C	M	112	synonymous_variant	p.Ile112Ile	NewRSVA2014_3592_C	RSVA	7	0	0	0	0	0	0	4	0	0	0.0888889
NewRSVA2014	3601	C	T	M	115	synonymous_variant	p.Cys115Cys	NewRSVA2014_3601_T	RSVA	7	0	1	0	0	0	0	2	0.0030581	0	0.0444444
NewRSVA2014	3604	T	C	M	116	synonymous_variant	p.Ser116Ser	NewRSVA2014_3604_C	RSVA	1	0	0	0	1	36	76	0	0.0030581	0.478632	0
NewRSVA2014	3610	A	C	M	118	synonymous_variant	p.Thr118Thr	NewRSVA2014_3610_C	RSVA	7	0	0	0	0	0	6	0	0	0.025641	0
NewRSVA2014	3610	A	G	M	118	synonymous_variant	p.Thr118Thr	NewRSVA2014_3610_G	RSVA	7	0	0	0	1	0	0	0	0.0030581	0	0
NewRSVA2014	3614	C	T	M	120	synonymous_variant	p.Leu120Leu	NewRSVA2014_3614_T	RSVA	7	1	0	1	0	0	0	1	0.00611621	0	0.0222222
NewRSVA2014	3637	T	A	M	127	synonymous_variant	p.Thr127Thr	NewRSVA2014_3637_A	RSVA	6	0	0	2	2	1	64	5	0.0122324	0.277778	0.111111
NewRSVA2014	3637	T	C	M	127	synonymous_variant	p.Thr127Thr	NewRSVA2014_3637_C	RSVA	7	0	0	0	2	0	0	0	0.00611621	0	0
NewRSVA2014	3640	A	T	M	128	synonymous_variant	p.Thr128Thr	NewRSVA2014_3640_T	RSVA	7	0	0	0	1	1	0	1	0.0030581	0.0042735	0.0222222
NewRSVA2014	3643	T	C	M	129	synonymous_variant	p.Val129Val	NewRSVA2014_3643_C	RSVA	8	1	5	35	156	45	94	20	0.602446	0.594017	0.444444
NewRSVA2014	3655	T	C	M	133	synonymous_variant	p.Thr133Thr	NewRSVA2014_3655_C	RSVA	4	62	5	9	8	0	0	0	0.256881	0	0
NewRSVA2014	3667	C	A	M	137	synonymous_variant	p.Leu137Leu	NewRSVA2014_3667_A	RSVA	7	0	0	0	0	0	1	0	0	0.0042735	0
NewRSVA2014	3670	C	T	M	138	synonymous_variant	p.Asn138Asn	NewRSVA2014_3670_T	RSVA	7	0	1	0	0	0	0	0	0.0030581	0	0
NewRSVA2014	3673	A	C	M	139	synonymous_variant	p.Pro139Pro	NewRSVA2014_3673_C	RSVA	5	0	2	0	22	4	4	1	0.0733945	0.034188	0.0222222
NewRSVA2014	3673	A	T	M	139	synonymous_variant	p.Pro139Pro	NewRSVA2014_3673_T	RSVA	2	0	0	0	0	0	21	20	0	0.0897436	0.444444
NewRSVA2014	3676	A	G	M	140	synonymous_variant	p.Thr140Thr	NewRSVA2014_3676_G	RSVA	7	0	0	0	4	0	0	0	0.0122324	0	0
NewRSVA2014	3682	C	T	M	142	synonymous_variant	p.Asp142Asp	NewRSVA2014_3682_T	RSVA	7	0	0	0	1	0	0	0	0.0030581	0	0
NewRSVA2014	3685	C	A	M	143	synonymous_variant	p.Ile143Ile	NewRSVA2014_3685_A	RSVA	7	0	0	0	0	0	0	1	0	0	0.0222222
NewRSVA2014	3685	C	T	M	143	synonymous_variant	p.Ile143Ile	NewRSVA2014_3685_T	RSVA	7	1	0	1	0	0	0	0	0.00611621	0	0
NewRSVA2014	3688	T	A	M	144	synonymous_variant	p.Ile144Ile	NewRSVA2014_3688_A	RSVA	7	0	0	0	0	0	0	2	0	0	0.0444444
NewRSVA2014	3691	T	C	M	145	synonymous_variant	p.Ala145Ala	NewRSVA2014_3691_C	RSVA	7	0	0	0	4	0	0	0	0.0122324	0	0
NewRSVA2014	3694	A	G	M	146	synonymous_variant	p.Leu146Leu	NewRSVA2014_3694_G	RSVA	7	0	0	0	0	0	1	4	0	0.0042735	0.0888889
NewRSVA2014	3700	A	G	M	148	synonymous_variant	p.Glu148Glu	NewRSVA2014_3700_G	RSVA	7	0	1	0	0	0	0	0	0.0030581	0	0
NewRSVA2014	3709	T	C	M	151	synonymous_variant	p.Asn151Asn	NewRSVA2014_3709_C	RSVA	3	0	0	0	1	0	2	12	0.0030581	0.00854701	0.266667
NewRSVA2014	3714	T	C	M	153	missense_variant	p.Val153Ala	NewRSVA2014_3714_C	RSVA	7	0	0	0	1	0	0	0	0.0030581	0	0
NewRSVA2014	3715	A	G	M	153	synonymous_variant	p.Val153Val	NewRSVA2014_3715_G	RSVA	7	0	0	0	0	0	1	0	0	0.0042735	0
NewRSVA2014	3724	A	G	M	156	synonymous_variant	p.Lys156Lys	NewRSVA2014_3724_G	RSVA	7	0	0	0	0	0	1	0	0	0.0042735	0
NewRSVA2014	3731	A	G	M	159	missense_variant	p.Ile159Val	NewRSVA2014_3731_G	RSVA	7	1	0	0	0	0	0	0	0.0030581	0	0
NewRSVA2014	3732	T	C	M	159	missense_variant	p.Ile159Thr	NewRSVA2014_3732_C	RSVA	7	0	0	0	1	0	0	0	0.0030581	0	0
NewRSVA2014	3745	C	T	M	163	synonymous_variant	p.Tyr163Tyr	NewRSVA2014_3745_T	RSVA	2	0	0	0	3	0	21	20	0.00917431	0.0897436	0.444444
NewRSVA2014	3760	C	T	M	168	synonymous_variant	p.Ser168Ser	NewRSVA2014_3760_T	RSVA	3	1	0	1	1	1	13	10	0.00917431	0.0598291	0.222222
NewRSVA2014	3761	G	A	M	169	missense_variant	p.Val169Ile	NewRSVA2014_3761_A	RSVA	7	0	1	0	0	0	0	1	0.0030581	0	0.0222222
NewRSVA2014	3763	C	T	M	169	synonymous_variant	p.Val169Val	NewRSVA2014_3763_T	RSVA	7	0	0	0	6	2	0	0	0.0183486	0.00854701	0
NewRSVA2014	3765	G	A	M	170	missense_variant	p.Arg170Lys	NewRSVA2014_3765_A	RSVA	7	0	0	0	1	0	0	0	0.0030581	0	0
NewRSVA2014	3775	T	C	M	173	synonymous_variant	p.Asp173Asp	NewRSVA2014_3775_C	RSVA	7	2	0	0	0	0	0	0	0.00611621	0	0
NewRSVA2014	3778	G	A	M	174	synonymous_variant	p.Leu174Leu	NewRSVA2014_3778_A	RSVA	7	0	0	2	3	1	1	0	0.0152905	0.00854701	0
NewRSVA2014	3787	T	A	M	177	synonymous_variant	p.Leu177Leu	NewRSVA2014_3787_A	RSVA	7	1	0	0	0	0	0	0	0.0030581	0	0
NewRSVA2014	3787	T	C	M	177	synonymous_variant	p.Leu177Leu	NewRSVA2014_3787_C	RSVA	3	1	1	0	0	0	0	8	0.00611621	0	0.177778
NewRSVA2014	3802	C	A	M	182	synonymous_variant	p.Thr182Thr	NewRSVA2014_3802_A	RSVA	3	0	0	0	0	0	0	5	0	0	0.111111
NewRSVA2014	3802	C	T	M	182	synonymous_variant	p.Thr182Thr	NewRSVA2014_3802_T	RSVA	7	1	0	0	1	0	0	0	0.00611621	0	0
NewRSVA2014	3808	A	G	M	184	synonymous_variant	p.Glu184Glu	NewRSVA2014_3808_G	RSVA	7	0	0	0	5	0	0	0	0.0152905	0	0
NewRSVA2014	3820	C	T	M	188	synonymous_variant	p.Ala188Ala	NewRSVA2014_3820_T	RSVA	7	0	1	0	0	0	1	1	0.0030581	0.0042735	0.0222222
NewRSVA2014	3823	T	C	M	189	synonymous_variant	p.Ile189Ile	NewRSVA2014_3823_C	RSVA	7	1	0	2	0	0	3	1	0.00917431	0.0128205	0.0222222
NewRSVA2014	3832	A	G	M	192	synonymous_variant	p.Ala192Ala	NewRSVA2014_3832_G	RSVA	7	0	0	0	0	0	1	0	0	0.0042735	0
NewRSVA2014	3835	A	G	M	193	synonymous_variant	p.Lys193Lys	NewRSVA2014_3835_G	RSVA	7	5	0	0	0	0	0	0	0.0152905	0	0
NewRSVA2014	3838	C	T	M	194	synonymous_variant	p.Ile194Ile	NewRSVA2014_3838_T	RSVA	4	53	4	2	3	0	0	0	0.189602	0	0
NewRSVA2014	3844	T	C	M	196	synonymous_variant	p.Pro196Pro	NewRSVA2014_3844_C	RSVA	7	0	0	4	4	0	2	0	0.0244648	0.00854701	0
NewRSVA2014	3847	C	T	M	197	synonymous_variant	p.Tyr197Tyr	NewRSVA2014_3847_T	RSVA	3	0	0	0	0	0	1	12	0	0.0042735	0.266667
NewRSVA2014	3853	A	C	M	199	synonymous_variant	p.Gly199Gly	NewRSVA2014_3853_C	RSVA	7	0	1	0	0	0	0	0	0.0030581	0	0
NewRSVA2014	3853	A	G	M	199	synonymous_variant	p.Gly199Gly	NewRSVA2014_3853_G	RSVA	7	1	0	0	0	0	0	1	0.0030581	0	0.0222222
NewRSVA2014	3853	A	T	M	199	synonymous_variant	p.Gly199Gly	NewRSVA2014_3853_T	RSVA	7	0	0	0	0	0	16	1	0	0.0683761	0.0222222
NewRSVA2014	3854	T	C	M	200	synonymous_variant	p.Leu200Leu	NewRSVA2014_3854_C	RSVA	7	0	1	1	0	0	0	1	0.00611621	0	0.0222222
NewRSVA2014	3856	A	G	M	200	synonymous_variant	p.Leu200Leu	NewRSVA2014_3856_G	RSVA	2	0	0	4	10	0	21	21	0.0428135	0.0897436	0.466667
NewRSVA2014	3857	C	T	M	201	synonymous_variant	p.Leu201Leu	NewRSVA2014_3857_T	RSVA	7	1	0	1	2	0	0	0	0.0122324	0	0
NewRSVA2014	3865	C	A	M	203	synonymous_variant	p.Val203Val	NewRSVA2014_3865_A	RSVA	7	0	0	0	0	0	9	0	0	0.0384615	0
NewRSVA2014	3868	C	T	M	204	synonymous_variant	p.Ile204Ile	NewRSVA2014_3868_T	RSVA	7	0	0	0	0	0	1	0	0	0.0042735	0
NewRSVA2014	3877	T	C	M	207	synonymous_variant	p.Thr207Thr	NewRSVA2014_3877_C	RSVA	7	0	0	0	0	0	5	1	0	0.0213675	0.0222222
NewRSVA2014	3880	C	T	M	208	synonymous_variant	p.Asp208Asp	NewRSVA2014_3880_T	RSVA	7	0	0	0	0	0	1	0	0	0.0042735	0
NewRSVA2014	3883	C	T	M	209	synonymous_variant	p.Asn209Asn	NewRSVA2014_3883_T	RSVA	7	0	0	1	0	0	0	0	0.0030581	0	0
NewRSVA2014	3889	A	G	M	211	synonymous_variant	p.Gly211Gly	NewRSVA2014_3889_G	RSVA	7	1	0	0	0	0	0	0	0.0030581	0	0
NewRSVA2014	3889	A	T	M	211	synonymous_variant	p.Gly211Gly	NewRSVA2014_3889_T	RSVA	7	3	0	0	0	0	0	0	0.00917431	0	0
NewRSVA2014	3895	C	T	M	213	synonymous_variant	p.Phe213Phe	NewRSVA2014_3895_T	RSVA	7	0	0	0	1	0	0	0	0.0030581	0	0
NewRSVA2014	3901	C	T	M	215	synonymous_variant	p.Tyr215Tyr	NewRSVA2014_3901_T	RSVA	7	0	0	2	0	0	0	0	0.00611621	0	0
NewRSVA2014	3907	G	A	M	217	synonymous_variant	p.Lys217Lys	NewRSVA2014_3907_A	RSVA	7	0	0	0	0	0	1	0	0	0.0042735	0
NewRSVA2014	3910	A	G	M	218	synonymous_variant	p.Pro218Pro	NewRSVA2014_3910_G	RSVA	7	0	0	0	1	0	0	0	0.0030581	0	0
NewRSVA2014	3910	A	T	M	218	synonymous_variant	p.Pro218Pro	NewRSVA2014_3910_T	RSVA	7	0	1	0	0	0	0	0	0.0030581	0	0
NewRSVA2014	3913	A	G	M	219	synonymous_variant	p.Gln219Gln	NewRSVA2014_3913_G	RSVA	7	0	0	0	1	0	0	0	0.0030581	0	0
NewRSVA2014	3916	T	C	M	220	synonymous_variant	p.Ser220Ser	NewRSVA2014_3916_C	RSVA	7	0	0	0	1	0	1	0	0.0030581	0.0042735	0
NewRSVA2014	3919	A	G	M	221	synonymous_variant	p.Gln221Gln	NewRSVA2014_3919_G	RSVA	7	0	0	0	1	0	0	0	0.0030581	0	0
NewRSVA2014	3928	A	G	M	224	synonymous_variant	p.Val224Val	NewRSVA2014_3928_G	RSVA	5	0	2	0	21	3	4	0	0.0703364	0.0299145	0
NewRSVA2014	3938	G	T	M	228	missense_variant	p.Ala228Ser	NewRSVA2014_3938_T	RSVA	7	0	0	0	0	0	1	0	0	0.0042735	0
NewRSVA2014	3940	T	C	M	228	synonymous_variant	p.Ala228Ala	NewRSVA2014_3940_C	RSVA	2	0	3	2	29	5	85	30	0.103976	0.384615	0.666667
NewRSVA2014	3943	C	T	M	229	synonymous_variant	p.Tyr229Tyr	NewRSVA2014_3943_T	RSVA	7	0	0	0	0	0	2	0	0	0.00854701	0
NewRSVA2014	3944	C	T	M	230	synonymous_variant	p.Leu230Leu	NewRSVA2014_3944_T	RSVA	7	0	1	0	0	0	0	0	0.0030581	0	0
NewRSVA2014	3946	A	G	M	230	synonymous_variant	p.Leu230Leu	NewRSVA2014_3946_G	RSVA	7	0	0	0	1	1	0	1	0.0030581	0.0042735	0.0222222
NewRSVA2014	3949	A	G	M	231	synonymous_variant	p.Glu231Glu	NewRSVA2014_3949_G	RSVA	7	3	0	0	0	0	0	0	0.00917431	0	0
NewRSVA2014	3958	T	C	M	234	synonymous_variant	p.Ser234Ser	NewRSVA2014_3958_C	RSVA	3	0	0	4	20	8	15	7	0.0733945	0.0982906	0.155556
NewRSVA2014	3964	T	C	M	236	synonymous_variant	p.Tyr236Tyr	NewRSVA2014_3964_C	RSVA	7	0	1	0	0	0	0	0	0.0030581	0	0
NewRSVA2014	3970	T	A	M	238	synonymous_variant	p.Val238Val	NewRSVA2014_3970_A	RSVA	7	0	0	0	1	0	0	0	0.0030581	0	0
NewRSVA2014	3970	T	C	M	238	synonymous_variant	p.Val238Val	NewRSVA2014_3970_C	RSVA	7	1	0	0	0	0	0	4	0.0030581	0	0.0888889
NewRSVA2014	3979	T	C	M	241	synonymous_variant	p.Asn241Asn	NewRSVA2014_3979_C	RSVA	7	0	0	0	0	0	6	0	0	0.025641	0
NewRSVA2014	3990	C	T	M	245	missense_variant	p.Thr245Ile	NewRSVA2014_3990_T	RSVA	7	0	0	0	0	0	1	0	0	0.0042735	0
NewRSVA2014	3994	T	A	M	246	synonymous_variant	p.Ala246Ala	NewRSVA2014_3994_A	RSVA	7	0	0	0	0	0	1	0	0	0.0042735	0
NewRSVA2014	3994	T	C	M	246	synonymous_variant	p.Ala246Ala	NewRSVA2014_3994_C	RSVA	7	0	0	0	0	0	1	0	0	0.0042735	0
NewRSVA2014	4006	A	T	M	250	synonymous_variant	p.Ala250Ala	NewRSVA2014_4006_T	RSVA	7	0	0	0	1	0	0	0	0.0030581	0	0
NewRSVA2014	4009	C	T	M	251	synonymous_variant	p.Ile251Ile	NewRSVA2014_4009_T	RSVA	7	0	0	0	0	0	1	0	0	0.0042735	0
NewRSVA2014	4012	A	G	M	252	synonymous_variant	p.Lys252Lys	NewRSVA2014_4012_G	RSVA	7	0	0	7	0	0	0	0	0.0214067	0	0
NewRSVA2014	4015	C	T	M	253	synonymous_variant	p.Pro253Pro	NewRSVA2014_4015_T	RSVA	7	0	0	2	0	0	0	0	0.00611621	0	0
NewRSVA2014	4018	G	T	M	254	missense_variant	p.Met254Ile	NewRSVA2014_4018_T	RSVA	7	0	0	1	0	0	0	0	0.0030581	0	0
NewRSVA2014	4024	T	C	M	256	synonymous_variant	p.Asp256Asp	NewRSVA2014_4024_C	RSVA	7	0	0	0	0	0	1	1	0	0.0042735	0.0222222
NewRSVA2014	4027	AC	A	SH		upstream_gene_variant		NewRSVA2014_4027_A	RSVA	7	0	0	0	3	0	0	0	0.00917431	0	0
NewRSVA2014	4028	C	T	SH		upstream_gene_variant		NewRSVA2014_4028_T	RSVA	7	0	0	0	2	0	0	4	0.00611621	0	0.0888889
NewRSVA2014	4028	CCTT	C	SH		upstream_gene_variant		NewRSVA2014_4028_C	RSVA	7	0	0	0	1	0	0	0	0.0030581	0	0
NewRSVA2014	4029	C	A	SH		upstream_gene_variant		NewRSVA2014_4029_A	RSVA	7	0	0	7	0	0	0	0	0.0214067	0	0
NewRSVA2014	4029	C	T	SH		upstream_gene_variant		NewRSVA2014_4029_T	RSVA	4	1	0	5	59	0	0	0	0.198777	0	0
NewRSVA2014	4029	CT	C	SH		upstream_gene_variant		NewRSVA2014_4029_C	RSVA	7	0	0	0	1	0	0	0	0.0030581	0	0
NewRSVA2014	4030	T	C	SH		upstream_gene_variant		NewRSVA2014_4030_C	RSVA	7	0	0	0	1	0	0	0	0.0030581	0	0
NewRSVA2014	4031	T	C	SH		upstream_gene_variant		NewRSVA2014_4031_C	RSVA	7	0	0	0	3	0	0	0	0.00917431	0	0
NewRSVA2014	4032	T	A	SH		upstream_gene_variant		NewRSVA2014_4032_A	RSVA	7	1	0	0	0	0	0	0	0.0030581	0	0
NewRSVA2014	4032	T	C	SH		upstream_gene_variant		NewRSVA2014_4032_C	RSVA	7	0	0	0	2	0	0	0	0.00611621	0	0
NewRSVA2014	4033	T	C	SH		upstream_gene_variant		NewRSVA2014_4033_C	RSVA	5	0	0	9	5	0	0	0	0.0428135	0	0
NewRSVA2014	4033	T	G	SH		upstream_gene_variant		NewRSVA2014_4033_G	RSVA	7	5	0	0	0	0	0	0	0.0152905	0	0
NewRSVA2014	4033	TTCCTCTA	T	SH		upstream_gene_variant		NewRSVA2014_4033_T	RSVA	7	0	0	0	0	0	1	0	0	0.0042735	0
NewRSVA2014	4034	T	A	SH		upstream_gene_variant		NewRSVA2014_4034_A	RSVA	7	0	0	1	0	0	0	0	0.0030581	0	0
NewRSVA2014	4034	T	C	SH		upstream_gene_variant		NewRSVA2014_4034_C	RSVA	7	4	0	0	6	0	1	1	0.030581	0.0042735	0.0222222
NewRSVA2014	4035	C	T	SH		upstream_gene_variant		NewRSVA2014_4035_T	RSVA	7	1	0	0	0	0	0	0	0.0030581	0	0
NewRSVA2014	4036	C	T	SH		upstream_gene_variant		NewRSVA2014_4036_T	RSVA	7	0	0	0	0	2	16	1	0	0.0769231	0.0222222
NewRSVA2014	4039	T	C	SH		upstream_gene_variant		NewRSVA2014_4039_C	RSVA	7	0	0	0	2	0	0	0	0.00611621	0	0
NewRSVA2014	4040	A	T	SH		upstream_gene_variant		NewRSVA2014_4040_T	RSVA	7	0	0	0	0	0	1	0	0	0.0042735	0
NewRSVA2014	4041	C	T	SH		upstream_gene_variant		NewRSVA2014_4041_T	RSVA	7	0	0	0	1	0	0	0	0.0030581	0	0
NewRSVA2014	4043	T	A	SH		upstream_gene_variant		NewRSVA2014_4043_A	RSVA	7	1	0	0	0	0	0	0	0.0030581	0	0
NewRSVA2014	4044	C	T	SH		upstream_gene_variant		NewRSVA2014_4044_T	RSVA	5	8	3	8	1	0	0	0	0.0611621	0	0
NewRSVA2014	4044	CA	C	SH		upstream_gene_variant		NewRSVA2014_4044_C	RSVA	7	0	0	0	1	0	0	0	0.0030581	0	0
NewRSVA2014	4045	A	C	SH		upstream_gene_variant		NewRSVA2014_4045_C	RSVA	7	0	0	0	1	0	0	0	0.0030581	0	0
NewRSVA2014	4045	A	G	SH		upstream_gene_variant		NewRSVA2014_4045_G	RSVA	7	0	0	0	0	1	0	0	0	0.0042735	0
NewRSVA2014	4045	A	T	SH		upstream_gene_variant		NewRSVA2014_4045_T	RSVA	7	1	0	1	0	0	0	0	0.00611621	0	0
NewRSVA2014	4046	A	G	SH		upstream_gene_variant		NewRSVA2014_4046_G	RSVA	7	0	0	0	1	0	0	0	0.0030581	0	0
NewRSVA2014	4050	G	A	SH		upstream_gene_variant		NewRSVA2014_4050_A	RSVA	7	0	0	0	0	1	0	0	0	0.0042735	0
NewRSVA2014	4050	G	T	SH		upstream_gene_variant		NewRSVA2014_4050_T	RSVA	7	0	0	0	0	1	0	1	0	0.0042735	0.0222222
NewRSVA2014	4051	T	C	SH		upstream_gene_variant		NewRSVA2014_4051_C	RSVA	2	0	2	0	22	4	25	20	0.0733945	0.123932	0.444444
NewRSVA2014	4052	A	G	SH		upstream_gene_variant		NewRSVA2014_4052_G	RSVA	7	1	0	0	0	0	0	0	0.0030581	0	0
NewRSVA2014	4053	G	A	SH		upstream_gene_variant		NewRSVA2014_4053_A	RSVA	7	0	0	0	1	0	0	1	0.0030581	0	0.0222222
NewRSVA2014	4055	T	C	SH		upstream_gene_variant		NewRSVA2014_4055_C	RSVA	7	0	0	1	0	0	1	1	0.0030581	0.0042735	0.0222222
NewRSVA2014	4056	T	C	SH		upstream_gene_variant		NewRSVA2014_4056_C	RSVA	7	0	0	0	0	0	0	1	0	0	0.0222222
NewRSVA2014	4057	C	A	SH		upstream_gene_variant		NewRSVA2014_4057_A	RSVA	7	0	0	1	3	0	0	0	0.0122324	0	0
NewRSVA2014	4057	C	T	SH		upstream_gene_variant		NewRSVA2014_4057_T	RSVA	7	2	0	0	0	0	3	0	0.00611621	0.0128205	0
NewRSVA2014	4058	A	G	SH		upstream_gene_variant		NewRSVA2014_4058_G	RSVA	7	0	0	0	1	0	0	0	0.0030581	0	0
NewRSVA2014	4059	T	C	SH		upstream_gene_variant		NewRSVA2014_4059_C	RSVA	2	0	2	0	22	4	25	21	0.0733945	0.123932	0.466667
NewRSVA2014	4059	T	G	SH		upstream_gene_variant		NewRSVA2014_4059_G	RSVA	7	0	0	0	0	0	0	1	0	0	0.0222222
NewRSVA2014	4060	A	G	SH		upstream_gene_variant		NewRSVA2014_4060_G	RSVA	7	0	0	0	2	0	0	0	0.00611621	0	0
NewRSVA2014	4061	C	A	SH		upstream_gene_variant		NewRSVA2014_4061_A	RSVA	7	0	0	0	0	0	0	1	0	0	0.0222222
NewRSVA2014	4061	C	T	SH		upstream_gene_variant		NewRSVA2014_4061_T	RSVA	7	0	0	0	0	0	0	1	0	0	0.0222222
NewRSVA2014	4064	A	C	SH		upstream_gene_variant		NewRSVA2014_4064_C	RSVA	7	0	0	1	1	0	0	0	0.00611621	0	0
NewRSVA2014	4064	ACT	A	SH		upstream_gene_variant		NewRSVA2014_4064_A	RSVA	7	0	0	0	0	0	1	0	0	0.0042735	0
NewRSVA2014	4065	C	T	SH		upstream_gene_variant		NewRSVA2014_4065_T	RSVA	1	0	0	0	8	36	75	0	0.0244648	0.474359	0
NewRSVA2014	4066	T	C	SH		upstream_gene_variant		NewRSVA2014_4066_C	RSVA	7	0	0	0	0	3	2	0	0	0.0213675	0
NewRSVA2014	4067	T	C	SH		upstream_gene_variant		NewRSVA2014_4067_C	RSVA	7	0	0	0	0	0	0	1	0	0	0.0222222
NewRSVA2014	4067	TTC	T	SH		upstream_gene_variant		NewRSVA2014_4067_T	RSVA	7	0	0	0	1	0	0	0	0.0030581	0	0
NewRSVA2014	4068	T	C	SH		upstream_gene_variant		NewRSVA2014_4068_C	RSVA	7	2	0	0	0	0	0	0	0.00611621	0	0
NewRSVA2014	4069	C	T	SH		upstream_gene_variant		NewRSVA2014_4069_T	RSVA	7	0	0	0	0	0	2	0	0	0.00854701	0
NewRSVA2014	4070	T	C	SH		upstream_gene_variant		NewRSVA2014_4070_C	RSVA	2	0	3	0	23	7	29	21	0.0795107	0.153846	0.466667
NewRSVA2014	4072	A	C	SH		upstream_gene_variant		NewRSVA2014_4072_C	RSVA	7	0	0	0	0	0	1	0	0	0.0042735	0
NewRSVA2014	4074	T	C	SH		upstream_gene_variant		NewRSVA2014_4074_C	RSVA	5	0	2	0	21	3	4	0	0.0703364	0.0299145	0
NewRSVA2014	4076	CA	C	SH		upstream_gene_variant		NewRSVA2014_4076_C	RSVA	7	0	0	0	1	0	0	0	0.0030581	0	0
NewRSVA2014	4077	A	T	SH		upstream_gene_variant		NewRSVA2014_4077_T	RSVA	7	0	0	0	1	0	0	0	0.0030581	0	0
NewRSVA2014	4078	T	C	SH		upstream_gene_variant		NewRSVA2014_4078_C	RSVA	7	0	0	0	0	5	6	1	0	0.0470085	0.0222222
NewRSVA2014	4079	T	C	SH		upstream_gene_variant		NewRSVA2014_4079_C	RSVA	7	0	0	0	0	5	5	0	0	0.042735	0
NewRSVA2014	4079	TC	T	SH		upstream_gene_variant		NewRSVA2014_4079_T	RSVA	7	0	0	0	0	0	1	0	0	0.0042735	0
NewRSVA2014	4080	C	T	SH		upstream_gene_variant		NewRSVA2014_4080_T	RSVA	8	0	2	27	157	42	94	20	0.568807	0.581197	0.444444
NewRSVA2014	4081	T	C	SH		upstream_gene_variant		NewRSVA2014_4081_C	RSVA	7	0	0	2	0	3	2	2	0.00611621	0.0213675	0.0444444
NewRSVA2014	4082	T	C	SH		upstream_gene_variant		NewRSVA2014_4082_C	RSVA	7	0	0	0	1	0	0	1	0.0030581	0	0.0222222
NewRSVA2014	4085	C	T	SH		upstream_gene_variant		NewRSVA2014_4085_T	RSVA	6	0	0	0	0	0	36	1	0	0.153846	0.0222222
NewRSVA2014	4086	T	C	SH		upstream_gene_variant		NewRSVA2014_4086_C	RSVA	7	0	0	1	1	0	0	0	0.00611621	0	0
NewRSVA2014	4087	T	C	SH		upstream_gene_variant		NewRSVA2014_4087_C	RSVA	2	1	2	0	22	4	25	21	0.0764526	0.123932	0.466667
NewRSVA2014	4090	C	T	SH		upstream_gene_variant		NewRSVA2014_4090_T	RSVA	7	0	1	0	0	1	0	0	0.0030581	0.0042735	0
NewRSVA2014	4091	A	C	SH		upstream_gene_variant		NewRSVA2014_4091_C	RSVA	7	0	0	0	0	0	1	0	0	0.0042735	0
NewRSVA2014	4092	A	G	SH		upstream_gene_variant		NewRSVA2014_4092_G	RSVA	7	0	0	0	0	0	0	1	0	0	0.0222222
NewRSVA2014	4095	A	G	SH		upstream_gene_variant		NewRSVA2014_4095_G	RSVA	7	0	0	0	1	0	0	0	0.0030581	0	0
NewRSVA2014	4096	T	C	SH		upstream_gene_variant		NewRSVA2014_4096_C	RSVA	2	0	2	1	23	4	27	21	0.0795107	0.132479	0.466667
NewRSVA2014	4099	T	C	SH		upstream_gene_variant		NewRSVA2014_4099_C	RSVA	7	0	0	0	0	0	0	1	0	0	0.0222222
NewRSVA2014	4100	C	A	SH		upstream_gene_variant		NewRSVA2014_4100_A	RSVA	7	0	0	0	0	0	1	0	0	0.0042735	0
NewRSVA2014	4101	A	C	SH		upstream_gene_variant		NewRSVA2014_4101_C	RSVA	7	1	0	0	0	0	0	0	0.0030581	0	0
NewRSVA2014	4102	C	T	SH		upstream_gene_variant		NewRSVA2014_4102_T	RSVA	7	0	0	0	0	0	1	0	0	0.0042735	0
NewRSVA2014	4103	C	A	SH		upstream_gene_variant		NewRSVA2014_4103_A	RSVA	7	0	0	0	0	0	1	0	0	0.0042735	0
NewRSVA2014	4103	C	T	SH		upstream_gene_variant		NewRSVA2014_4103_T	RSVA	7	0	0	0	1	1	1	0	0.0030581	0.00854701	0
NewRSVA2014	4105	A	G	SH		upstream_gene_variant		NewRSVA2014_4105_G	RSVA	7	0	0	0	0	0	4	0	0	0.017094	0
NewRSVA2014	4106	C	T	SH		upstream_gene_variant		NewRSVA2014_4106_T	RSVA	7	0	0	1	0	0	1	0	0.0030581	0.0042735	0
NewRSVA2014	4107	C	A	SH		upstream_gene_variant		NewRSVA2014_4107_A	RSVA	7	0	0	0	0	0	1	0	0	0.0042735	0
NewRSVA2014	4107	C	T	SH		upstream_gene_variant		NewRSVA2014_4107_T	RSVA	7	0	0	0	0	12	10	0	0	0.0940171	0
NewRSVA2014	4108	C	A	SH		upstream_gene_variant		NewRSVA2014_4108_A	RSVA	5	0	0	9	5	0	0	0	0.0428135	0	0
NewRSVA2014	4108	C	T	SH		upstream_gene_variant		NewRSVA2014_4108_T	RSVA	7	0	0	0	0	0	2	0	0	0.00854701	0
NewRSVA2014	4109	T	C	SH		upstream_gene_variant		NewRSVA2014_4109_C	RSVA	7	0	0	0	0	1	0	0	0	0.0042735	0
NewRSVA2014	4110	C	T	SH		upstream_gene_variant		NewRSVA2014_4110_T	RSVA	6	0	0	1	1	1	63	3	0.00611621	0.273504	0.0666667
NewRSVA2014	4111	T	C	SH		upstream_gene_variant		NewRSVA2014_4111_C	RSVA	2	0	2	1	22	4	25	21	0.0764526	0.123932	0.466667
NewRSVA2014	4112	G	A	SH		upstream_gene_variant		NewRSVA2014_4112_A	RSVA	7	1	2	2	2	1	0	1	0.0214067	0.0042735	0.0222222
NewRSVA2014	4113	T	C	SH		upstream_gene_variant		NewRSVA2014_4113_C	RSVA	7	2	0	0	0	0	0	0	0.00611621	0	0
NewRSVA2014	4114	G	A	SH		upstream_gene_variant		NewRSVA2014_4114_A	RSVA	7	0	0	1	1	0	2	2	0.00611621	0.00854701	0.0444444
NewRSVA2014	4116	T	C	SH		upstream_gene_variant		NewRSVA2014_4116_C	RSVA	7	0	0	0	0	0	0	2	0	0	0.0444444
NewRSVA2014	4118	C	A	SH		upstream_gene_variant		NewRSVA2014_4118_A	RSVA	7	0	0	0	0	0	1	0	0	0.0042735	0
NewRSVA2014	4118	C	T	SH		upstream_gene_variant		NewRSVA2014_4118_T	RSVA	7	0	0	0	1	0	1	0	0.0030581	0.0042735	0
NewRSVA2014	4119	A	G	SH		upstream_gene_variant		NewRSVA2014_4119_G	RSVA	1	0	0	0	8	35	74	0	0.0244648	0.465812	0
NewRSVA2014	4121	T	C	SH		upstream_gene_variant		NewRSVA2014_4121_C	RSVA	2	0	2	0	22	4	26	21	0.0733945	0.128205	0.466667
NewRSVA2014	4122	C	T	SH		upstream_gene_variant		NewRSVA2014_4122_T	RSVA	3	0	0	0	1	0	2	12	0.0030581	0.00854701	0.266667
NewRSVA2014	4125	T	C	SH		upstream_gene_variant		NewRSVA2014_4125_C	RSVA	7	0	0	0	0	0	3	0	0	0.0128205	0
NewRSVA2014	4126	C	CAAACA	SH		upstream_gene_variant		NewRSVA2014_4126_CAAACA	RSVA	7	0	0	0	1	1	0	1	0.0030581	0.0042735	0.0222222
NewRSVA2014	4127	A	T	SH		upstream_gene_variant		NewRSVA2014_4127_T	RSVA	7	0	0	0	0	0	1	0	0	0.0042735	0
NewRSVA2014	4129	A	C	SH		upstream_gene_variant		NewRSVA2014_4129_C	RSVA	7	1	0	0	0	0	0	1	0.0030581	0	0.0222222
NewRSVA2014	4129	A	T	SH		upstream_gene_variant		NewRSVA2014_4129_T	RSVA	7	0	0	0	2	0	2	2	0.00611621	0.00854701	0.0444444
NewRSVA2014	4131	A	G	SH		upstream_gene_variant		NewRSVA2014_4131_G	RSVA	7	0	0	0	3	0	0	0	0.00917431	0	0
NewRSVA2014	4133	A	C	SH		upstream_gene_variant		NewRSVA2014_4133_C	RSVA	7	0	0	0	0	0	3	0	0	0.0128205	0
NewRSVA2014	4135	C	A	SH		upstream_gene_variant		NewRSVA2014_4135_A	RSVA	5	0	0	0	21	3	5	0	0.0642202	0.034188	0
NewRSVA2014	4137	C	A	SH		upstream_gene_variant		NewRSVA2014_4137_A	RSVA	7	0	1	0	0	0	0	0	0.0030581	0	0
NewRSVA2014	4137	C	T	SH		upstream_gene_variant		NewRSVA2014_4137_T	RSVA	7	0	0	0	0	0	1	0	0	0.0042735	0
NewRSVA2014	4140	C	T	SH		upstream_gene_variant		NewRSVA2014_4140_T	RSVA	7	2	0	0	0	0	0	0	0.00611621	0	0
NewRSVA2014	4141	A	T	SH		upstream_gene_variant		NewRSVA2014_4141_T	RSVA	7	0	0	0	0	0	2	0	0	0.00854701	0
NewRSVA2014	4142	G	A	SH		upstream_gene_variant		NewRSVA2014_4142_A	RSVA	7	0	1	0	0	0	1	0	0.0030581	0.0042735	0
NewRSVA2014	4143	G	A	SH		upstream_gene_variant		NewRSVA2014_4143_A	RSVA	7	0	0	1	4	0	1	0	0.0152905	0.0042735	0
NewRSVA2014	4144	A	T	SH		upstream_gene_variant		NewRSVA2014_4144_T	RSVA	7	0	0	0	0	1	0	0	0	0.0042735	0
NewRSVA2014	4145	G	A	SH		upstream_gene_variant		NewRSVA2014_4145_A	RSVA	7	0	0	0	0	0	1	0	0	0.0042735	0
NewRSVA2014	4146	T	C	SH		upstream_gene_variant		NewRSVA2014_4146_C	RSVA	7	0	0	1	0	0	0	0	0.0030581	0	0
NewRSVA2014	4147	T	C	SH		upstream_gene_variant		NewRSVA2014_4147_C	RSVA	7	0	0	0	0	0	1	0	0	0.0042735	0
NewRSVA2014	4148	C	A	SH		upstream_gene_variant		NewRSVA2014_4148_A	RSVA	7	0	0	0	0	1	0	0	0	0.0042735	0
NewRSVA2014	4148	C	T	SH		upstream_gene_variant		NewRSVA2014_4148_T	RSVA	7	0	0	0	1	0	1	0	0.0030581	0.0042735	0
NewRSVA2014	4149	C	A	SH		upstream_gene_variant		NewRSVA2014_4149_A	RSVA	7	0	0	0	1	0	0	0	0.0030581	0	0
NewRSVA2014	4149	C	T	SH		upstream_gene_variant		NewRSVA2014_4149_T	RSVA	7	0	0	0	0	0	16	1	0	0.0683761	0.0222222
NewRSVA2014	4150	A	T	SH		upstream_gene_variant		NewRSVA2014_4150_T	RSVA	7	1	0	1	0	0	0	1	0.00611621	0	0.0222222
NewRSVA2014	4151	G	A	SH		upstream_gene_variant		NewRSVA2014_4151_A	RSVA	7	0	0	1	0	0	0	0	0.0030581	0	0
NewRSVA2014	4156	T	C	SH		upstream_gene_variant		NewRSVA2014_4156_C	RSVA	7	0	0	2	1	0	0	0	0.00917431	0	0
NewRSVA2014	4157	C	T	SH		upstream_gene_variant		NewRSVA2014_4157_T	RSVA	7	0	0	1	6	0	0	0	0.0214067	0	0
NewRSVA2014	4158	C	T	SH		upstream_gene_variant		NewRSVA2014_4158_T	RSVA	7	1	0	0	0	0	0	0	0.0030581	0	0
NewRSVA2014	4159	C	A	SH		upstream_gene_variant		NewRSVA2014_4159_A	RSVA	7	0	0	0	0	0	2	0	0	0.00854701	0
NewRSVA2014	4161	A	G	SH		upstream_gene_variant		NewRSVA2014_4161_G	RSVA	7	0	1	0	0	0	0	0	0.0030581	0	0
NewRSVA2014	4161	A	T	SH		upstream_gene_variant		NewRSVA2014_4161_T	RSVA	7	7	0	0	0	0	0	0	0.0214067	0	0
NewRSVA2014	4162	G	A	SH		upstream_gene_variant		NewRSVA2014_4162_A	RSVA	7	0	0	0	0	0	1	0	0	0.0042735	0
NewRSVA2014	4163	T	C	SH		upstream_gene_variant		NewRSVA2014_4163_C	RSVA	7	1	0	0	0	0	0	0	0.0030581	0	0
NewRSVA2014	4164	C	A	SH		upstream_gene_variant		NewRSVA2014_4164_A	RSVA	7	0	0	0	1	0	0	0	0.0030581	0	0
NewRSVA2014	4164	C	T	SH		upstream_gene_variant		NewRSVA2014_4164_T	RSVA	7	0	0	0	0	0	1	0	0	0.0042735	0
NewRSVA2014	4165	A	G	SH		upstream_gene_variant		NewRSVA2014_4165_G	RSVA	7	0	0	1	0	0	0	0	0.0030581	0	0
NewRSVA2014	4166	T	C	SH		upstream_gene_variant		NewRSVA2014_4166_C	RSVA	7	0	0	0	0	0	2	0	0	0.00854701	0
NewRSVA2014	4166	T	G	SH		upstream_gene_variant		NewRSVA2014_4166_G	RSVA	7	0	0	0	0	3	1	0	0	0.017094	0
NewRSVA2014	4167	T	C	SH		upstream_gene_variant		NewRSVA2014_4167_C	RSVA	2	0	0	0	1	1	20	21	0.0030581	0.0897436	0.466667
NewRSVA2014	4168	G	A	SH		upstream_gene_variant		NewRSVA2014_4168_A	RSVA	7	0	0	0	1	0	0	0	0.0030581	0	0
NewRSVA2014	4170	T	C	SH		upstream_gene_variant		NewRSVA2014_4170_C	RSVA	7	2	0	0	0	0	0	0	0.00611621	0	0
NewRSVA2014	4171	C	A	SH		upstream_gene_variant		NewRSVA2014_4171_A	RSVA	7	0	0	0	1	0	0	0	0.0030581	0	0
NewRSVA2014	4171	C	T	SH		upstream_gene_variant		NewRSVA2014_4171_T	RSVA	7	0	0	7	0	0	0	0	0.0214067	0	0
NewRSVA2014	4173	T	A	SH		upstream_gene_variant		NewRSVA2014_4173_A	RSVA	7	0	1	0	0	0	0	0	0.0030581	0	0
NewRSVA2014	4174	C	T	SH		upstream_gene_variant		NewRSVA2014_4174_T	RSVA	7	0	0	0	0	0	1	0	0	0.0042735	0
NewRSVA2014	4176	G	A	SH		upstream_gene_variant		NewRSVA2014_4176_A	RSVA	5	0	0	4	10	0	0	1	0.0428135	0	0.0222222
NewRSVA2014	4180	C	A	SH		upstream_gene_variant		NewRSVA2014_4180_A	RSVA	7	0	0	6	0	0	0	0	0.0183486	0	0
NewRSVA2014	4180	C	T	SH		upstream_gene_variant		NewRSVA2014_4180_T	RSVA	7	1	2	0	0	0	1	2	0.00917431	0.0042735	0.0444444
NewRSVA2014	4181	A	G	SH		upstream_gene_variant		NewRSVA2014_4181_G	RSVA	3	0	0	0	0	0	0	5	0	0	0.111111
NewRSVA2014	4181	A	T	SH		upstream_gene_variant		NewRSVA2014_4181_T	RSVA	7	0	0	0	0	0	5	0	0	0.0213675	0
NewRSVA2014	4182	G	A	SH		upstream_gene_variant		NewRSVA2014_4182_A	RSVA	7	0	0	0	1	0	0	0	0.0030581	0	0
NewRSVA2014	4183	T	C	SH		upstream_gene_variant		NewRSVA2014_4183_C	RSVA	7	1	0	0	0	0	1	0	0.0030581	0.0042735	0
NewRSVA2014	4184	A	G	SH		upstream_gene_variant		NewRSVA2014_4184_G	RSVA	7	0	0	0	1	0	0	0	0.0030581	0	0
NewRSVA2014	4185	C	T	SH		upstream_gene_variant		NewRSVA2014_4185_T	RSVA	7	0	1	0	0	0	0	0	0.0030581	0	0
NewRSVA2014	4187	C	A	SH		upstream_gene_variant		NewRSVA2014_4187_A	RSVA	7	0	0	0	0	0	0	1	0	0	0.0222222
NewRSVA2014	4188	A	G	SH		upstream_gene_variant		NewRSVA2014_4188_G	RSVA	7	0	0	0	1	0	1	0	0.0030581	0.0042735	0
NewRSVA2014	4191	T	C	SH		upstream_gene_variant		NewRSVA2014_4191_C	RSVA	7	0	0	0	0	3	4	0	0	0.0299145	0
NewRSVA2014	4196	T	C	SH		upstream_gene_variant		NewRSVA2014_4196_C	RSVA	7	0	0	0	1	3	1	0	0.0030581	0.017094	0
NewRSVA2014	4198	A	AC	SH		upstream_gene_variant		NewRSVA2014_4198_AC	RSVA	7	0	2	0	0	0	0	1	0.00611621	0	0.0222222
NewRSVA2014	4198	AT	A	SH		upstream_gene_variant		NewRSVA2014_4198_A	RSVA	7	0	0	0	0	0	2	0	0	0.00854701	0
NewRSVA2014	4199	T	C	SH		upstream_gene_variant		NewRSVA2014_4199_C	RSVA	2	0	1	0	22	4	28	20	0.0703364	0.136752	0.444444
NewRSVA2014	4199	T	TA	SH		upstream_gene_variant		NewRSVA2014_4199_TA	RSVA	5	19	0	2	6	0	0	0	0.0825688	0	0
NewRSVA2014	4199	TA	T	SH		upstream_gene_variant		NewRSVA2014_4199_T	RSVA	5	4	0	7	1	0	9	0	0.0366972	0.0384615	0
NewRSVA2014	4200	A	C	SH		upstream_gene_variant		NewRSVA2014_4200_C	RSVA	7	0	0	0	0	0	2	0	0	0.00854701	0
NewRSVA2014	4204	AAT	A	SH		upstream_gene_variant		NewRSVA2014_4204_A	RSVA	7	0	0	0	0	0	0	2	0	0	0.0444444
NewRSVA2014	4205	AT	A	SH		upstream_gene_variant		NewRSVA2014_4205_A	RSVA	3	5	0	0	0	2	2	11	0.0152905	0.017094	0.244444
NewRSVA2014	4206	T	A	SH		upstream_gene_variant		NewRSVA2014_4206_A	RSVA	5	0	0	0	22	1	5	5	0.0672783	0.025641	0.111111
NewRSVA2014	4206	T	C	SH		upstream_gene_variant		NewRSVA2014_4206_C	RSVA	7	3	0	0	0	0	0	1	0.00917431	0	0.0222222
NewRSVA2014	4207	C	A	SH		upstream_gene_variant		NewRSVA2014_4207_A	RSVA	7	0	0	0	0	0	0	1	0	0	0.0222222
NewRSVA2014	4207	C	T	SH		upstream_gene_variant		NewRSVA2014_4207_T	RSVA	7	0	0	0	1	0	0	0	0.0030581	0	0
NewRSVA2014	4209	A	C	SH		upstream_gene_variant		NewRSVA2014_4209_C	RSVA	7	0	0	0	0	0	0	1	0	0	0.0222222
NewRSVA2014	4209	A	G	SH		upstream_gene_variant		NewRSVA2014_4209_G	RSVA	7	0	0	0	0	1	0	0	0	0.0042735	0
NewRSVA2014	4210	C	T	SH		upstream_gene_variant		NewRSVA2014_4210_T	RSVA	7	0	0	0	0	0	1	0	0	0.0042735	0
NewRSVA2014	4211	A	G	SH		upstream_gene_variant		NewRSVA2014_4211_G	RSVA	7	0	0	1	0	0	1	0	0.0030581	0.0042735	0
NewRSVA2014	4212	T	C	SH		upstream_gene_variant		NewRSVA2014_4212_C	RSVA	7	1	2	0	0	0	0	0	0.00917431	0	0
NewRSVA2014	4214	G	A	SH		upstream_gene_variant		NewRSVA2014_4214_A	RSVA	7	0	0	0	0	0	1	0	0	0.0042735	0
NewRSVA2014	4221	T	C	SH		upstream_gene_variant		NewRSVA2014_4221_C	RSVA	7	0	0	0	1	0	0	0	0.0030581	0	0
NewRSVA2014	4224	T	C	SH		upstream_gene_variant		NewRSVA2014_4224_C	RSVA	7	0	0	1	1	0	0	0	0.00611621	0	0
NewRSVA2014	4225	C	A	SH		upstream_gene_variant		NewRSVA2014_4225_A	RSVA	7	0	0	0	0	0	1	0	0	0.0042735	0
NewRSVA2014	4227	T	C	SH		upstream_gene_variant		NewRSVA2014_4227_C	RSVA	8	0	3	27	156	44	96	20	0.568807	0.598291	0.444444
NewRSVA2014	4229	G	A	SH		upstream_gene_variant		NewRSVA2014_4229_A	RSVA	7	0	0	0	2	0	1	0	0.00611621	0.0042735	0
NewRSVA2014	4231	G	A	SH		upstream_gene_variant		NewRSVA2014_4231_A	RSVA	7	0	0	2	0	0	0	0	0.00611621	0	0
NewRSVA2014	4233	G	A	SH		upstream_gene_variant		NewRSVA2014_4233_A	RSVA	7	1	0	0	1	0	0	0	0.00611621	0	0
NewRSVA2014	4234	A	T	SH		upstream_gene_variant		NewRSVA2014_4234_T	RSVA	7	7	1	0	0	0	0	0	0.0244648	0	0
NewRSVA2014	4235	A	C	SH		upstream_gene_variant		NewRSVA2014_4235_C	RSVA	7	2	0	0	0	0	0	0	0.00611621	0	0
NewRSVA2014	4235	A	G	SH		upstream_gene_variant		NewRSVA2014_4235_G	RSVA	7	0	0	0	0	0	1	0	0	0.0042735	0
NewRSVA2014	4238	C	T	SH		upstream_gene_variant		NewRSVA2014_4238_T	RSVA	7	0	0	0	0	0	2	0	0	0.00854701	0
NewRSVA2014	4239	C	T	SH		upstream_gene_variant		NewRSVA2014_4239_T	RSVA	2	0	0	2	1	0	21	19	0.00917431	0.0897436	0.422222
NewRSVA2014	4240	A	T	SH		upstream_gene_variant		NewRSVA2014_4240_T	RSVA	7	0	1	2	2	0	3	0	0.0152905	0.0128205	0
NewRSVA2014	4241	A	T	SH		upstream_gene_variant		NewRSVA2014_4241_T	RSVA	7	0	0	0	1	0	0	0	0.0030581	0	0
NewRSVA2014	4242	C	T	SH		upstream_gene_variant		NewRSVA2014_4242_T	RSVA	5	0	1	9	1	0	0	0	0.0336391	0	0
NewRSVA2014	4243	T	C	SH		upstream_gene_variant		NewRSVA2014_4243_C	RSVA	7	2	0	2	3	0	6	0	0.0214067	0.025641	0
NewRSVA2014	4246	T	TA	SH		upstream_gene_variant		NewRSVA2014_4246_TA	RSVA	7	0	0	0	0	0	0	1	0	0	0.0222222
NewRSVA2014	4247	C	A	SH		upstream_gene_variant		NewRSVA2014_4247_A	RSVA	6	0	0	1	1	1	63	3	0.00611621	0.273504	0.0666667
NewRSVA2014	4247	C	T	SH		upstream_gene_variant		NewRSVA2014_4247_T	RSVA	7	0	0	0	1	0	0	0	0.0030581	0	0
NewRSVA2014	4248	A	G	SH		upstream_gene_variant		NewRSVA2014_4248_G	RSVA	7	1	0	0	6	0	0	0	0.0214067	0	0
NewRSVA2014	4249	C	A	SH		upstream_gene_variant		NewRSVA2014_4249_A	RSVA	7	0	0	0	0	1	5	1	0	0.025641	0.0222222
NewRSVA2014	4249	C	T	SH		upstream_gene_variant		NewRSVA2014_4249_T	RSVA	7	0	0	0	0	5	5	0	0	0.042735	0
NewRSVA2014	4252	C	T	SH		upstream_gene_variant		NewRSVA2014_4252_T	RSVA	3	0	0	0	0	0	0	8	0	0	0.177778
NewRSVA2014	4254	T	C	SH		upstream_gene_variant		NewRSVA2014_4254_C	RSVA	7	0	0	0	0	0	1	0	0	0.0042735	0
NewRSVA2014	4256	T	C	SH		upstream_gene_variant		NewRSVA2014_4256_C	RSVA	4	0	1	5	60	0	0	1	0.201835	0	0.0222222
NewRSVA2014	4257	G	A	SH		upstream_gene_variant		NewRSVA2014_4257_A	RSVA	7	1	0	0	1	0	0	0	0.00611621	0	0
NewRSVA2014	4259	C	T	SH		upstream_gene_variant		NewRSVA2014_4259_T	RSVA	7	0	0	1	0	0	0	0	0.0030581	0	0
NewRSVA2014	4262	C	T	SH		upstream_gene_variant		NewRSVA2014_4262_T	RSVA	7	0	0	0	1	1	0	1	0.0030581	0.0042735	0.0222222
NewRSVA2014	4264	T	C	SH		upstream_gene_variant		NewRSVA2014_4264_C	RSVA	7	0	0	0	0	0	1	0	0	0.0042735	0
NewRSVA2014	4268	C	T	SH		upstream_gene_variant		NewRSVA2014_4268_T	RSVA	7	1	0	0	6	1	2	0	0.0214067	0.0128205	0
NewRSVA2014	4269	A	G	SH		upstream_gene_variant		NewRSVA2014_4269_G	RSVA	7	0	0	0	0	0	1	0	0	0.0042735	0
NewRSVA2014	4270	A	G	SH		upstream_gene_variant		NewRSVA2014_4270_G	RSVA	7	0	0	0	6	0	0	0	0.0183486	0	0
NewRSVA2014	4272	T	C	SH		upstream_gene_variant		NewRSVA2014_4272_C	RSVA	7	1	0	0	1	0	0	0	0.00611621	0	0
NewRSVA2014	4274	A	G	SH		upstream_gene_variant		NewRSVA2014_4274_G	RSVA	7	0	0	4	0	0	1	0	0.0122324	0.0042735	0
NewRSVA2014	4274	A	T	SH		upstream_gene_variant		NewRSVA2014_4274_T	RSVA	7	0	0	1	0	0	0	0	0.0030581	0	0
NewRSVA2014	4275	A	G	SH		upstream_gene_variant		NewRSVA2014_4275_G	RSVA	7	0	0	0	1	0	0	0	0.0030581	0	0
NewRSVA2014	4278	C	A	SH		upstream_gene_variant		NewRSVA2014_4278_A	RSVA	1	0	0	0	8	36	76	0	0.0244648	0.478632	0
NewRSVA2014	4279	G	A	SH		upstream_gene_variant		NewRSVA2014_4279_A	RSVA	7	0	3	1	4	1	0	0	0.0244648	0.0042735	0
NewRSVA2014	4280	C	A	SH		upstream_gene_variant		NewRSVA2014_4280_A	RSVA	7	0	0	0	1	0	1	2	0.0030581	0.0042735	0.0444444
NewRSVA2014	4280	C	T	SH		upstream_gene_variant		NewRSVA2014_4280_T	RSVA	7	0	0	1	0	0	0	0	0.0030581	0	0
NewRSVA2014	4281	T	C	SH		upstream_gene_variant		NewRSVA2014_4281_C	RSVA	7	0	0	0	1	0	16	1	0.0030581	0.0683761	0.0222222
NewRSVA2014	4282	A	G	SH		upstream_gene_variant		NewRSVA2014_4282_G	RSVA	7	0	0	0	1	0	0	0	0.0030581	0	0
NewRSVA2014	4285	T	A	SH		upstream_gene_variant		NewRSVA2014_4285_A	RSVA	7	1	0	0	1	0	0	0	0.00611621	0	0
NewRSVA2014	4285	T	C	SH		upstream_gene_variant		NewRSVA2014_4285_C	RSVA	1	3	2	10	77	36	97	1	0.281346	0.568376	0.0222222
NewRSVA2014	4286	A	T	SH		upstream_gene_variant		NewRSVA2014_4286_T	RSVA	7	0	0	0	2	0	0	0	0.00611621	0	0
NewRSVA2014	4291	C	T	SH		upstream_gene_variant		NewRSVA2014_4291_T	RSVA	7	0	0	0	0	0	1	0	0	0.0042735	0
NewRSVA2014	4294	C	A	SH		upstream_gene_variant		NewRSVA2014_4294_A	RSVA	7	0	0	0	0	1	0	0	0	0.0042735	0
NewRSVA2014	4294	C	T	SH		upstream_gene_variant		NewRSVA2014_4294_T	RSVA	7	0	0	0	2	0	0	1	0.00611621	0	0.0222222
NewRSVA2014	4305	T	C	SH	3	synonymous_variant	p.Asn3Asn	NewRSVA2014_4305_C	RSVA	7	2	0	0	0	0	0	0	0.00611621	0	0
NewRSVA2014	4311	C	T	SH	5	synonymous_variant	p.Ser5Ser	NewRSVA2014_4311_T	RSVA	7	0	0	0	6	0	0	0	0.0183486	0	0
NewRSVA2014	4313	T	C	SH	6	missense_variant	p.Ile6Thr	NewRSVA2014_4313_C	RSVA	7	0	0	0	1	0	0	0	0.0030581	0	0
NewRSVA2014	4317	T	C	SH	7	synonymous_variant	p.Thr7Thr	NewRSVA2014_4317_C	RSVA	8	2	4	27	158	45	96	20	0.584098	0.602564	0.444444
NewRSVA2014	4319	T	C	SH	8	missense_variant	p.Ile8Thr	NewRSVA2014_4319_C	RSVA	7	0	0	0	1	0	0	0	0.0030581	0	0
NewRSVA2014	4324	T	C	SH	10	missense_variant	p.Phe10Leu	NewRSVA2014_4324_C	RSVA	7	0	0	0	1	0	0	0	0.0030581	0	0
NewRSVA2014	4344	T	C	SH	16	synonymous_variant	p.Pro16Pro	NewRSVA2014_4344_C	RSVA	7	0	0	0	0	0	1	0	0	0.0042735	0
NewRSVA2014	4347	C	T	SH	17	synonymous_variant	p.Tyr17Tyr	NewRSVA2014_4347_T	RSVA	7	3	0	0	1	0	0	1	0.0122324	0	0.0222222
NewRSVA2014	4354	C	T	SH	20	synonymous_variant	p.Leu20Leu	NewRSVA2014_4354_T	RSVA	6	0	0	2	2	2	64	5	0.0122324	0.282051	0.111111
NewRSVA2014	4355	T	C	SH	20	missense_variant	p.Leu20Pro	NewRSVA2014_4355_C	RSVA	7	0	0	0	0	0	1	0	0	0.0042735	0
NewRSVA2014	4362	C	T	SH	22	synonymous_variant	p.His22His	NewRSVA2014_4362_T	RSVA	3	0	0	0	0	0	1	12	0	0.0042735	0.266667
NewRSVA2014	4371	A	T	SH	25	synonymous_variant	p.Thr25Thr	NewRSVA2014_4371_T	RSVA	7	1	0	0	0	0	0	0	0.0030581	0	0
NewRSVA2014	4372	A	T	SH	26	missense_variant	p.Thr26Ser	NewRSVA2014_4372_T	RSVA	7	0	0	0	5	0	0	0	0.0152905	0	0
NewRSVA2014	4373	C	T	SH	26	missense_variant	p.Thr26Ile	NewRSVA2014_4373_T	RSVA	7	0	0	1	0	0	0	0	0.0030581	0	0
NewRSVA2014	4374	A	C	SH	26	synonymous_variant	p.Thr26Thr	NewRSVA2014_4374_C	RSVA	7	0	0	0	0	0	1	0	0	0.0042735	0
NewRSVA2014	4376	T	C	SH	27	missense_variant	p.Ile27Thr	NewRSVA2014_4376_C	RSVA	7	0	1	1	0	0	1	0	0.00611621	0.0042735	0
NewRSVA2014	4377	A	G	SH	27	missense_variant	p.Ile27Met	NewRSVA2014_4377_G	RSVA	7	0	0	0	1	0	0	0	0.0030581	0	0
NewRSVA2014	4380	C	T	SH	28	synonymous_variant	p.Ile28Ile	NewRSVA2014_4380_T	RSVA	7	0	0	0	0	0	1	0	0	0.0042735	0
NewRSVA2014	4383	T	C	SH	29	synonymous_variant	p.Ser29Ser	NewRSVA2014_4383_C	RSVA	7	0	0	0	3	0	0	0	0.00917431	0	0
NewRSVA2014	4387	A	G	SH	31	missense_variant	p.Ile31Val	NewRSVA2014_4387_G	RSVA	7	0	0	0	0	0	1	0	0	0.0042735	0
NewRSVA2014	4390	A	G	SH	32	missense_variant	p.Ile32Val	NewRSVA2014_4390_G	RSVA	7	0	0	0	0	0	0	2	0	0	0.0444444
NewRSVA2014	4398	C	A	SH	34	synonymous_variant	p.Ile34Ile	NewRSVA2014_4398_A	RSVA	7	0	0	0	0	0	1	0	0	0.0042735	0
NewRSVA2014	4400	C	T	SH	35	missense_variant	p.Ser35Phe	NewRSVA2014_4400_T	RSVA	7	0	1	0	0	0	0	0	0.0030581	0	0
NewRSVA2014	4401	C	T	SH	35	synonymous_variant	p.Ser35Ser	NewRSVA2014_4401_T	RSVA	7	0	0	0	1	0	1	4	0.0030581	0.0042735	0.0888889
NewRSVA2014	4404	C	A	SH	36	synonymous_variant	p.Ile36Ile	NewRSVA2014_4404_A	RSVA	7	4	0	0	0	0	0	0	0.0122324	0	0
NewRSVA2014	4409	T	G	SH	38	missense_variant	p.Ile38Ser	NewRSVA2014_4409_G	RSVA	4	0	2	13	60	1	5	12	0.229358	0.025641	0.266667
NewRSVA2014	4410	T	C	SH	38	synonymous_variant	p.Ile38Ile	NewRSVA2014_4410_C	RSVA	7	0	0	0	0	0	0	1	0	0	0.0222222
NewRSVA2014	4413	A	T	SH	39	synonymous_variant	p.Ala39Ala	NewRSVA2014_4413_T	RSVA	7	1	0	0	0	0	0	0	0.0030581	0	0
NewRSVA2014	4415	T	C	SH	40	missense_variant	p.Ile40Thr	NewRSVA2014_4415_C	RSVA	7	0	0	0	0	0	1	0	0	0.0042735	0
NewRSVA2014	4416	A	G	SH	40	missense_variant	p.Ile40Met	NewRSVA2014_4416_G	RSVA	7	0	0	0	1	0	0	0	0.0030581	0	0
NewRSVA2014	4422	C	A	SH	42	missense_variant	p.Asn42Lys	NewRSVA2014_4422_A	RSVA	7	0	0	0	0	0	1	0	0	0.0042735	0
NewRSVA2014	4422	C	T	SH	42	synonymous_variant	p.Asn42Asn	NewRSVA2014_4422_T	RSVA	7	1	0	1	3	0	2	0	0.0152905	0.00854701	0
NewRSVA2014	4424	A	G	SH	43	missense_variant	p.Lys43Arg	NewRSVA2014_4424_G	RSVA	7	0	0	0	1	0	0	0	0.0030581	0	0
NewRSVA2014	4428	C	T	SH	44	synonymous_variant	p.Leu44Leu	NewRSVA2014_4428_T	RSVA	3	0	0	0	0	0	0	8	0	0	0.177778
NewRSVA2014	4431	C	T	SH	45	synonymous_variant	p.Cys45Cys	NewRSVA2014_4431_T	RSVA	1	0	3	2	17	37	103	22	0.0672783	0.598291	0.488889
NewRSVA2014	4434	A	G	SH	46	synonymous_variant	p.Glu46Glu	NewRSVA2014_4434_G	RSVA	7	0	3	0	0	0	0	0	0.00917431	0	0
NewRSVA2014	4435	T	C	SH	47	missense_variant	p.Tyr47His	NewRSVA2014_4435_C	RSVA	7	0	0	0	0	0	1	0	0	0.0042735	0
NewRSVA2014	4437	T	C	SH	47	synonymous_variant	p.Tyr47Tyr	NewRSVA2014_4437_C	RSVA	7	0	0	0	0	0	0	1	0	0	0.0222222
NewRSVA2014	4439	A	G	SH	48	missense_variant	p.Asn48Ser	NewRSVA2014_4439_G	RSVA	7	0	0	1	0	0	0	0	0.0030581	0	0
NewRSVA2014	4442	T	C	SH	49	missense_variant	p.Val49Ala	NewRSVA2014_4442_C	RSVA	7	0	0	0	0	0	16	1	0	0.0683761	0.0222222
NewRSVA2014	4443	A	G	SH	49	synonymous_variant	p.Val49Val	NewRSVA2014_4443_G	RSVA	7	0	2	0	0	0	0	0	0.00611621	0	0
NewRSVA2014	4444	T	C	SH	50	missense_variant	p.Phe50Leu	NewRSVA2014_4444_C	RSVA	7	0	0	0	0	0	2	0	0	0.00854701	0
NewRSVA2014	4445	T	A	SH	50	missense_variant	p.Phe50Tyr	NewRSVA2014_4445_A	RSVA	5	0	0	9	12	1	2	0	0.0642202	0.0128205	0
NewRSVA2014	4445	T	C	SH	50	missense_variant	p.Phe50Ser	NewRSVA2014_4445_C	RSVA	7	0	0	0	1	0	0	0	0.0030581	0	0
NewRSVA2014	4447	C	T	SH	51	missense_variant	p.His51Tyr	NewRSVA2014_4447_T	RSVA	7	0	0	0	1	0	0	0	0.0030581	0	0
NewRSVA2014	4449	T	C	SH	51	synonymous_variant	p.His51His	NewRSVA2014_4449_C	RSVA	7	0	0	1	1	0	1	0	0.00611621	0.0042735	0
NewRSVA2014	4452	C	T	SH	52	synonymous_variant	p.Asn52Asn	NewRSVA2014_4452_T	RSVA	7	0	0	1	0	0	0	2	0.0030581	0	0.0444444
NewRSVA2014	4456	A	G	SH	54	missense_variant	p.Thr54Ala	NewRSVA2014_4456_G	RSVA	7	0	0	1	0	0	0	0	0.0030581	0	0
NewRSVA2014	4459	T	C	SH	55	missense_variant	p.Phe55Leu	NewRSVA2014_4459_C	RSVA	7	0	0	1	0	0	1	0	0.0030581	0.0042735	0
NewRSVA2014	4460	T	C	SH	55	missense_variant	p.Phe55Ser	NewRSVA2014_4460_C	RSVA	7	0	0	0	0	0	1	0	0	0.0042735	0
NewRSVA2014	4461	T	A	SH	55	missense_variant	p.Phe55Leu	NewRSVA2014_4461_A	RSVA	7	5	0	0	0	0	0	0	0.0152905	0	0
NewRSVA2014	4461	T	C	SH	55	synonymous_variant	p.Phe55Phe	NewRSVA2014_4461_C	RSVA	7	0	0	0	1	0	0	0	0.0030581	0	0
NewRSVA2014	4464	G	T	SH	56	missense_variant	p.Glu56Asp	NewRSVA2014_4464_T	RSVA	7	0	0	0	0	0	1	0	0	0.0042735	0
NewRSVA2014	4465	C	T	SH	57	synonymous_variant	p.Leu57Leu	NewRSVA2014_4465_T	RSVA	7	1	0	0	0	0	0	0	0.0030581	0	0
NewRSVA2014	4467	A	G	SH	57	synonymous_variant	p.Leu57Leu	NewRSVA2014_4467_G	RSVA	7	0	0	0	0	0	2	0	0	0.00854701	0
NewRSVA2014	4473	A	G	SH	59	synonymous_variant	p.Arg59Arg	NewRSVA2014_4473_G	RSVA	3	0	0	0	0	0	2	12	0	0.00854701	0.266667
NewRSVA2014	4476	T	A	SH	60	synonymous_variant	p.Ala60Ala	NewRSVA2014_4476_A	RSVA	7	0	0	0	6	0	0	0	0.0183486	0	0
NewRSVA2014	4477	C	A	SH	61	synonymous_variant	p.Arg61Arg	NewRSVA2014_4477_A	RSVA	4	0	0	5	59	0	0	0	0.195719	0	0
NewRSVA2014	4478	G	A	SH	61	missense_variant	p.Arg61Gln	NewRSVA2014_4478_A	RSVA	7	0	0	0	0	0	1	1	0	0.0042735	0.0222222
NewRSVA2014	4479	A	G	SH	61	synonymous_variant	p.Arg61Arg	NewRSVA2014_4479_G	RSVA	7	1	0	0	0	0	0	0	0.0030581	0	0
NewRSVA2014	4480	G	A	SH	62	missense_variant	p.Val62Ile	NewRSVA2014_4480_A	RSVA	7	1	0	0	0	0	0	1	0.0030581	0	0.0222222
NewRSVA2014	4485	T	C	SH	63	synonymous_variant	p.Asn63Asn	NewRSVA2014_4485_C	RSVA	6	1	0	2	3	1	65	5	0.0183486	0.282051	0.111111
NewRSVA2014	4486	A	G	SH	64	missense_variant	p.Thr64Ala	NewRSVA2014_4486_G	RSVA	7	0	0	0	0	0	1	0	0	0.0042735	0
NewRSVA2014	4487	C	T	SH	64	missense_variant	p.Thr64Ile	NewRSVA2014_4487_T	RSVA	7	0	0	0	0	0	1	0	0	0.0042735	0
NewRSVA2014	4491	G	A	SH	65	splice_region_variant&stop_retained_variant	p.Ter65Ter	NewRSVA2014_4491_A	RSVA	7	0	0	0	0	0	1	0	0	0.0042735	0
NewRSVA2014	4492	C	T	G		upstream_gene_variant		NewRSVA2014_4492_T	RSVA	1	0	0	1	8	36	76	0	0.0275229	0.478632	0
NewRSVA2014	4494	T	C	G		upstream_gene_variant		NewRSVA2014_4494_C	RSVA	7	0	0	0	1	0	0	0	0.0030581	0	0
NewRSVA2014	4495	T	A	G		upstream_gene_variant		NewRSVA2014_4495_A	RSVA	7	0	1	0	0	0	0	0	0.0030581	0	0
NewRSVA2014	4496	C	T	G		upstream_gene_variant		NewRSVA2014_4496_T	RSVA	5	8	3	7	13	0	2	0	0.0948012	0.00854701	0
NewRSVA2014	4498	C	T	G		upstream_gene_variant		NewRSVA2014_4498_T	RSVA	7	0	0	0	0	0	0	1	0	0	0.0222222
NewRSVA2014	4499	C	T	G		upstream_gene_variant		NewRSVA2014_4499_T	RSVA	1	0	0	0	9	36	79	12	0.0275229	0.491453	0.266667
NewRSVA2014	4500	A	G	G		upstream_gene_variant		NewRSVA2014_4500_G	RSVA	7	0	0	0	0	1	0	0	0	0.0042735	0
NewRSVA2014	4504	T	A	G		upstream_gene_variant		NewRSVA2014_4504_A	RSVA	7	1	0	0	0	0	0	0	0.0030581	0	0
NewRSVA2014	4504	T	C	G		upstream_gene_variant		NewRSVA2014_4504_C	RSVA	7	0	0	0	0	0	16	1	0	0.0683761	0.0222222
NewRSVA2014	4505	G	A	G		upstream_gene_variant		NewRSVA2014_4505_A	RSVA	7	0	0	0	0	0	2	0	0	0.00854701	0
NewRSVA2014	4507	T	C	G		upstream_gene_variant		NewRSVA2014_4507_C	RSVA	7	0	0	1	0	0	3	0	0.0030581	0.0128205	0
NewRSVA2014	4508	A	G	G		upstream_gene_variant		NewRSVA2014_4508_G	RSVA	7	0	0	0	0	0	2	0	0	0.00854701	0
NewRSVA2014	4509	G	A	G		upstream_gene_variant		NewRSVA2014_4509_A	RSVA	7	1	0	0	0	0	1	0	0.0030581	0.0042735	0
NewRSVA2014	4510	C	T	G		upstream_gene_variant		NewRSVA2014_4510_T	RSVA	7	0	0	0	2	0	0	0	0.00611621	0	0
NewRSVA2014	4511	T	C	G		upstream_gene_variant		NewRSVA2014_4511_C	RSVA	7	0	0	0	4	0	0	0	0.0122324	0	0
NewRSVA2014	4513	A	T	G		upstream_gene_variant		NewRSVA2014_4513_T	RSVA	7	0	0	1	0	0	1	0	0.0030581	0.0042735	0
NewRSVA2014	4515	A	G	G		upstream_gene_variant		NewRSVA2014_4515_G	RSVA	7	0	0	0	1	0	0	0	0.0030581	0	0
NewRSVA2014	4517	C	T	G		upstream_gene_variant		NewRSVA2014_4517_T	RSVA	2	0	2	0	22	4	25	21	0.0733945	0.123932	0.466667
NewRSVA2014	4519	G	A	G		upstream_gene_variant		NewRSVA2014_4519_A	RSVA	5	0	0	0	22	3	4	0	0.0672783	0.0299145	0
NewRSVA2014	4519	G	T	G		upstream_gene_variant		NewRSVA2014_4519_T	RSVA	7	0	0	0	0	0	0	2	0	0	0.0444444
NewRSVA2014	4520	T	C	G		upstream_gene_variant		NewRSVA2014_4520_C	RSVA	7	0	1	2	0	0	16	1	0.00917431	0.0683761	0.0222222
NewRSVA2014	4521	A	C	G		upstream_gene_variant		NewRSVA2014_4521_C	RSVA	7	0	1	0	0	0	0	0	0.0030581	0	0
NewRSVA2014	4521	A	G	G		upstream_gene_variant		NewRSVA2014_4521_G	RSVA	7	1	0	2	0	0	0	0	0.00917431	0	0
NewRSVA2014	4523	C	T	G		upstream_gene_variant		NewRSVA2014_4523_T	RSVA	4	50	4	0	0	0	0	0	0.165138	0	0
NewRSVA2014	4524	C	A	G		upstream_gene_variant		NewRSVA2014_4524_A	RSVA	7	1	0	0	0	0	0	0	0.0030581	0	0
NewRSVA2014	4525	T	C	G		upstream_gene_variant		NewRSVA2014_4525_C	RSVA	7	1	0	1	0	0	0	0	0.00611621	0	0
NewRSVA2014	4526	T	C	G		upstream_gene_variant		NewRSVA2014_4526_C	RSVA	7	3	3	0	0	0	0	0	0.0183486	0	0
NewRSVA2014	4527	G	A	G		upstream_gene_variant		NewRSVA2014_4527_A	RSVA	3	1	0	4	21	8	15	8	0.0795107	0.0982906	0.177778
NewRSVA2014	4529	A	G	G		upstream_gene_variant		NewRSVA2014_4529_G	RSVA	7	0	0	0	1	0	0	0	0.0030581	0	0
NewRSVA2014	4530	T	A	G		upstream_gene_variant		NewRSVA2014_4530_A	RSVA	7	0	0	0	2	0	0	0	0.00611621	0	0
NewRSVA2014	4530	T	C	G		upstream_gene_variant		NewRSVA2014_4530_C	RSVA	7	0	0	0	1	0	0	0	0.0030581	0	0
NewRSVA2014	4531	T	C	G		upstream_gene_variant		NewRSVA2014_4531_C	RSVA	7	1	0	0	0	0	16	1	0.0030581	0.0683761	0.0222222
NewRSVA2014	4534	T	C	G		upstream_gene_variant		NewRSVA2014_4534_C	RSVA	5	1	0	0	24	0	1	0	0.0764526	0.0042735	0
NewRSVA2014	4537	A	G	G		upstream_gene_variant		NewRSVA2014_4537_G	RSVA	8	0	3	27	156	44	91	20	0.568807	0.576923	0.444444
NewRSVA2014	4538	T	A	G		upstream_gene_variant		NewRSVA2014_4538_A	RSVA	7	0	0	0	0	0	2	3	0	0.00854701	0.0666667
NewRSVA2014	4539	G	T	G		upstream_gene_variant		NewRSVA2014_4539_T	RSVA	7	0	0	0	0	0	2	3	0	0.00854701	0.0666667
NewRSVA2014	4542	C	T	G		upstream_gene_variant		NewRSVA2014_4542_T	RSVA	7	0	0	0	0	1	0	0	0	0.0042735	0
NewRSVA2014	4543	T	C	G		upstream_gene_variant		NewRSVA2014_4543_C	RSVA	5	1	0	7	25	0	1	0	0.100917	0.0042735	0
NewRSVA2014	4545	C	T	G		upstream_gene_variant		NewRSVA2014_4545_T	RSVA	7	0	0	0	0	1	0	0	0	0.0042735	0
NewRSVA2014	4546	C	T	G		upstream_gene_variant		NewRSVA2014_4546_T	RSVA	7	0	1	1	1	0	0	0	0.00917431	0	0
NewRSVA2014	4547	C	A	G		upstream_gene_variant		NewRSVA2014_4547_A	RSVA	7	0	0	0	0	2	1	0	0	0.0128205	0
NewRSVA2014	4548	T	A	G		upstream_gene_variant		NewRSVA2014_4548_A	RSVA	7	0	0	0	0	0	1	1	0	0.0042735	0.0222222
NewRSVA2014	4549	C	T	G		upstream_gene_variant		NewRSVA2014_4549_T	RSVA	7	8	0	0	1	0	0	0	0.0275229	0	0
NewRSVA2014	4551	C	A	G		upstream_gene_variant		NewRSVA2014_4551_A	RSVA	7	0	0	0	0	0	1	0	0	0.0042735	0
NewRSVA2014	4552	T	A	G		upstream_gene_variant		NewRSVA2014_4552_A	RSVA	7	0	0	2	8	0	2	0	0.030581	0.00854701	0
NewRSVA2014	4552	T	C	G		upstream_gene_variant		NewRSVA2014_4552_C	RSVA	2	0	0	0	3	1	20	21	0.00917431	0.0897436	0.466667
NewRSVA2014	4554	C	T	G		upstream_gene_variant		NewRSVA2014_4554_T	RSVA	6	0	0	0	0	0	35	1	0	0.149573	0.0222222
NewRSVA2014	4555	T	C	G		upstream_gene_variant		NewRSVA2014_4555_C	RSVA	2	1	0	0	1	1	22	20	0.00611621	0.0982906	0.444444
NewRSVA2014	4556	T	A	G		upstream_gene_variant		NewRSVA2014_4556_A	RSVA	7	0	0	0	0	0	16	1	0	0.0683761	0.0222222
NewRSVA2014	4556	T	C	G		upstream_gene_variant		NewRSVA2014_4556_C	RSVA	7	2	0	0	0	0	0	0	0.00611621	0	0
NewRSVA2014	4558	A	G	G		upstream_gene_variant		NewRSVA2014_4558_G	RSVA	7	0	0	0	4	0	0	0	0.0122324	0	0
NewRSVA2014	4559	C	A	G		upstream_gene_variant		NewRSVA2014_4559_A	RSVA	5	0	0	0	21	3	4	0	0.0642202	0.0299145	0
NewRSVA2014	4561	A	G	G		upstream_gene_variant		NewRSVA2014_4561_G	RSVA	7	0	0	0	1	0	0	0	0.0030581	0	0
NewRSVA2014	4564	C	T	G		upstream_gene_variant		NewRSVA2014_4564_T	RSVA	7	0	1	0	0	0	0	0	0.0030581	0	0
NewRSVA2014	4565	C	A	G		upstream_gene_variant		NewRSVA2014_4565_A	RSVA	7	1	0	0	0	0	0	0	0.0030581	0	0
NewRSVA2014	4565	C	T	G		upstream_gene_variant		NewRSVA2014_4565_T	RSVA	7	0	0	1	1	0	0	0	0.00611621	0	0
NewRSVA2014	4566	A	G	G		upstream_gene_variant		NewRSVA2014_4566_G	RSVA	7	0	0	1	1	0	0	0	0.00611621	0	0
NewRSVA2014	4567	C	T	G		upstream_gene_variant		NewRSVA2014_4567_T	RSVA	2	0	2	0	22	4	25	21	0.0733945	0.123932	0.466667
NewRSVA2014	4568	A	G	G		upstream_gene_variant		NewRSVA2014_4568_G	RSVA	7	0	0	0	0	0	0	1	0	0	0.0222222
NewRSVA2014	4570	C	T	G		upstream_gene_variant		NewRSVA2014_4570_T	RSVA	7	0	0	0	1	0	0	0	0.0030581	0	0
NewRSVA2014	4573	C	T	G		upstream_gene_variant		NewRSVA2014_4573_T	RSVA	7	0	0	0	0	0	3	0	0	0.0128205	0
NewRSVA2014	4576	C	A	G		upstream_gene_variant		NewRSVA2014_4576_A	RSVA	7	0	0	0	0	0	16	1	0	0.0683761	0.0222222
NewRSVA2014	4577	T	C	G		upstream_gene_variant		NewRSVA2014_4577_C	RSVA	2	0	0	0	1	1	21	21	0.0030581	0.0940171	0.466667
NewRSVA2014	4579	A	T	G		upstream_gene_variant		NewRSVA2014_4579_T	RSVA	7	0	0	0	0	1	5	1	0	0.025641	0.0222222
NewRSVA2014	4580	C	T	G		upstream_gene_variant		NewRSVA2014_4580_T	RSVA	7	4	0	0	0	1	0	2	0.0122324	0.0042735	0.0444444
NewRSVA2014	4581	C	A	G		upstream_gene_variant		NewRSVA2014_4581_A	RSVA	7	0	0	0	1	0	0	0	0.0030581	0	0
NewRSVA2014	4581	C	T	G		upstream_gene_variant		NewRSVA2014_4581_T	RSVA	7	1	0	0	7	0	0	0	0.0244648	0	0
NewRSVA2014	4582	A	G	G		upstream_gene_variant		NewRSVA2014_4582_G	RSVA	7	0	0	0	0	0	2	0	0	0.00854701	0
NewRSVA2014	4584	G	A	G		upstream_gene_variant		NewRSVA2014_4584_A	RSVA	7	0	0	1	3	0	1	0	0.0122324	0.0042735	0
NewRSVA2014	4585	C	T	G		upstream_gene_variant		NewRSVA2014_4585_T	RSVA	7	0	0	0	0	0	0	1	0	0	0.0222222
NewRSVA2014	4586	A	G	G		upstream_gene_variant		NewRSVA2014_4586_G	RSVA	7	0	0	0	0	0	0	1	0	0	0.0222222
NewRSVA2014	4587	A	T	G		upstream_gene_variant		NewRSVA2014_4587_T	RSVA	7	0	0	6	0	0	0	0	0.0183486	0	0
NewRSVA2014	4590	C	T	G		upstream_gene_variant		NewRSVA2014_4590_T	RSVA	6	0	0	3	4	1	28	4	0.0214067	0.123932	0.0888889
NewRSVA2014	4591	A	G	G		upstream_gene_variant		NewRSVA2014_4591_G	RSVA	7	0	0	0	1	1	5	1	0.0030581	0.025641	0.0222222
NewRSVA2014	4593	C	T	G		upstream_gene_variant		NewRSVA2014_4593_T	RSVA	7	0	0	2	0	0	1	1	0.00611621	0.0042735	0.0222222
NewRSVA2014	4595	T	C	G		upstream_gene_variant		NewRSVA2014_4595_C	RSVA	7	0	1	2	1	0	0	0	0.0122324	0	0
NewRSVA2014	4596	C	T	G		upstream_gene_variant		NewRSVA2014_4596_T	RSVA	7	0	0	0	2	0	0	0	0.00611621	0	0
NewRSVA2014	4597	T	C	G		upstream_gene_variant		NewRSVA2014_4597_C	RSVA	6	0	0	2	4	2	64	10	0.0183486	0.282051	0.222222
NewRSVA2014	4599	T	C	G		upstream_gene_variant		NewRSVA2014_4599_C	RSVA	2	0	0	1	1	1	21	21	0.00611621	0.0940171	0.466667
NewRSVA2014	4601	C	T	G		upstream_gene_variant		NewRSVA2014_4601_T	RSVA	7	0	0	0	0	0	17	1	0	0.0726496	0.0222222
NewRSVA2014	4602	C	T	G		upstream_gene_variant		NewRSVA2014_4602_T	RSVA	3	1	0	7	7	3	1	8	0.0458716	0.017094	0.177778
NewRSVA2014	4604	T	C	G		upstream_gene_variant		NewRSVA2014_4604_C	RSVA	7	0	0	0	1	0	0	0	0.0030581	0	0
NewRSVA2014	4605	A	G	G		upstream_gene_variant		NewRSVA2014_4605_G	RSVA	3	0	0	0	0	0	2	12	0	0.00854701	0.266667
NewRSVA2014	4605	A	T	G		upstream_gene_variant		NewRSVA2014_4605_T	RSVA	7	0	0	0	3	0	9	0	0.00917431	0.0384615	0
NewRSVA2014	4606	A	G	G		upstream_gene_variant		NewRSVA2014_4606_G	RSVA	7	0	0	0	0	0	0	1	0	0	0.0222222
NewRSVA2014	4613	TA	T	G		upstream_gene_variant		NewRSVA2014_4613_T	RSVA	8	4	4	27	156	45	93	20	0.584098	0.589744	0.444444
NewRSVA2014	4615	A	C	G		upstream_gene_variant		NewRSVA2014_4615_C	RSVA	7	0	0	0	1	0	0	0	0.0030581	0	0
NewRSVA2014	4615	A	T	G		upstream_gene_variant		NewRSVA2014_4615_T	RSVA	6	0	0	6	16	2	64	1	0.0672783	0.282051	0.0222222
NewRSVA2014	4617	T	TA	G		upstream_gene_variant		NewRSVA2014_4617_TA	RSVA	7	0	0	0	0	0	2	1	0	0.00854701	0.0222222
NewRSVA2014	4617	TA	T	G		upstream_gene_variant		NewRSVA2014_4617_T	RSVA	2	0	2	6	23	4	24	20	0.0948012	0.119658	0.466667
NewRSVA2014	4617	TAA	T	G		upstream_gene_variant		NewRSVA2014_4617_T	RSVA	2	0	0	0	0	0	0	1	0.0948012	0.119658	0.466667
NewRSVA2014	4618	A	T	G		upstream_gene_variant		NewRSVA2014_4618_T	RSVA	8	4	4	27	163	45	93	27	0.605505	0.589744	0.6
NewRSVA2014	4622	A	AAT	G		upstream_gene_variant		NewRSVA2014_4622_AAT	RSVA	7	0	1	0	0	0	0	0	0.0030581	0	0
NewRSVA2014	4622	A	C	G		upstream_gene_variant		NewRSVA2014_4622_C	RSVA	7	0	0	1	0	0	0	0	0.0030581	0	0
NewRSVA2014	4622	A	G	G		upstream_gene_variant		NewRSVA2014_4622_G	RSVA	7	0	0	0	0	0	1	0	0	0.0042735	0
NewRSVA2014	4622	AAT	A	G		upstream_gene_variant		NewRSVA2014_4622_A	RSVA	7	0	0	0	0	0	3	0	0	0.0128205	0
NewRSVA2014	4623	A	C	G		upstream_gene_variant		NewRSVA2014_4623_C	RSVA	7	0	1	2	1	0	0	0	0.0122324	0	0
NewRSVA2014	4623	A	T	G		upstream_gene_variant		NewRSVA2014_4623_T	RSVA	5	0	0	0	21	3	4	0	0.0642202	0.0299145	0
NewRSVA2014	4624	T	A	G		upstream_gene_variant		NewRSVA2014_4624_A	RSVA	7	0	0	0	1	0	0	0	0.0030581	0	0
NewRSVA2014	4624	T	C	G		upstream_gene_variant		NewRSVA2014_4624_C	RSVA	7	0	0	0	1	0	0	0	0.0030581	0	0
NewRSVA2014	4624	T	G	G		upstream_gene_variant		NewRSVA2014_4624_G	RSVA	7	0	0	0	0	0	1	0	0	0.0042735	0
NewRSVA2014	4626	G	A	G		upstream_gene_variant		NewRSVA2014_4626_A	RSVA	4	0	0	5	59	0	0	0	0.195719	0	0
NewRSVA2014	4628	C	T	G		upstream_gene_variant		NewRSVA2014_4628_T	RSVA	7	1	1	0	6	1	0	0	0.0244648	0.0042735	0
NewRSVA2014	4633	C	T	G		upstream_gene_variant		NewRSVA2014_4633_T	RSVA	7	0	0	0	1	0	0	0	0.0030581	0	0
NewRSVA2014	4634	A	T	G		upstream_gene_variant		NewRSVA2014_4634_T	RSVA	7	0	0	0	0	0	1	0	0	0.0042735	0
NewRSVA2014	4637	G	A	G		upstream_gene_variant		NewRSVA2014_4637_A	RSVA	7	0	1	0	0	0	1	0	0.0030581	0.0042735	0
NewRSVA2014	4639	A	G	G		upstream_gene_variant		NewRSVA2014_4639_G	RSVA	7	0	0	0	1	0	0	2	0.0030581	0	0.0444444
NewRSVA2014	4640	C	A	G		upstream_gene_variant		NewRSVA2014_4640_A	RSVA	7	1	0	0	0	0	0	0	0.0030581	0	0
NewRSVA2014	4641	T	C	G		upstream_gene_variant		NewRSVA2014_4641_C	RSVA	7	0	0	0	0	0	1	0	0	0.0042735	0
NewRSVA2014	4643	G	A	G		upstream_gene_variant		NewRSVA2014_4643_A	RSVA	7	0	0	0	1	0	0	0	0.0030581	0	0
NewRSVA2014	4643	G	T	G		upstream_gene_variant		NewRSVA2014_4643_T	RSVA	7	0	0	0	1	0	0	0	0.0030581	0	0
NewRSVA2014	4646	T	C	G		upstream_gene_variant		NewRSVA2014_4646_C	RSVA	7	0	0	0	0	1	0	1	0	0.0042735	0.0222222
NewRSVA2014	4652	G	A	G		upstream_gene_variant		NewRSVA2014_4652_A	RSVA	3	0	0	0	0	0	1	5	0	0.0042735	0.111111
NewRSVA2014	4653	A	G	G		upstream_gene_variant		NewRSVA2014_4653_G	RSVA	7	1	1	0	0	0	1	1	0.00611621	0.0042735	0.0222222
NewRSVA2014	4654	C	T	G		upstream_gene_variant		NewRSVA2014_4654_T	RSVA	7	0	0	0	6	0	0	0	0.0183486	0	0
NewRSVA2014	4655	C	T	G		upstream_gene_variant		NewRSVA2014_4655_T	RSVA	7	0	0	0	0	0	1	0	0	0.0042735	0
NewRSVA2014	4659	A	G	G		upstream_gene_variant		NewRSVA2014_4659_G	RSVA	7	2	0	0	3	1	2	0	0.0152905	0.0128205	0
NewRSVA2014	4661	C	T	G		upstream_gene_variant		NewRSVA2014_4661_T	RSVA	7	1	0	0	0	0	2	0	0.0030581	0.00854701	0
NewRSVA2014	4664	C	A	G		upstream_gene_variant		NewRSVA2014_4664_A	RSVA	7	0	0	1	3	0	0	0	0.0122324	0	0
NewRSVA2014	4664	C	T	G		upstream_gene_variant		NewRSVA2014_4664_T	RSVA	7	0	1	1	4	0	0	0	0.0183486	0	0
NewRSVA2014	4665	G	A	G		upstream_gene_variant		NewRSVA2014_4665_A	RSVA	7	0	0	0	1	0	0	2	0.0030581	0	0.0444444
NewRSVA2014	4682	C	T	G		upstream_gene_variant		NewRSVA2014_4682_T	RSVA	7	0	1	0	6	0	0	0	0.0214067	0	0
NewRSVA2014	4692	A	G	G	4	missense_variant	p.Thr4Ala	NewRSVA2014_4692_G	RSVA	7	0	0	0	1	0	0	0	0.0030581	0	0
NewRSVA2014	4703	A	G	G	7	synonymous_variant	p.Gln7Gln	NewRSVA2014_4703_G	RSVA	7	1	0	0	0	0	0	0	0.0030581	0	0
NewRSVA2014	4704	C	A	G	8	missense_variant	p.Arg8Ser	NewRSVA2014_4704_A	RSVA	7	0	0	0	0	0	1	0	0	0.0042735	0
NewRSVA2014	4705	G	A	G	8	missense_variant	p.Arg8His	NewRSVA2014_4705_A	RSVA	7	0	0	0	2	0	0	0	0.00611621	0	0
NewRSVA2014	4706	C	A	G	8	synonymous_variant	p.Arg8Arg	NewRSVA2014_4706_A	RSVA	7	0	0	0	0	0	2	0	0	0.00854701	0
NewRSVA2014	4706	C	T	G	8	synonymous_variant	p.Arg8Arg	NewRSVA2014_4706_T	RSVA	7	0	0	0	0	1	5	0	0	0.025641	0
NewRSVA2014	4707	A	G	G	9	missense_variant	p.Thr9Ala	NewRSVA2014_4707_G	RSVA	7	1	0	1	3	0	0	0	0.0152905	0	0
NewRSVA2014	4709	C	T	G	9	synonymous_variant	p.Thr9Thr	NewRSVA2014_4709_T	RSVA	7	0	1	0	1	0	0	2	0.00611621	0	0.0444444
NewRSVA2014	4710	G	A	G	10	missense_variant	p.Ala10Thr	NewRSVA2014_4710_A	RSVA	7	0	0	0	0	0	0	1	0	0	0.0222222
NewRSVA2014	4712	C	A	G	10	synonymous_variant	p.Ala10Ala	NewRSVA2014_4712_A	RSVA	7	0	0	0	0	0	0	1	0	0	0.0222222
NewRSVA2014	4712	C	T	G	10	synonymous_variant	p.Ala10Ala	NewRSVA2014_4712_T	RSVA	7	0	1	0	0	6	0	0	0.0030581	0.025641	0
NewRSVA2014	4715	G	A	G	11	synonymous_variant	p.Lys11Lys	NewRSVA2014_4715_A	RSVA	7	1	0	0	0	0	0	0	0.0030581	0	0
NewRSVA2014	4715	G	T	G	11	missense_variant	p.Lys11Asn	NewRSVA2014_4715_T	RSVA	7	0	0	0	6	0	0	0	0.0183486	0	0
NewRSVA2014	4718	A	T	G	12	synonymous_variant	p.Thr12Thr	NewRSVA2014_4718_T	RSVA	6	0	0	2	2	1	64	5	0.0122324	0.277778	0.111111
NewRSVA2014	4719	C	T	G	13	synonymous_variant	p.Leu13Leu	NewRSVA2014_4719_T	RSVA	7	4	0	0	0	0	0	0	0.0122324	0	0
NewRSVA2014	4724	A	G	G	14	synonymous_variant	p.Glu14Glu	NewRSVA2014_4724_G	RSVA	8	0	3	27	156	45	96	20	0.568807	0.602564	0.444444
NewRSVA2014	4726	G	A	G	15	missense_variant	p.Arg15Lys	NewRSVA2014_4726_A	RSVA	7	0	0	0	1	0	0	0	0.0030581	0	0
NewRSVA2014	4734	G	A	G	18	missense_variant	p.Asp18Asn	NewRSVA2014_4734_A	RSVA	7	0	0	0	0	0	1	0	0	0.0042735	0
NewRSVA2014	4734	G	T	G	18	missense_variant	p.Asp18Tyr	NewRSVA2014_4734_T	RSVA	7	0	0	0	0	0	1	0	0	0.0042735	0
NewRSVA2014	4736	C	T	G	18	synonymous_variant	p.Asp18Asp	NewRSVA2014_4736_T	RSVA	3	0	0	0	0	0	0	8	0	0	0.177778
NewRSVA2014	4737	A	T	G	19	missense_variant	p.Thr19Ser	NewRSVA2014_4737_T	RSVA	7	0	0	0	1	0	0	0	0.0030581	0	0
NewRSVA2014	4739	T	A	G	19	synonymous_variant	p.Thr19Thr	NewRSVA2014_4739_A	RSVA	7	0	0	0	1	3	1	0	0.0030581	0.017094	0
NewRSVA2014	4749	C	T	G	23	synonymous_variant	p.Leu23Leu	NewRSVA2014_4749_T	RSVA	2	1	0	0	0	0	21	20	0.0030581	0.0897436	0.444444
NewRSVA2014	4751	A	G	G	23	synonymous_variant	p.Leu23Leu	NewRSVA2014_4751_G	RSVA	2	0	2	2	24	5	89	25	0.0856269	0.401709	0.555556
NewRSVA2014	4752	T	C	G	24	synonymous_variant	p.Leu24Leu	NewRSVA2014_4752_C	RSVA	7	0	0	0	0	0	1	0	0	0.0042735	0
NewRSVA2014	4754	A	G	G	24	synonymous_variant	p.Leu24Leu	NewRSVA2014_4754_G	RSVA	7	0	0	0	0	0	1	0	0	0.0042735	0
NewRSVA2014	4763	A	C	G	27	synonymous_variant	p.Ser27Ser	NewRSVA2014_4763_C	RSVA	7	0	0	0	0	2	0	0	0	0.00854701	0
NewRSVA2014	4766	G	A	G	28	synonymous_variant	p.Ser28Ser	NewRSVA2014_4766_A	RSVA	7	0	0	0	1	0	0	0	0.0030581	0	0
NewRSVA2014	4769	C	T	G	29	synonymous_variant	p.Cys29Cys	NewRSVA2014_4769_T	RSVA	3	0	0	1	3	0	0	5	0.0122324	0	0.111111
NewRSVA2014	4770	T	C	G	30	synonymous_variant	p.Leu30Leu	NewRSVA2014_4770_C	RSVA	7	4	0	0	0	0	0	0	0.0122324	0	0
NewRSVA2014	4775	C	T	G	31	synonymous_variant	p.Tyr31Tyr	NewRSVA2014_4775_T	RSVA	7	0	0	0	0	1	3	0	0	0.017094	0
NewRSVA2014	4778	G	A	G	32	synonymous_variant	p.Lys32Lys	NewRSVA2014_4778_A	RSVA	7	0	0	0	1	0	0	0	0.0030581	0	0
NewRSVA2014	4784	T	C	G	34	synonymous_variant	p.Asn34Asn	NewRSVA2014_4784_C	RSVA	7	4	0	0	0	0	0	0	0.0122324	0	0
NewRSVA2014	4785	C	A	G	35	missense_variant	p.Leu35Ile	NewRSVA2014_4785_A	RSVA	7	0	0	0	0	2	1	0	0	0.0128205	0
NewRSVA2014	4790	A	G	G	36	synonymous_variant	p.Lys36Lys	NewRSVA2014_4790_G	RSVA	7	0	0	0	1	0	0	0	0.0030581	0	0
NewRSVA2014	4792	C	T	G	37	missense_variant	p.Ser37Phe	NewRSVA2014_4792_T	RSVA	7	0	0	0	1	0	0	0	0.0030581	0	0
NewRSVA2014	4793	T	C	G	37	synonymous_variant	p.Ser37Ser	NewRSVA2014_4793_C	RSVA	5	0	0	2	10	0	0	0	0.0366972	0	0
NewRSVA2014	4794	A	G	G	38	missense_variant	p.Ile38Val	NewRSVA2014_4794_G	RSVA	7	0	0	0	1	0	0	1	0.0030581	0	0.0222222
NewRSVA2014	4801	A	T	G	40	missense_variant	p.Gln40Leu	NewRSVA2014_4801_T	RSVA	7	0	0	0	1	0	0	0	0.0030581	0	0
NewRSVA2014	4807	C	T	G	42	missense_variant	p.Thr42Ile	NewRSVA2014_4807_T	RSVA	7	4	0	0	0	0	0	0	0.0122324	0	0
NewRSVA2014	4809	T	C	G	43	synonymous_variant	p.Leu43Leu	NewRSVA2014_4809_C	RSVA	5	0	0	2	10	0	0	0	0.0366972	0	0
NewRSVA2014	4814	T	C	G	44	synonymous_variant	p.Ser44Ser	NewRSVA2014_4814_C	RSVA	7	0	0	0	0	0	1	0	0	0.0042735	0
NewRSVA2014	4815	A	G	G	45	missense_variant	p.Ile45Val	NewRSVA2014_4815_G	RSVA	7	0	0	0	0	0	1	0	0	0.0042735	0
NewRSVA2014	4817	T	A	G	45	synonymous_variant	p.Ile45Ile	NewRSVA2014_4817_A	RSVA	5	0	0	1	36	0	3	0	0.11315	0.0128205	0
NewRSVA2014	4820	G	A	G	46	synonymous_variant	p.Leu46Leu	NewRSVA2014_4820_A	RSVA	7	2	0	0	0	0	0	0	0.00611621	0	0
NewRSVA2014	4821	G	A	G	47	missense_variant	p.Ala47Thr	NewRSVA2014_4821_A	RSVA	7	0	0	0	0	0	1	0	0	0.0042735	0
NewRSVA2014	4832	C	T	G	50	synonymous_variant	p.Ile50Ile	NewRSVA2014_4832_T	RSVA	7	0	1	0	0	0	0	0	0.0030581	0	0
NewRSVA2014	4837	C	T	G	52	missense_variant	p.Thr52Ile	NewRSVA2014_4837_T	RSVA	7	0	0	0	1	0	0	0	0.0030581	0	0
NewRSVA2014	4838	C	T	G	52	synonymous_variant	p.Thr52Thr	NewRSVA2014_4838_T	RSVA	7	0	0	0	1	1	4	1	0.0030581	0.0213675	0.0222222
NewRSVA2014	4841	A	G	G	53	synonymous_variant	p.Ser53Ser	NewRSVA2014_4841_G	RSVA	5	0	0	9	5	0	0	0	0.0428135	0	0
NewRSVA2014	4844	T	C	G	54	synonymous_variant	p.Leu54Leu	NewRSVA2014_4844_C	RSVA	3	0	0	0	0	0	1	12	0	0.0042735	0.266667
NewRSVA2014	4850	T	C	G	56	synonymous_variant	p.Ile56Ile	NewRSVA2014_4850_C	RSVA	7	0	0	0	4	1	2	0	0.0122324	0.0128205	0
NewRSVA2014	4851	G	A	G	57	missense_variant	p.Ala57Thr	NewRSVA2014_4851_A	RSVA	7	0	0	0	0	0	0	3	0	0	0.0666667
NewRSVA2014	4852	C	T	G	57	missense_variant	p.Ala57Val	NewRSVA2014_4852_T	RSVA	2	0	0	0	4	1	21	21	0.0122324	0.0940171	0.466667
NewRSVA2014	4853	A	T	G	57	synonymous_variant	p.Ala57Ala	NewRSVA2014_4853_T	RSVA	7	0	1	0	0	0	0	0	0.0030581	0	0
NewRSVA2014	4856	C	T	G	58	synonymous_variant	p.Ala58Ala	NewRSVA2014_4856_T	RSVA	7	1	0	0	2	0	0	0	0.00917431	0	0
NewRSVA2014	4859	C	T	G	59	synonymous_variant	p.Ile59Ile	NewRSVA2014_4859_T	RSVA	7	0	0	0	0	0	1	0	0	0.0042735	0
NewRSVA2014	4861	T	C	G	60	missense_variant	p.Ile60Thr	NewRSVA2014_4861_C	RSVA	7	1	0	0	0	0	0	0	0.0030581	0	0
NewRSVA2014	4865	C	T	G	61	synonymous_variant	p.Phe61Phe	NewRSVA2014_4865_T	RSVA	7	0	0	0	1	0	0	0	0.0030581	0	0
NewRSVA2014	4868	A	G	G	62	missense_variant	p.Ile62Met	NewRSVA2014_4868_G	RSVA	7	0	0	0	1	0	0	0	0.0030581	0	0
NewRSVA2014	4870	C	T	G	63	missense_variant	p.Ala63Val	NewRSVA2014_4870_T	RSVA	7	0	0	0	1	0	0	0	0.0030581	0	0
NewRSVA2014	4874	G	A	G	64	synonymous_variant	p.Ser64Ser	NewRSVA2014_4874_A	RSVA	5	1	0	9	10	0	9	0	0.0611621	0.0384615	0
NewRSVA2014	4876	C	T	G	65	missense_variant	p.Ala65Val	NewRSVA2014_4876_T	RSVA	7	0	0	0	0	0	0	1	0	0	0.0222222
NewRSVA2014	4880	C	T	G	66	synonymous_variant	p.Asn66Asn	NewRSVA2014_4880_T	RSVA	7	0	1	0	1	0	3	0	0.00611621	0.0128205	0
NewRSVA2014	4882	A	G	G	67	missense_variant	p.His67Arg	NewRSVA2014_4882_G	RSVA	7	1	0	0	0	0	0	0	0.0030581	0	0
NewRSVA2014	4884	A	C	G	68	missense_variant	p.Lys68Gln	NewRSVA2014_4884_C	RSVA	7	2	0	0	0	0	0	0	0.00611621	0	0
NewRSVA2014	4885	A	G	G	68	missense_variant	p.Lys68Arg	NewRSVA2014_4885_G	RSVA	7	1	0	7	0	0	0	0	0.0244648	0	0
NewRSVA2014	4886	A	G	G	68	synonymous_variant	p.Lys68Lys	NewRSVA2014_4886_G	RSVA	7	0	0	7	0	0	0	0	0.0214067	0	0
NewRSVA2014	4891	C	A	G	70	missense_variant	p.Thr70Lys	NewRSVA2014_4891_A	RSVA	4	0	0	5	59	0	0	0	0.195719	0	0
NewRSVA2014	4893	C	A	G	71	missense_variant	p.Leu71Ile	NewRSVA2014_4893_A	RSVA	7	0	0	0	0	0	1	0	0	0.0042735	0
NewRSVA2014	4894	T	C	G	71	missense_variant	p.Leu71Pro	NewRSVA2014_4894_C	RSVA	7	2	0	0	6	0	0	0	0.0244648	0	0
NewRSVA2014	4895	A	G	G	71	synonymous_variant	p.Leu71Leu	NewRSVA2014_4895_G	RSVA	7	0	0	7	0	0	0	0	0.0214067	0	0
NewRSVA2014	4898	A	G	G	72	synonymous_variant	p.Thr72Thr	NewRSVA2014_4898_G	RSVA	7	0	0	0	0	0	1	0	0	0.0042735	0
NewRSVA2014	4898	A	T	G	72	synonymous_variant	p.Thr72Thr	NewRSVA2014_4898_T	RSVA	7	0	1	6	0	0	0	0	0.0214067	0	0
NewRSVA2014	4901	T	C	G	73	synonymous_variant	p.Thr73Thr	NewRSVA2014_4901_C	RSVA	7	0	0	0	1	0	0	0	0.0030581	0	0
NewRSVA2014	4902	G	T	G	74	missense_variant	p.Ala74Ser	NewRSVA2014_4902_T	RSVA	7	0	0	0	1	0	0	0	0.0030581	0	0
NewRSVA2014	4904	A	C	G	74	synonymous_variant	p.Ala74Ala	NewRSVA2014_4904_C	RSVA	5	0	0	0	21	3	1	0	0.0642202	0.017094	0
NewRSVA2014	4904	A	T	G	74	synonymous_variant	p.Ala74Ala	NewRSVA2014_4904_T	RSVA	5	0	0	9	12	1	5	0	0.0642202	0.025641	0
NewRSVA2014	4907	C	A	G	75	synonymous_variant	p.Ile75Ile	NewRSVA2014_4907_A	RSVA	7	0	0	1	3	0	0	0	0.0122324	0	0
NewRSVA2014	4907	C	T	G	75	synonymous_variant	p.Ile75Ile	NewRSVA2014_4907_T	RSVA	7	0	0	0	0	1	1	1	0	0.00854701	0.0222222
NewRSVA2014	4909	T	C	G	76	missense_variant	p.Ile76Thr	NewRSVA2014_4909_C	RSVA	7	0	0	0	0	0	1	0	0	0.0042735	0
NewRSVA2014	4910	A	G	G	76	missense_variant	p.Ile76Met	NewRSVA2014_4910_G	RSVA	7	0	0	4	0	0	0	0	0.0122324	0	0
NewRSVA2014	4918	C	T	G	79	missense_variant	p.Ala79Val	NewRSVA2014_4918_T	RSVA	7	0	0	0	0	0	1	0	0	0.0042735	0
NewRSVA2014	4919	A	T	G	79	synonymous_variant	p.Ala79Ala	NewRSVA2014_4919_T	RSVA	7	0	1	0	0	0	0	0	0.0030581	0	0
NewRSVA2014	4921	C	T	G	80	missense_variant	p.Thr80Met	NewRSVA2014_4921_T	RSVA	7	0	0	0	0	0	1	0	0	0.0042735	0
NewRSVA2014	4922	G	A	G	80	synonymous_variant	p.Thr80Thr	NewRSVA2014_4922_A	RSVA	5	8	1	2	3	0	25	0	0.0428135	0.106838	0
NewRSVA2014	4924	A	G	G	81	missense_variant	p.Asn81Ser	NewRSVA2014_4924_G	RSVA	7	0	0	2	8	0	1	0	0.030581	0.0042735	0
NewRSVA2014	4925	C	T	G	81	synonymous_variant	p.Asn81Asn	NewRSVA2014_4925_T	RSVA	7	0	0	0	1	0	0	0	0.0030581	0	0
NewRSVA2014	4927	A	C	G	82	missense_variant	p.Gln82Pro	NewRSVA2014_4927_C	RSVA	7	0	0	0	0	0	1	0	0	0.0042735	0
NewRSVA2014	4928	G	A	G	82	synonymous_variant	p.Gln82Gln	NewRSVA2014_4928_A	RSVA	7	4	0	1	0	0	0	0	0.0152905	0	0
NewRSVA2014	4931	C	T	G	83	synonymous_variant	p.Ile83Ile	NewRSVA2014_4931_T	RSVA	7	0	0	0	0	0	1	0	0	0.0042735	0
NewRSVA2014	4932	A	G	G	84	missense_variant	p.Lys84Glu	NewRSVA2014_4932_G	RSVA	7	0	0	0	0	0	1	0	0	0.0042735	0
NewRSVA2014	4933	A	G	G	84	missense_variant	p.Lys84Arg	NewRSVA2014_4933_G	RSVA	7	0	0	7	0	0	0	0	0.0214067	0	0
NewRSVA2014	4933	A	T	G	84	missense_variant	p.Lys84Met	NewRSVA2014_4933_T	RSVA	7	1	0	0	0	0	0	0	0.0030581	0	0
NewRSVA2014	4934	G	A	G	84	synonymous_variant	p.Lys84Lys	NewRSVA2014_4934_A	RSVA	3	0	0	0	0	0	0	5	0	0	0.111111
NewRSVA2014	4935	A	G	G	85	missense_variant	p.Asn85Asp	NewRSVA2014_4935_G	RSVA	7	0	0	0	0	0	1	0	0	0.0042735	0
NewRSVA2014	4936	A	G	G	85	missense_variant	p.Asn85Ser	NewRSVA2014_4936_G	RSVA	7	0	0	0	2	0	0	0	0.00611621	0	0
NewRSVA2014	4937	C	T	G	85	synonymous_variant	p.Asn85Asn	NewRSVA2014_4937_T	RSVA	7	0	0	0	0	0	1	0	0	0.0042735	0
NewRSVA2014	4939	C	T	G	86	missense_variant	p.Thr86Ile	NewRSVA2014_4939_T	RSVA	7	0	0	0	0	0	1	1	0	0.0042735	0.0222222
NewRSVA2014	4943	C	T	G	87	synonymous_variant	p.Thr87Thr	NewRSVA2014_4943_T	RSVA	1	0	0	0	0	36	77	0	0	0.482906	0
NewRSVA2014	4944	C	T	G	88	missense_variant	p.Pro88Ser	NewRSVA2014_4944_T	RSVA	7	0	0	0	1	0	1	0	0.0030581	0.0042735	0
NewRSVA2014	4954	T	C	G	91	missense_variant	p.Leu91Pro	NewRSVA2014_4954_C	RSVA	7	0	0	0	0	0	2	0	0	0.00854701	0
NewRSVA2014	4955	C	T	G	91	synonymous_variant	p.Leu91Leu	NewRSVA2014_4955_T	RSVA	7	0	0	0	2	0	0	0	0.00611621	0	0
NewRSVA2014	4958	C	T	G	92	synonymous_variant	p.Thr92Thr	NewRSVA2014_4958_T	RSVA	5	8	3	8	1	3	0	1	0.0611621	0.0128205	0.0222222
NewRSVA2014	4961	G	A	G	93	synonymous_variant	p.Gln93Gln	NewRSVA2014_4961_A	RSVA	1	0	0	0	7	37	76	0	0.0214067	0.482906	0
NewRSVA2014	4962	A	G	G	94	missense_variant	p.Asn94Asp	NewRSVA2014_4962_G	RSVA	7	0	0	0	0	3	2	0	0	0.0213675	0
NewRSVA2014	4964	T	C	G	94	synonymous_variant	p.Asn94Asn	NewRSVA2014_4964_C	RSVA	7	0	3	0	0	6	5	0	0.00917431	0.0470085	0
NewRSVA2014	4965	C	A	G	95	missense_variant	p.Pro95Thr	NewRSVA2014_4965_A	RSVA	7	4	0	0	0	0	0	0	0.0122324	0	0
NewRSVA2014	4966	C	T	G	95	missense_variant	p.Pro95Leu	NewRSVA2014_4966_T	RSVA	7	0	0	0	2	0	0	0	0.00611621	0	0
NewRSVA2014	4967	C	T	G	95	synonymous_variant	p.Pro95Pro	NewRSVA2014_4967_T	RSVA	7	3	0	0	0	1	2	3	0.00917431	0.0128205	0.0666667
NewRSVA2014	4970	G	A	G	96	synonymous_variant	p.Gln96Gln	NewRSVA2014_4970_A	RSVA	7	0	0	0	1	0	0	0	0.0030581	0	0
NewRSVA2014	4970	G	T	G	96	missense_variant	p.Gln96His	NewRSVA2014_4970_T	RSVA	7	0	0	0	0	0	1	0	0	0.0042735	0
NewRSVA2014	4971	C	T	G	97	missense_variant	p.Leu97Phe	NewRSVA2014_4971_T	RSVA	7	0	0	0	1	0	0	3	0.0030581	0	0.0666667
NewRSVA2014	4972	T	C	G	97	missense_variant	p.Leu97Pro	NewRSVA2014_4972_C	RSVA	7	0	0	1	0	0	0	0	0.0030581	0	0
NewRSVA2014	4973	T	C	G	97	synonymous_variant	p.Leu97Leu	NewRSVA2014_4973_C	RSVA	7	0	0	0	5	0	0	0	0.0152905	0	0
NewRSVA2014	4975	G	A	G	98	missense_variant	p.Gly98Glu	NewRSVA2014_4975_A	RSVA	7	0	2	0	0	0	0	0	0.00611621	0	0
NewRSVA2014	4975	G	T	G	98	missense_variant	p.Gly98Val	NewRSVA2014_4975_T	RSVA	7	0	0	0	0	0	0	2	0	0	0.0444444
NewRSVA2014	4979	C	T	G	99	synonymous_variant	p.Ile99Ile	NewRSVA2014_4979_T	RSVA	7	0	0	0	0	1	0	0	0	0.0042735	0
NewRSVA2014	4980	A	G	G	100	missense_variant	p.Ser100Gly	NewRSVA2014_4980_G	RSVA	7	0	0	0	0	0	2	1	0	0.00854701	0.0222222
NewRSVA2014	4981	G	A	G	100	missense_variant	p.Ser100Asn	NewRSVA2014_4981_A	RSVA	7	2	0	0	0	0	0	3	0.00611621	0	0.0666667
NewRSVA2014	4983	T	C	G	101	missense_variant	p.Phe101Leu	NewRSVA2014_4983_C	RSVA	6	0	0	1	1	0	36	2	0.00611621	0.153846	0.0444444
NewRSVA2014	4984	T	C	G	101	missense_variant	p.Phe101Ser	NewRSVA2014_4984_C	RSVA	7	0	0	0	0	0	1	2	0	0.0042735	0.0444444
NewRSVA2014	4985	C	A	G	101	missense_variant	p.Phe101Leu	NewRSVA2014_4985_A	RSVA	7	0	0	0	0	0	0	1	0	0	0.0222222
NewRSVA2014	4987	C	T	G	102	missense_variant	p.Ser102Phe	NewRSVA2014_4987_T	RSVA	7	10	0	0	0	0	0	1	0.030581	0	0.0222222
NewRSVA2014	4988	C	T	G	102	synonymous_variant	p.Ser102Ser	NewRSVA2014_4988_T	RSVA	7	0	0	1	0	0	1	0	0.0030581	0.0042735	0
NewRSVA2014	4989	A	C	G	103	missense_variant	p.Asn103His	NewRSVA2014_4989_C	RSVA	7	0	0	0	0	0	3	0	0	0.0128205	0
NewRSVA2014	4989	A	G	G	103	missense_variant	p.Asn103Asp	NewRSVA2014_4989_G	RSVA	7	1	0	0	0	0	0	0	0.0030581	0	0
NewRSVA2014	4989	A	T	G	103	missense_variant	p.Asn103Tyr	NewRSVA2014_4989_T	RSVA	7	0	0	0	1	0	0	0	0.0030581	0	0
NewRSVA2014	4990	A	C	G	103	missense_variant	p.Asn103Thr	NewRSVA2014_4990_C	RSVA	5	0	0	4	10	0	0	0	0.0428135	0	0
NewRSVA2014	4990	A	G	G	103	missense_variant	p.Asn103Ser	NewRSVA2014_4990_G	RSVA	7	0	0	1	0	0	0	0	0.0030581	0	0
NewRSVA2014	4991	T	C	G	103	synonymous_variant	p.Asn103Asn	NewRSVA2014_4991_C	RSVA	7	0	0	0	1	1	5	0	0.0030581	0.025641	0
NewRSVA2014	4992	C	A	G	104	missense_variant	p.Leu104Met	NewRSVA2014_4992_A	RSVA	7	0	0	0	0	1	0	0	0	0.0042735	0
NewRSVA2014	4993	T	A	G	104	missense_variant	p.Leu104Gln	NewRSVA2014_4993_A	RSVA	7	0	0	0	1	0	0	0	0.0030581	0	0
NewRSVA2014	4993	T	C	G	104	missense_variant	p.Leu104Pro	NewRSVA2014_4993_C	RSVA	7	0	0	0	1	0	0	0	0.0030581	0	0
NewRSVA2014	4994	G	A	G	104	synonymous_variant	p.Leu104Leu	NewRSVA2014_4994_A	RSVA	7	0	0	1	3	0	1	0	0.0122324	0.0042735	0
NewRSVA2014	4996	C	T	G	105	missense_variant	p.Ser105Phe	NewRSVA2014_4996_T	RSVA	7	0	0	0	0	0	1	1	0	0.0042735	0.0222222
NewRSVA2014	4997	C	A	G	105	synonymous_variant	p.Ser105Ser	NewRSVA2014_4997_A	RSVA	7	0	0	0	0	0	2	0	0	0.00854701	0
NewRSVA2014	4997	C	T	G	105	synonymous_variant	p.Ser105Ser	NewRSVA2014_4997_T	RSVA	7	0	2	2	6	0	0	4	0.030581	0	0.0888889
NewRSVA2014	4998	G	A	G	106	missense_variant	p.Gly106Arg	NewRSVA2014_4998_A	RSVA	7	0	0	0	1	2	1	0	0.0030581	0.0128205	0
NewRSVA2014	4999	G	A	G	106	missense_variant	p.Gly106Glu	NewRSVA2014_4999_A	RSVA	1	0	2	10	77	36	78	12	0.272171	0.487179	0.266667
NewRSVA2014	5000	A	C	G	106	synonymous_variant	p.Gly106Gly	NewRSVA2014_5000_C	RSVA	7	0	0	0	0	1	0	1	0	0.0042735	0.0222222
NewRSVA2014	5000	A	T	G	106	synonymous_variant	p.Gly106Gly	NewRSVA2014_5000_T	RSVA	5	0	0	0	21	3	4	0	0.0642202	0.0299145	0
NewRSVA2014	5002	C	T	G	107	missense_variant	p.Thr107Ile	NewRSVA2014_5002_T	RSVA	7	0	0	0	0	0	1	0	0	0.0042735	0
NewRSVA2014	5003	T	C	G	107	synonymous_variant	p.Thr107Thr	NewRSVA2014_5003_C	RSVA	7	0	0	1	1	0	0	0	0.00611621	0	0
NewRSVA2014	5005	C	A	G	108	missense_variant	p.Thr108Lys	NewRSVA2014_5005_A	RSVA	7	0	0	0	1	0	0	0	0.0030581	0	0
NewRSVA2014	5005	C	T	G	108	missense_variant	p.Thr108Ile	NewRSVA2014_5005_T	RSVA	4	0	0	5	59	0	0	0	0.195719	0	0
NewRSVA2014	5007	T	C	G	109	missense_variant	p.Ser109Pro	NewRSVA2014_5007_C	RSVA	7	0	1	0	0	0	0	0	0.0030581	0	0
NewRSVA2014	5014	C	T	G	111	missense_variant	p.Ser111Phe	NewRSVA2014_5014_T	RSVA	7	0	0	0	4	0	9	0	0.0122324	0.0384615	0
NewRSVA2014	5015	C	T	G	111	synonymous_variant	p.Ser111Ser	NewRSVA2014_5015_T	RSVA	6	0	0	0	0	1	54	8	0	0.235043	0.177778
NewRSVA2014	5016	A	T	G	112	missense_variant	p.Thr112Ser	NewRSVA2014_5016_T	RSVA	7	0	0	0	1	0	0	0	0.0030581	0	0
NewRSVA2014	5017	C	A	G	112	missense_variant	p.Thr112Asn	NewRSVA2014_5017_A	RSVA	7	0	0	0	0	5	4	0	0	0.0384615	0
NewRSVA2014	5017	C	T	G	112	missense_variant	p.Thr112Ile	NewRSVA2014_5017_T	RSVA	7	0	0	0	2	0	0	0	0.00611621	0	0
NewRSVA2014	5018	C	T	G	112	synonymous_variant	p.Thr112Thr	NewRSVA2014_5018_T	RSVA	7	4	1	0	1	0	0	1	0.0183486	0	0.0222222
NewRSVA2014	5020	C	T	G	113	missense_variant	p.Thr113Ile	NewRSVA2014_5020_T	RSVA	6	0	0	2	2	1	64	5	0.0122324	0.277778	0.111111
NewRSVA2014	5021	C	T	G	113	synonymous_variant	p.Thr113Thr	NewRSVA2014_5021_T	RSVA	7	0	1	0	0	0	0	0	0.0030581	0	0
NewRSVA2014	5022	A	G	G	114	missense_variant	p.Ile114Val	NewRSVA2014_5022_G	RSVA	7	0	0	0	0	0	0	1	0	0	0.0222222
NewRSVA2014	5023	T	C	G	114	missense_variant	p.Ile114Thr	NewRSVA2014_5023_C	RSVA	7	0	0	0	0	0	1	0	0	0.0042735	0
NewRSVA2014	5024	A	G	G	114	missense_variant	p.Ile114Met	NewRSVA2014_5024_G	RSVA	7	0	0	0	1	0	0	0	0.0030581	0	0
NewRSVA2014	5025	C	T	G	115	synonymous_variant	p.Leu115Leu	NewRSVA2014_5025_T	RSVA	5	0	0	9	12	1	18	1	0.0642202	0.0811966	0.0222222
NewRSVA2014	5026	T	C	G	115	missense_variant	p.Leu115Pro	NewRSVA2014_5026_C	RSVA	7	0	0	0	5	0	5	0	0.0152905	0.0213675	0
NewRSVA2014	5027	A	G	G	115	synonymous_variant	p.Leu115Leu	NewRSVA2014_5027_G	RSVA	7	0	0	0	1	0	0	0	0.0030581	0	0
NewRSVA2014	5028	G	A	G	116	missense_variant	p.Ala116Thr	NewRSVA2014_5028_A	RSVA	7	0	1	0	0	0	0	0	0.0030581	0	0
NewRSVA2014	5030	T	C	G	116	synonymous_variant	p.Ala116Ala	NewRSVA2014_5030_C	RSVA	8	0	3	27	157	45	96	12	0.571865	0.602564	0.266667
NewRSVA2014	5032	C	T	G	117	missense_variant	p.Ser117Leu	NewRSVA2014_5032_T	RSVA	7	0	0	0	1	0	1	0	0.0030581	0.0042735	0
NewRSVA2014	5033	A	G	G	117	synonymous_variant	p.Ser117Ser	NewRSVA2014_5033_G	RSVA	7	0	0	0	0	0	3	0	0	0.0128205	0
NewRSVA2014	5034	A	G	G	118	missense_variant	p.Thr118Ala	NewRSVA2014_5034_G	RSVA	3	0	0	0	0	0	0	5	0	0	0.111111
NewRSVA2014	5035	C	A	G	118	missense_variant	p.Thr118Lys	NewRSVA2014_5035_A	RSVA	7	0	0	0	6	0	0	1	0.0183486	0	0.0222222
NewRSVA2014	5035	C	T	G	118	missense_variant	p.Thr118Ile	NewRSVA2014_5035_T	RSVA	7	0	2	0	2	1	5	1	0.0122324	0.025641	0.0222222
NewRSVA2014	5036	A	G	G	118	synonymous_variant	p.Thr118Thr	NewRSVA2014_5036_G	RSVA	7	0	0	0	1	0	0	0	0.0030581	0	0
NewRSVA2014	5037	A	G	G	119	missense_variant	p.Thr119Ala	NewRSVA2014_5037_G	RSVA	7	1	0	0	0	0	0	0	0.0030581	0	0
NewRSVA2014	5038	C	T	G	119	missense_variant	p.Thr119Ile	NewRSVA2014_5038_T	RSVA	4	1	0	6	59	0	0	0	0.201835	0	0
NewRSVA2014	5041	C	T	G	120	missense_variant	p.Pro120Leu	NewRSVA2014_5041_T	RSVA	3	0	0	0	0	0	2	12	0	0.00854701	0.266667
NewRSVA2014	5044	G	A	G	121	missense_variant	p.Ser121Asn	NewRSVA2014_5044_A	RSVA	7	0	0	0	1	0	0	0	0.0030581	0	0
NewRSVA2014	5044	G	T	G	121	missense_variant	p.Ser121Ile	NewRSVA2014_5044_T	RSVA	3	0	0	0	0	0	2	12	0	0.00854701	0.266667
NewRSVA2014	5045	T	C	G	121	synonymous_variant	p.Ser121Ser	NewRSVA2014_5045_C	RSVA	7	0	0	0	0	0	1	0	0	0.0042735	0
NewRSVA2014	5047	C	A	G	122	missense_variant	p.Ala122Asp	NewRSVA2014_5047_A	RSVA	7	0	0	0	1	0	0	0	0.0030581	0	0
NewRSVA2014	5048	T	C	G	122	synonymous_variant	p.Ala122Ala	NewRSVA2014_5048_C	RSVA	7	0	1	0	0	0	0	0	0.0030581	0	0
NewRSVA2014	5049	G	A	G	123	missense_variant	p.Glu123Lys	NewRSVA2014_5049_A	RSVA	7	0	0	0	0	0	2	0	0	0.00854701	0
NewRSVA2014	5051	G	A	G	123	synonymous_variant	p.Glu123Glu	NewRSVA2014_5051_A	RSVA	2	0	2	11	6	6	26	21	0.058104	0.136752	0.466667
NewRSVA2014	5053	C	T	G	124	missense_variant	p.Ser124Leu	NewRSVA2014_5053_T	RSVA	7	0	0	0	0	0	4	0	0	0.017094	0
NewRSVA2014	5054	A	T	G	124	synonymous_variant	p.Ser124Ser	NewRSVA2014_5054_T	RSVA	7	0	0	0	1	0	0	0	0.0030581	0	0
NewRSVA2014	5055	A	G	G	125	missense_variant	p.Thr125Ala	NewRSVA2014_5055_G	RSVA	7	0	0	0	0	1	1	0	0	0.00854701	0
NewRSVA2014	5056	C	T	G	125	missense_variant	p.Thr125Ile	NewRSVA2014_5056_T	RSVA	7	1	0	0	0	0	0	0	0.0030581	0	0
NewRSVA2014	5057	C	T	G	125	synonymous_variant	p.Thr125Thr	NewRSVA2014_5057_T	RSVA	7	0	1	0	0	1	9	0	0.0030581	0.042735	0
NewRSVA2014	5058	C	T	G	126	missense_variant	p.Pro126Ser	NewRSVA2014_5058_T	RSVA	7	1	0	0	0	0	4	0	0.0030581	0.017094	0
NewRSVA2014	5059	C	T	G	126	missense_variant	p.Pro126Leu	NewRSVA2014_5059_T	RSVA	5	0	0	2	11	0	0	0	0.0397554	0	0
NewRSVA2014	5060	A	G	G	126	synonymous_variant	p.Pro126Pro	NewRSVA2014_5060_G	RSVA	7	3	0	0	0	0	0	0	0.00917431	0	0
NewRSVA2014	5062	A	T	G	127	missense_variant	p.Gln127Leu	NewRSVA2014_5062_T	RSVA	7	0	0	0	0	1	0	1	0	0.0042735	0.0222222
NewRSVA2014	5063	A	G	G	127	synonymous_variant	p.Gln127Gln	NewRSVA2014_5063_G	RSVA	7	0	0	0	2	0	2	0	0.00611621	0.00854701	0
NewRSVA2014	5065	C	T	G	128	missense_variant	p.Ser128Phe	NewRSVA2014_5065_T	RSVA	7	1	0	0	0	2	1	0	0.0030581	0.0128205	0
NewRSVA2014	5066	C	T	G	128	synonymous_variant	p.Ser128Ser	NewRSVA2014_5066_T	RSVA	7	0	0	1	0	0	0	0	0.0030581	0	0
NewRSVA2014	5068	C	A	G	129	missense_variant	p.Thr129Lys	NewRSVA2014_5068_A	RSVA	7	0	0	0	1	0	0	0	0.0030581	0	0
NewRSVA2014	5069	A	T	G	129	synonymous_variant	p.Thr129Thr	NewRSVA2014_5069_T	RSVA	7	0	0	0	1	0	0	0	0.0030581	0	0
NewRSVA2014	5073	G	A	G	131	missense_variant	p.Val131Ile	NewRSVA2014_5073_A	RSVA	7	2	0	0	0	0	0	0	0.00611621	0	0
NewRSVA2014	5074	T	A	G	131	missense_variant	p.Val131Asp	NewRSVA2014_5074_A	RSVA	6	0	0	2	2	1	64	5	0.0122324	0.277778	0.111111
NewRSVA2014	5079	A	G	G	133	missense_variant	p.Ile133Val	NewRSVA2014_5079_G	RSVA	7	0	0	4	1	0	0	0	0.0152905	0	0
NewRSVA2014	5080	T	C	G	133	missense_variant	p.Ile133Thr	NewRSVA2014_5080_C	RSVA	7	0	0	0	0	0	1	0	0	0.0042735	0
NewRSVA2014	5083	A	T	G	134	missense_variant	p.Lys134Ile	NewRSVA2014_5083_T	RSVA	4	62	5	9	4	0	0	0	0.244648	0	0
NewRSVA2014	5084	A	C	G	134	missense_variant	p.Lys134Asn	NewRSVA2014_5084_C	RSVA	7	0	1	0	0	0	0	0	0.0030581	0	0
NewRSVA2014	5085	A	T	G	135	missense_variant	p.Asn135Tyr	NewRSVA2014_5085_T	RSVA	7	0	0	0	0	0	1	0	0	0.0042735	0
NewRSVA2014	5087	C	T	G	135	synonymous_variant	p.Asn135Asn	NewRSVA2014_5087_T	RSVA	7	0	0	0	0	0	0	1	0	0	0.0222222
NewRSVA2014	5088	A	T	G	136	missense_variant	p.Thr136Ser	NewRSVA2014_5088_T	RSVA	7	0	0	0	1	0	0	0	0.0030581	0	0
NewRSVA2014	5089	C	T	G	136	missense_variant	p.Thr136Ile	NewRSVA2014_5089_T	RSVA	7	0	0	0	1	0	0	0	0.0030581	0	0
NewRSVA2014	5091	A	C	G	137	missense_variant	p.Thr137Pro	NewRSVA2014_5091_C	RSVA	7	0	1	0	0	0	0	0	0.0030581	0	0
NewRSVA2014	5091	A	G	G	137	missense_variant	p.Thr137Ala	NewRSVA2014_5091_G	RSVA	7	0	0	0	0	0	10	0	0	0.042735	0
NewRSVA2014	5092	C	A	G	137	missense_variant	p.Thr137Lys	NewRSVA2014_5092_A	RSVA	7	1	0	0	0	0	0	0	0.0030581	0	0
NewRSVA2014	5093	A	T	G	137	synonymous_variant	p.Thr137Thr	NewRSVA2014_5093_T	RSVA	7	0	0	0	1	0	0	0	0.0030581	0	0
NewRSVA2014	5094	A	G	G	138	missense_variant	p.Thr138Ala	NewRSVA2014_5094_G	RSVA	7	0	0	1	0	0	0	0	0.0030581	0	0
NewRSVA2014	5095	C	T	G	138	missense_variant	p.Thr138Ile	NewRSVA2014_5095_T	RSVA	7	0	0	0	0	0	0	1	0	0	0.0222222
NewRSVA2014	5096	A	G	G	138	synonymous_variant	p.Thr138Thr	NewRSVA2014_5096_G	RSVA	3	0	0	0	7	3	3	8	0.0214067	0.025641	0.177778
NewRSVA2014	5096	A	T	G	138	synonymous_variant	p.Thr138Thr	NewRSVA2014_5096_T	RSVA	7	0	0	0	0	0	9	0	0	0.0384615	0
NewRSVA2014	5099	C	T	G	139	synonymous_variant	p.Thr139Thr	NewRSVA2014_5099_T	RSVA	7	1	0	0	0	0	10	0	0.0030581	0.042735	0
NewRSVA2014	5102	A	C	G	140	missense_variant	p.Gln140His	NewRSVA2014_5102_C	RSVA	7	0	1	0	0	0	0	0	0.0030581	0	0
NewRSVA2014	5102	A	G	G	140	synonymous_variant	p.Gln140Gln	NewRSVA2014_5102_G	RSVA	3	0	0	0	0	0	2	12	0	0.00854701	0.266667
NewRSVA2014	5104	T	C	G	141	missense_variant	p.Ile141Thr	NewRSVA2014_5104_C	RSVA	7	0	0	0	2	0	1	0	0.00611621	0.0042735	0
NewRSVA2014	5105	A	G	G	141	missense_variant	p.Ile141Met	NewRSVA2014_5105_G	RSVA	7	4	0	0	0	0	1	0	0.0122324	0.0042735	0
NewRSVA2014	5106	T	C	G	142	synonymous_variant	p.Leu142Leu	NewRSVA2014_5106_C	RSVA	7	0	0	0	2	0	1	0	0.00611621	0.0042735	0
NewRSVA2014	5107	T	C	G	142	missense_variant	p.Leu142Ser	NewRSVA2014_5107_C	RSVA	8	2	3	27	157	45	96	20	0.577982	0.602564	0.444444
NewRSVA2014	5109	C	T	G	143	missense_variant	p.Pro143Ser	NewRSVA2014_5109_T	RSVA	3	0	0	0	1	0	4	12	0.0030581	0.017094	0.266667
NewRSVA2014	5110	C	T	G	143	missense_variant	p.Pro143Leu	NewRSVA2014_5110_T	RSVA	7	3	0	0	0	0	0	0	0.00917431	0	0
NewRSVA2014	5111	T	C	G	143	synonymous_variant	p.Pro143Pro	NewRSVA2014_5111_C	RSVA	5	5	0	7	12	0	16	0	0.0733945	0.0683761	0
NewRSVA2014	5113	G	A	G	144	missense_variant	p.Ser144Asn	NewRSVA2014_5113_A	RSVA	7	0	0	0	0	0	1	0	0	0.0042735	0
NewRSVA2014	5113	G	T	G	144	missense_variant	p.Ser144Ile	NewRSVA2014_5113_T	RSVA	5	0	0	4	10	0	0	0	0.0428135	0	0
NewRSVA2014	5117	A	G	G	145	synonymous_variant	p.Lys145Lys	NewRSVA2014_5117_G	RSVA	7	0	0	0	0	0	3	0	0	0.0128205	0
NewRSVA2014	5118	C	A	G	146	missense_variant	p.Pro146Thr	NewRSVA2014_5118_A	RSVA	7	0	0	1	0	0	0	0	0.0030581	0	0
NewRSVA2014	5118	C	T	G	146	missense_variant	p.Pro146Ser	NewRSVA2014_5118_T	RSVA	7	0	0	0	0	0	2	0	0	0.00854701	0
NewRSVA2014	5120	C	A	G	146	synonymous_variant	p.Pro146Pro	NewRSVA2014_5120_A	RSVA	7	0	0	0	9	0	0	0	0.0275229	0	0
NewRSVA2014	5120	C	T	G	146	synonymous_variant	p.Pro146Pro	NewRSVA2014_5120_T	RSVA	7	0	1	0	0	0	0	0	0.0030581	0	0
NewRSVA2014	5121	A	G	G	147	missense_variant	p.Thr147Ala	NewRSVA2014_5121_G	RSVA	7	0	0	0	0	5	6	1	0	0.0470085	0.0222222
NewRSVA2014	5122	C	A	G	147	missense_variant	p.Thr147Asn	NewRSVA2014_5122_A	RSVA	7	0	0	0	2	0	0	0	0.00611621	0	0
NewRSVA2014	5122	C	T	G	147	missense_variant	p.Thr147Ile	NewRSVA2014_5122_T	RSVA	7	0	0	0	0	0	1	0	0	0.0042735	0
NewRSVA2014	5123	C	T	G	147	synonymous_variant	p.Thr147Thr	NewRSVA2014_5123_T	RSVA	7	0	0	0	0	0	1	0	0	0.0042735	0
NewRSVA2014	5128	A	T	G	149	missense_variant	p.Lys149Ile	NewRSVA2014_5128_T	RSVA	7	0	0	0	1	0	0	0	0.0030581	0	0
NewRSVA2014	5130	C	A	G	150	missense_variant	p.Gln150Lys	NewRSVA2014_5130_A	RSVA	7	8	0	0	0	0	0	0	0.0244648	0	0
NewRSVA2014	5134	G	A	G	151	missense_variant	p.Arg151His	NewRSVA2014_5134_A	RSVA	7	0	0	0	1	0	2	0	0.0030581	0.00854701	0
NewRSVA2014	5134	G	T	G	151	missense_variant	p.Arg151Leu	NewRSVA2014_5134_T	RSVA	7	0	0	0	0	0	1	0	0	0.0042735	0
NewRSVA2014	5135	C	A	G	151	synonymous_variant	p.Arg151Arg	NewRSVA2014_5135_A	RSVA	7	0	0	0	0	1	5	1	0	0.025641	0.0222222
NewRSVA2014	5135	C	T	G	151	synonymous_variant	p.Arg151Arg	NewRSVA2014_5135_T	RSVA	7	0	0	6	0	0	0	0	0.0183486	0	0
NewRSVA2014	5136	C	A	G	152	missense_variant	p.Gln152Lys	NewRSVA2014_5136_A	RSVA	7	0	0	0	0	2	0	0	0	0.00854701	0
NewRSVA2014	5138	A	G	G	152	synonymous_variant	p.Gln152Gln	NewRSVA2014_5138_G	RSVA	7	0	0	6	0	0	0	0	0.0183486	0	0
NewRSVA2014	5139	A	T	G	153	missense_variant	p.Asn153Tyr	NewRSVA2014_5139_T	RSVA	7	1	0	0	0	0	0	0	0.0030581	0	0
NewRSVA2014	5141	T	A	G	153	missense_variant	p.Asn153Lys	NewRSVA2014_5141_A	RSVA	7	0	0	0	0	0	0	1	0	0	0.0222222
NewRSVA2014	5141	T	C	G	153	synonymous_variant	p.Asn153Asn	NewRSVA2014_5141_C	RSVA	7	1	0	0	4	1	22	0	0.0152905	0.0982906	0
NewRSVA2014	5148	C	A	G	156	missense_variant	p.Gln156Lys	NewRSVA2014_5148_A	RSVA	7	0	0	0	1	0	0	0	0.0030581	0	0
NewRSVA2014	5149	A	C	G	156	missense_variant	p.Gln156Pro	NewRSVA2014_5149_C	RSVA	7	0	0	0	0	0	1	0	0	0.0042735	0
NewRSVA2014	5149	A	G	G	156	missense_variant	p.Gln156Arg	NewRSVA2014_5149_G	RSVA	7	0	0	0	0	0	1	0	0	0.0042735	0
NewRSVA2014	5152	A	G	G	157	missense_variant	p.Asn157Ser	NewRSVA2014_5152_G	RSVA	7	0	0	0	0	0	4	0	0	0.017094	0
NewRSVA2014	5156	A	C	G	158	missense_variant	p.Lys158Asn	NewRSVA2014_5156_C	RSVA	7	0	0	2	0	0	0	0	0.00611621	0	0
NewRSVA2014	5156	A	G	G	158	synonymous_variant	p.Lys158Lys	NewRSVA2014_5156_G	RSVA	7	0	0	0	1	0	0	0	0.0030581	0	0
NewRSVA2014	5159	C	A	G	159	synonymous_variant	p.Pro159Pro	NewRSVA2014_5159_A	RSVA	7	0	0	0	0	0	1	0	0	0.0042735	0
NewRSVA2014	5159	C	T	G	159	synonymous_variant	p.Pro159Pro	NewRSVA2014_5159_T	RSVA	5	22	0	0	3	0	1	1	0.0764526	0.0042735	0.0222222
NewRSVA2014	5162	C	T	G	160	synonymous_variant	p.Asn160Asn	NewRSVA2014_5162_T	RSVA	7	0	0	0	0	0	2	0	0	0.00854701	0
NewRSVA2014	5168	T	C	G	162	synonymous_variant	p.Asp162Asp	NewRSVA2014_5168_C	RSVA	7	0	0	0	1	5	5	0	0.0030581	0.042735	0
NewRSVA2014	5169	T	C	G	163	missense_variant	p.Phe163Leu	NewRSVA2014_5169_C	RSVA	7	0	0	0	0	0	2	0	0	0.00854701	0
NewRSVA2014	5170	T	C	G	163	missense_variant	p.Phe163Ser	NewRSVA2014_5170_C	RSVA	7	0	0	0	0	0	2	0	0	0.00854701	0
NewRSVA2014	5171	T	C	G	163	synonymous_variant	p.Phe163Phe	NewRSVA2014_5171_C	RSVA	6	0	0	0	0	0	35	3	0	0.149573	0.0666667
NewRSVA2014	5174	C	T	G	164	synonymous_variant	p.His164His	NewRSVA2014_5174_T	RSVA	7	0	0	7	0	0	0	0	0.0214067	0	0
NewRSVA2014	5177	T	C	G	165	synonymous_variant	p.Phe165Phe	NewRSVA2014_5177_C	RSVA	3	0	0	0	2	0	2	12	0.00611621	0.00854701	0.266667
NewRSVA2014	5186	C	T	G	168	synonymous_variant	p.Phe168Phe	NewRSVA2014_5186_T	RSVA	7	0	0	0	0	0	1	0	0	0.0042735	0
NewRSVA2014	5189	T	C	G	169	synonymous_variant	p.Asn169Asn	NewRSVA2014_5189_C	RSVA	7	4	0	0	0	1	3	0	0.0122324	0.017094	0
NewRSVA2014	5192	T	C	G	170	synonymous_variant	p.Phe170Phe	NewRSVA2014_5192_C	RSVA	7	0	2	0	0	0	0	0	0.00611621	0	0
NewRSVA2014	5195	A	G	G	171	synonymous_variant	p.Val171Val	NewRSVA2014_5195_G	RSVA	6	0	0	2	2	1	65	5	0.0122324	0.282051	0.111111
NewRSVA2014	5198	C	T	G	172	synonymous_variant	p.Pro172Pro	NewRSVA2014_5198_T	RSVA	7	0	1	0	0	0	0	1	0.0030581	0	0.0222222
NewRSVA2014	5210	C	T	G	176	synonymous_variant	p.Cys176Cys	NewRSVA2014_5210_T	RSVA	7	0	0	0	0	0	2	0	0	0.00854701	0
NewRSVA2014	5213	C	T	G	177	synonymous_variant	p.Ser177Ser	NewRSVA2014_5213_T	RSVA	7	0	0	0	0	0	1	0	0	0.0042735	0
NewRSVA2014	5214	A	G	G	178	missense_variant	p.Asn178Asp	NewRSVA2014_5214_G	RSVA	6	0	0	2	2	1	64	5	0.0122324	0.277778	0.111111
NewRSVA2014	5215	A	C	G	178	missense_variant	p.Asn178Thr	NewRSVA2014_5215_C	RSVA	7	0	0	0	0	0	0	1	0	0	0.0222222
NewRSVA2014	5215	A	G	G	178	missense_variant	p.Asn178Ser	NewRSVA2014_5215_G	RSVA	6	0	0	2	2	1	63	5	0.0122324	0.273504	0.111111
NewRSVA2014	5216	C	T	G	178	synonymous_variant	p.Asn178Asn	NewRSVA2014_5216_T	RSVA	7	0	1	0	1	0	1	0	0.00611621	0.0042735	0
NewRSVA2014	5222	A	T	G	180	synonymous_variant	p.Pro180Pro	NewRSVA2014_5222_T	RSVA	7	0	0	0	1	0	0	0	0.0030581	0	0
NewRSVA2014	5228	C	T	G	182	synonymous_variant	p.Cys182Cys	NewRSVA2014_5228_T	RSVA	4	0	1	11	59	0	0	0	0.217125	0	0
NewRSVA2014	5234	C	A	G	184	synonymous_variant	p.Ala184Ala	NewRSVA2014_5234_A	RSVA	7	0	0	0	6	0	0	4	0.0183486	0	0.0888889
NewRSVA2014	5234	C	T	G	184	synonymous_variant	p.Ala184Ala	NewRSVA2014_5234_T	RSVA	2	1	0	2	6	3	52	25	0.0275229	0.235043	0.555556
NewRSVA2014	5237	C	T	G	185	synonymous_variant	p.Ile185Ile	NewRSVA2014_5237_T	RSVA	7	0	0	0	3	1	0	0	0.00917431	0.0042735	0
NewRSVA2014	5240	C	T	G	186	synonymous_variant	p.Cys186Cys	NewRSVA2014_5240_T	RSVA	7	0	0	0	0	0	14	0	0	0.0598291	0
NewRSVA2014	5243	G	A	G	187	synonymous_variant	p.Lys187Lys	NewRSVA2014_5243_A	RSVA	7	0	0	0	0	0	1	0	0	0.0042735	0
NewRSVA2014	5244	A	C	G	188	synonymous_variant	p.Arg188Arg	NewRSVA2014_5244_C	RSVA	7	1	0	0	0	0	0	0	0.0030581	0	0
NewRSVA2014	5245	G	A	G	188	missense_variant	p.Arg188Lys	NewRSVA2014_5245_A	RSVA	7	0	0	0	1	0	0	0	0.0030581	0	0
NewRSVA2014	5247	A	G	G	189	missense_variant	p.Ile189Val	NewRSVA2014_5247_G	RSVA	7	1	0	0	0	0	0	0	0.0030581	0	0
NewRSVA2014	5248	T	C	G	189	missense_variant	p.Ile189Thr	NewRSVA2014_5248_C	RSVA	7	0	0	1	1	0	0	0	0.00611621	0	0
NewRSVA2014	5252	A	T	G	190	synonymous_variant	p.Pro190Pro	NewRSVA2014_5252_T	RSVA	7	0	0	0	0	0	0	1	0	0	0.0222222
NewRSVA2014	5261	A	G	G	193	synonymous_variant	p.Lys193Lys	NewRSVA2014_5261_G	RSVA	7	1	0	0	0	0	0	0	0.0030581	0	0
NewRSVA2014	5264	T	A	G	194	synonymous_variant	p.Pro194Pro	NewRSVA2014_5264_A	RSVA	7	0	0	0	0	0	1	0	0	0.0042735	0
NewRSVA2014	5266	G	A	G	195	missense_variant	p.Gly195Glu	NewRSVA2014_5266_A	RSVA	7	0	0	0	0	1	1	0	0	0.00854701	0
NewRSVA2014	5269	A	G	G	196	missense_variant	p.Lys196Arg	NewRSVA2014_5269_G	RSVA	7	1	0	0	0	0	0	0	0.0030581	0	0
NewRSVA2014	5272	A	T	G	197	missense_variant	p.Lys197Ile	NewRSVA2014_5272_T	RSVA	7	0	0	0	0	0	0	1	0	0	0.0222222
NewRSVA2014	5275	C	T	G	198	missense_variant	p.Thr198Ile	NewRSVA2014_5275_T	RSVA	7	0	0	0	0	1	0	0	0	0.0042735	0
NewRSVA2014	5276	C	T	G	198	synonymous_variant	p.Thr198Thr	NewRSVA2014_5276_T	RSVA	7	5	0	1	0	0	0	0	0.0183486	0	0
NewRSVA2014	5278	C	T	G	199	missense_variant	p.Thr199Ile	NewRSVA2014_5278_T	RSVA	7	0	0	1	0	0	0	0	0.0030581	0	0
NewRSVA2014	5279	C	T	G	199	synonymous_variant	p.Thr199Thr	NewRSVA2014_5279_T	RSVA	7	0	0	0	0	0	1	0	0	0.0042735	0
NewRSVA2014	5280	A	C	G	200	missense_variant	p.Thr200Pro	NewRSVA2014_5280_C	RSVA	7	0	0	6	0	0	0	0	0.0183486	0	0
NewRSVA2014	5281	C	T	G	200	missense_variant	p.Thr200Ile	NewRSVA2014_5281_T	RSVA	7	0	0	0	0	1	3	0	0	0.017094	0
NewRSVA2014	5282	C	T	G	200	synonymous_variant	p.Thr200Thr	NewRSVA2014_5282_T	RSVA	7	0	1	0	0	1	1	1	0.0030581	0.00854701	0.0222222
NewRSVA2014	5285	G	A	G	201	synonymous_variant	p.Lys201Lys	NewRSVA2014_5285_A	RSVA	6	0	0	2	2	1	60	4	0.0122324	0.260684	0.0888889
NewRSVA2014	5285	G	T	G	201	missense_variant	p.Lys201Asn	NewRSVA2014_5285_T	RSVA	7	0	0	0	0	0	1	0	0	0.0042735	0
NewRSVA2014	5286	C	T	G	202	missense_variant	p.Pro202Ser	NewRSVA2014_5286_T	RSVA	7	0	0	0	1	0	0	0	0.0030581	0	0
NewRSVA2014	5288	C	A	G	202	synonymous_variant	p.Pro202Pro	NewRSVA2014_5288_A	RSVA	7	0	0	0	0	0	1	0	0	0.0042735	0
NewRSVA2014	5288	C	T	G	202	synonymous_variant	p.Pro202Pro	NewRSVA2014_5288_T	RSVA	7	2	1	7	0	0	0	0	0.030581	0	0
NewRSVA2014	5289	A	G	G	203	missense_variant	p.Thr203Ala	NewRSVA2014_5289_G	RSVA	7	0	0	0	0	0	1	0	0	0.0042735	0
NewRSVA2014	5291	A	G	G	203	synonymous_variant	p.Thr203Thr	NewRSVA2014_5291_G	RSVA	7	0	0	1	0	0	0	0	0.0030581	0	0
NewRSVA2014	5293	A	G	G	204	missense_variant	p.Lys204Arg	NewRSVA2014_5293_G	RSVA	6	0	1	2	1	0	35	1	0.0122324	0.149573	0.0222222
NewRSVA2014	5294	A	C	G	204	missense_variant	p.Lys204Asn	NewRSVA2014_5294_C	RSVA	7	0	0	0	0	1	5	1	0	0.025641	0.0222222
NewRSVA2014	5294	A	G	G	204	synonymous_variant	p.Lys204Lys	NewRSVA2014_5294_G	RSVA	1	0	0	0	8	36	76	0	0.0244648	0.478632	0
NewRSVA2014	5299	C	A	G	206	missense_variant	p.Pro206Gln	NewRSVA2014_5299_A	RSVA	2	0	2	0	22	4	25	21	0.0733945	0.123932	0.466667
NewRSVA2014	5301	A	C	G	207	missense_variant	p.Thr207Pro	NewRSVA2014_5301_C	RSVA	7	0	0	0	0	0	0	1	0	0	0.0222222
NewRSVA2014	5303	C	T	G	207	synonymous_variant	p.Thr207Thr	NewRSVA2014_5303_T	RSVA	7	0	0	2	0	0	0	0	0.00611621	0	0
NewRSVA2014	5304	C	T	G	208	missense_variant	p.Leu208Phe	NewRSVA2014_5304_T	RSVA	7	0	0	0	1	0	1	0	0.0030581	0.0042735	0
NewRSVA2014	5305	T	C	G	208	missense_variant	p.Leu208Pro	NewRSVA2014_5305_C	RSVA	7	0	0	0	2	0	0	0	0.00611621	0	0
NewRSVA2014	5306	C	T	G	208	synonymous_variant	p.Leu208Leu	NewRSVA2014_5306_T	RSVA	7	0	0	0	5	0	0	1	0.0152905	0	0.0222222
NewRSVA2014	5308	A	G	G	209	missense_variant	p.Lys209Arg	NewRSVA2014_5308_G	RSVA	2	0	0	0	1	1	21	21	0.0030581	0.0940171	0.466667
NewRSVA2014	5309	G	A	G	209	synonymous_variant	p.Lys209Lys	NewRSVA2014_5309_A	RSVA	5	6	0	0	7	0	0	0	0.0397554	0	0
NewRSVA2014	5309	G	T	G	209	missense_variant	p.Lys209Asn	NewRSVA2014_5309_T	RSVA	7	0	0	0	0	0	0	2	0	0	0.0444444
NewRSVA2014	5310	A	G	G	210	missense_variant	p.Thr210Ala	NewRSVA2014_5310_G	RSVA	7	0	0	0	0	0	16	1	0	0.0683761	0.0222222
NewRSVA2014	5311	C	T	G	210	missense_variant	p.Thr210Ile	NewRSVA2014_5311_T	RSVA	7	0	0	0	0	0	1	0	0	0.0042735	0
NewRSVA2014	5312	A	C	G	210	synonymous_variant	p.Thr210Thr	NewRSVA2014_5312_C	RSVA	7	0	0	1	0	0	0	0	0.0030581	0	0
NewRSVA2014	5312	A	T	G	210	synonymous_variant	p.Thr210Thr	NewRSVA2014_5312_T	RSVA	7	0	0	5	0	0	0	0	0.0152905	0	0
NewRSVA2014	5314	C	T	G	211	missense_variant	p.Thr211Ile	NewRSVA2014_5314_T	RSVA	7	0	0	0	0	0	6	0	0	0.025641	0
NewRSVA2014	5315	C	A	G	211	synonymous_variant	p.Thr211Thr	NewRSVA2014_5315_A	RSVA	7	0	0	0	0	0	0	1	0	0	0.0222222
NewRSVA2014	5315	C	T	G	211	synonymous_variant	p.Thr211Thr	NewRSVA2014_5315_T	RSVA	7	0	0	0	0	0	0	4	0	0	0.0888889
NewRSVA2014	5315	CA	C	G	214	frameshift_variant	p.Asp214fs	NewRSVA2014_5315_C	RSVA	7	0	0	0	0	0	1	0	0	0.0042735	0
NewRSVA2014	5316	A	C	G	212	missense_variant	p.Lys212Gln	NewRSVA2014_5316_C	RSVA	7	0	0	0	0	0	1	0	0	0.0042735	0
NewRSVA2014	5316	A	G	G	212	missense_variant	p.Lys212Glu	NewRSVA2014_5316_G	RSVA	7	0	0	0	0	0	1	0	0	0.0042735	0
NewRSVA2014	5317	A	C	G	212	missense_variant	p.Lys212Thr	NewRSVA2014_5317_C	RSVA	7	0	0	0	0	1	0	0	0	0.0042735	0
NewRSVA2014	5322	G	A	G	214	missense_variant	p.Asp214Asn	NewRSVA2014_5322_A	RSVA	7	0	0	0	0	2	0	0	0	0.00854701	0
NewRSVA2014	5325	C	A	G	215	missense_variant	p.Pro215Thr	NewRSVA2014_5325_A	RSVA	7	0	0	0	1	0	0	0	0.0030581	0	0
NewRSVA2014	5325	C	T	G	215	missense_variant	p.Pro215Ser	NewRSVA2014_5325_T	RSVA	7	0	0	0	0	0	1	0	0	0.0042735	0
NewRSVA2014	5326	C	T	G	215	missense_variant	p.Pro215Leu	NewRSVA2014_5326_T	RSVA	5	1	0	6	5	0	0	0	0.0366972	0	0
NewRSVA2014	5327	C	T	G	215	synonymous_variant	p.Pro215Pro	NewRSVA2014_5327_T	RSVA	7	0	0	0	0	0	3	0	0	0.0128205	0
NewRSVA2014	5330	A	C	G	216	missense_variant	p.Lys216Asn	NewRSVA2014_5330_C	RSVA	7	5	0	0	0	0	0	0	0.0152905	0	0
NewRSVA2014	5331	C	T	G	217	missense_variant	p.Pro217Ser	NewRSVA2014_5331_T	RSVA	3	0	0	0	0	0	3	13	0	0.0128205	0.288889
NewRSVA2014	5332	C	T	G	217	missense_variant	p.Pro217Leu	NewRSVA2014_5332_T	RSVA	7	0	0	0	1	0	0	0	0.0030581	0	0
NewRSVA2014	5333	T	A	G	217	synonymous_variant	p.Pro217Pro	NewRSVA2014_5333_A	RSVA	6	0	0	0	0	0	35	1	0	0.149573	0.0222222
NewRSVA2014	5333	T	C	G	217	synonymous_variant	p.Pro217Pro	NewRSVA2014_5333_C	RSVA	7	0	0	0	6	0	3	0	0.0183486	0.0128205	0
NewRSVA2014	5338	C	T	G	219	missense_variant	p.Thr219Ile	NewRSVA2014_5338_T	RSVA	7	0	0	0	0	0	1	1	0	0.0042735	0.0222222
NewRSVA2014	5339	C	A	G	219	synonymous_variant	p.Thr219Thr	NewRSVA2014_5339_A	RSVA	7	1	0	0	0	0	0	0	0.0030581	0	0
NewRSVA2014	5339	C	T	G	219	synonymous_variant	p.Thr219Thr	NewRSVA2014_5339_T	RSVA	7	0	0	0	0	0	1	0	0	0.0042735	0
NewRSVA2014	5340	A	G	G	220	missense_variant	p.Thr220Ala	NewRSVA2014_5340_G	RSVA	7	0	0	0	0	0	1	0	0	0.0042735	0
NewRSVA2014	5342	A	C	G	220	synonymous_variant	p.Thr220Thr	NewRSVA2014_5342_C	RSVA	7	0	0	0	0	0	1	2	0	0.0042735	0.0444444
NewRSVA2014	5342	A	T	G	220	synonymous_variant	p.Thr220Thr	NewRSVA2014_5342_T	RSVA	7	0	1	0	1	0	1	0	0.00611621	0.0042735	0
NewRSVA2014	5346	C	T	G	222	missense_variant	p.Pro222Ser	NewRSVA2014_5346_T	RSVA	7	0	0	0	0	0	1	0	0	0.0042735	0
NewRSVA2014	5348	A	G	G	222	synonymous_variant	p.Pro222Pro	NewRSVA2014_5348_G	RSVA	7	0	0	2	8	0	0	0	0.030581	0	0
NewRSVA2014	5350	A	G	G	223	missense_variant	p.Lys223Arg	NewRSVA2014_5350_G	RSVA	7	0	0	0	1	0	1	0	0.0030581	0.0042735	0
NewRSVA2014	5351	G	A	G	223	synonymous_variant	p.Lys223Lys	NewRSVA2014_5351_A	RSVA	7	0	0	8	1	0	0	0	0.0275229	0	0
NewRSVA2014	5351	G	T	G	223	missense_variant	p.Lys223Asn	NewRSVA2014_5351_T	RSVA	7	0	0	0	0	0	1	0	0	0.0042735	0
NewRSVA2014	5352	G	A	G	224	missense_variant	p.Glu224Lys	NewRSVA2014_5352_A	RSVA	7	0	0	0	0	0	1	0	0	0.0042735	0
NewRSVA2014	5353	A	T	G	224	missense_variant	p.Glu224Val	NewRSVA2014_5353_T	RSVA	3	0	0	4	20	8	15	8	0.0733945	0.0982906	0.177778
NewRSVA2014	5354	A	T	G	224	missense_variant	p.Glu224Asp	NewRSVA2014_5354_T	RSVA	7	0	0	0	0	0	2	0	0	0.00854701	0
NewRSVA2014	5356	T	C	G	225	missense_variant	p.Val225Ala	NewRSVA2014_5356_C	RSVA	7	2	0	1	1	0	6	2	0.0122324	0.025641	0.0444444
NewRSVA2014	5357	A	G	G	225	synonymous_variant	p.Val225Val	NewRSVA2014_5357_G	RSVA	4	0	0	5	59	0	0	1	0.195719	0	0.0222222
NewRSVA2014	5358	C	T	G	226	missense_variant	p.Leu226Phe	NewRSVA2014_5358_T	RSVA	7	0	0	0	1	0	0	0	0.0030581	0	0
NewRSVA2014	5359	T	C	G	226	missense_variant	p.Leu226Pro	NewRSVA2014_5359_C	RSVA	7	0	0	0	0	0	2	0	0	0.00854701	0
NewRSVA2014	5360	C	T	G	226	synonymous_variant	p.Leu226Leu	NewRSVA2014_5360_T	RSVA	7	0	0	0	0	0	8	0	0	0.034188	0
NewRSVA2014	5363	T	C	G	227	synonymous_variant	p.Thr227Thr	NewRSVA2014_5363_C	RSVA	4	25	2	12	82	3	72	7	0.370031	0.320513	0.155556
NewRSVA2014	5366	C	T	G	228	synonymous_variant	p.Thr228Thr	NewRSVA2014_5366_T	RSVA	7	4	0	0	0	0	1	0	0.0122324	0.0042735	0
NewRSVA2014	5369	G	A	G	229	synonymous_variant	p.Lys229Lys	NewRSVA2014_5369_A	RSVA	7	2	0	6	0	0	0	1	0.0244648	0	0.0222222
NewRSVA2014	5370	C	A	G	230	missense_variant	p.Pro230Thr	NewRSVA2014_5370_A	RSVA	7	0	0	0	1	0	1	2	0.0030581	0.0042735	0.0444444
NewRSVA2014	5370	C	T	G	230	missense_variant	p.Pro230Ser	NewRSVA2014_5370_T	RSVA	7	0	0	0	0	0	0	2	0	0	0.0444444
NewRSVA2014	5371	C	A	G	230	missense_variant	p.Pro230His	NewRSVA2014_5371_A	RSVA	7	0	1	0	0	0	0	0	0.0030581	0	0
NewRSVA2014	5371	C	T	G	230	missense_variant	p.Pro230Leu	NewRSVA2014_5371_T	RSVA	7	0	0	0	0	2	0	0	0	0.00854701	0
NewRSVA2014	5372	T	C	G	230	synonymous_variant	p.Pro230Pro	NewRSVA2014_5372_C	RSVA	4	25	1	7	74	1	18	2	0.327217	0.0811966	0.0444444
NewRSVA2014	5375	A	G	G	231	synonymous_variant	p.Thr231Thr	NewRSVA2014_5375_G	RSVA	7	0	0	0	0	2	0	0	0	0.00854701	0
NewRSVA2014	5376	G	A	G	232	missense_variant	p.Gly232Arg	NewRSVA2014_5376_A	RSVA	4	54	4	0	1	0	5	0	0.180428	0.0213675	0
NewRSVA2014	5377	G	A	G	232	missense_variant	p.Gly232Glu	NewRSVA2014_5377_A	RSVA	7	0	0	0	1	9	11	0	0.0030581	0.0854701	0
NewRSVA2014	5378	A	G	G	232	synonymous_variant	p.Gly232Gly	NewRSVA2014_5378_G	RSVA	7	0	1	0	0	0	0	0	0.0030581	0	0
NewRSVA2014	5379	A	G	G	233	missense_variant	p.Lys233Glu	NewRSVA2014_5379_G	RSVA	7	0	0	0	0	0	1	0	0	0.0042735	0
NewRSVA2014	5381	G	A	G	233	synonymous_variant	p.Lys233Lys	NewRSVA2014_5381_A	RSVA	7	0	0	1	0	0	0	0	0.0030581	0	0
NewRSVA2014	5382	C	T	G	234	missense_variant	p.Pro234Ser	NewRSVA2014_5382_T	RSVA	7	0	0	0	0	1	5	0	0	0.025641	0
NewRSVA2014	5383	C	T	G	234	missense_variant	p.Pro234Leu	NewRSVA2014_5383_T	RSVA	5	0	0	10	10	0	2	0	0.0611621	0.00854701	0
NewRSVA2014	5384	A	G	G	234	synonymous_variant	p.Pro234Pro	NewRSVA2014_5384_G	RSVA	7	0	0	0	0	0	9	0	0	0.0384615	0
NewRSVA2014	5384	A	T	G	234	synonymous_variant	p.Pro234Pro	NewRSVA2014_5384_T	RSVA	7	0	0	0	2	0	0	0	0.00611621	0	0
NewRSVA2014	5385	A	G	G	235	missense_variant	p.Thr235Ala	NewRSVA2014_5385_G	RSVA	7	0	1	0	0	0	0	0	0.0030581	0	0
NewRSVA2014	5386	C	T	G	235	missense_variant	p.Thr235Ile	NewRSVA2014_5386_T	RSVA	2	0	0	3	0	1	19	19	0.00917431	0.0854701	0.422222
NewRSVA2014	5387	C	A	G	235	synonymous_variant	p.Thr235Thr	NewRSVA2014_5387_A	RSVA	7	0	1	0	0	0	0	0	0.0030581	0	0
NewRSVA2014	5387	C	T	G	235	synonymous_variant	p.Thr235Thr	NewRSVA2014_5387_T	RSVA	7	2	0	0	0	0	1	0	0.00611621	0.0042735	0
NewRSVA2014	5388	A	G	G	236	missense_variant	p.Ile236Val	NewRSVA2014_5388_G	RSVA	7	1	0	0	0	0	0	0	0.0030581	0	0
NewRSVA2014	5391	A	C	G	237	missense_variant	p.Asn237His	NewRSVA2014_5391_C	RSVA	7	0	0	0	0	0	1	0	0	0.0042735	0
NewRSVA2014	5393	C	T	G	237	synonymous_variant	p.Asn237Asn	NewRSVA2014_5393_T	RSVA	7	0	0	0	0	0	3	0	0	0.0128205	0
NewRSVA2014	5394	A	T	G	238	missense_variant	p.Thr238Ser	NewRSVA2014_5394_T	RSVA	7	0	0	0	5	0	0	0	0.0152905	0	0
NewRSVA2014	5395	C	T	G	238	missense_variant	p.Thr238Ile	NewRSVA2014_5395_T	RSVA	7	0	0	0	0	0	5	0	0	0.0213675	0
NewRSVA2014	5399	T	C	G	239	synonymous_variant	p.Thr239Thr	NewRSVA2014_5399_C	RSVA	8	30	3	9	104	8	115	30	0.446483	0.525641	0.666667
NewRSVA2014	5401	A	G	G	240	missense_variant	p.Lys240Arg	NewRSVA2014_5401_G	RSVA	7	1	0	0	0	0	0	0	0.0030581	0	0
NewRSVA2014	5402	A	C	G	240	missense_variant	p.Lys240Asn	NewRSVA2014_5402_C	RSVA	3	0	0	0	0	0	0	7	0	0	0.155556
NewRSVA2014	5403	A	C	G	241	missense_variant	p.Thr241Pro	NewRSVA2014_5403_C	RSVA	7	0	0	0	0	0	0	1	0	0	0.0222222
NewRSVA2014	5404	C	T	G	241	missense_variant	p.Thr241Ile	NewRSVA2014_5404_T	RSVA	7	1	0	0	0	0	0	0	0.0030581	0	0
NewRSVA2014	5405	A	T	G	241	synonymous_variant	p.Thr241Thr	NewRSVA2014_5405_T	RSVA	7	0	0	0	1	0	0	0	0.0030581	0	0
NewRSVA2014	5407	A	C	G	242	missense_variant	p.Asn242Thr	NewRSVA2014_5407_C	RSVA	3	0	0	0	1	0	4	12	0.0030581	0.017094	0.266667
NewRSVA2014	5408	C	T	G	242	synonymous_variant	p.Asn242Asn	NewRSVA2014_5408_T	RSVA	7	0	0	0	1	0	0	0	0.0030581	0	0
NewRSVA2014	5410	T	C	G	243	missense_variant	p.Ile243Thr	NewRSVA2014_5410_C	RSVA	7	0	0	0	0	0	2	2	0	0.00854701	0.0444444
NewRSVA2014	5410	T	G	G	243	missense_variant	p.Ile243Ser	NewRSVA2014_5410_G	RSVA	4	53	4	2	3	0	0	0	0.189602	0	0
NewRSVA2014	5411	C	T	G	243	synonymous_variant	p.Ile243Ile	NewRSVA2014_5411_T	RSVA	7	1	0	0	2	0	2	0	0.00917431	0.00854701	0
NewRSVA2014	5412	A	G	G	244	missense_variant	p.Arg244Gly	NewRSVA2014_5412_G	RSVA	7	0	0	0	1	0	0	0	0.0030581	0	0
NewRSVA2014	5413	G	A	G	244	missense_variant	p.Arg244Lys	NewRSVA2014_5413_A	RSVA	7	0	0	1	1	0	0	0	0.00611621	0	0
NewRSVA2014	5413	G	T	G	244	missense_variant	p.Arg244Ile	NewRSVA2014_5413_T	RSVA	7	0	0	0	0	1	8	0	0	0.0384615	0
NewRSVA2014	5414	A	G	G	244	synonymous_variant	p.Arg244Arg	NewRSVA2014_5414_G	RSVA	3	0	0	0	0	0	0	7	0	0	0.155556
NewRSVA2014	5415	A	G	G	245	missense_variant	p.Thr245Ala	NewRSVA2014_5415_G	RSVA	6	0	0	0	0	0	42	1	0	0.179487	0.0222222
NewRSVA2014	5416	C	T	G	245	missense_variant	p.Thr245Ile	NewRSVA2014_5416_T	RSVA	7	0	0	0	0	2	0	0	0	0.00854701	0
NewRSVA2014	5417	T	C	G	245	synonymous_variant	p.Thr245Thr	NewRSVA2014_5417_C	RSVA	5	24	0	1	0	0	2	0	0.0764526	0.00854701	0
NewRSVA2014	5418	A	G	G	246	missense_variant	p.Thr246Ala	NewRSVA2014_5418_G	RSVA	7	0	0	0	1	0	0	0	0.0030581	0	0
NewRSVA2014	5419	C	T	G	246	missense_variant	p.Thr246Ile	NewRSVA2014_5419_T	RSVA	7	0	0	0	1	0	0	0	0.0030581	0	0
NewRSVA2014	5420	A	G	G	246	synonymous_variant	p.Thr246Thr	NewRSVA2014_5420_G	RSVA	7	0	0	0	1	0	0	0	0.0030581	0	0
NewRSVA2014	5421	C	T	G	247	synonymous_variant	p.Leu247Leu	NewRSVA2014_5421_T	RSVA	7	0	0	1	1	0	1	0	0.00611621	0.0042735	0
NewRSVA2014	5422	T	C	G	247	missense_variant	p.Leu247Pro	NewRSVA2014_5422_C	RSVA	7	0	0	0	3	0	11	3	0.00917431	0.0470085	0.0666667
NewRSVA2014	5423	G	A	G	247	synonymous_variant	p.Leu247Leu	NewRSVA2014_5423_A	RSVA	7	0	1	0	0	0	1	0	0.0030581	0.0042735	0
NewRSVA2014	5424	C	A	G	248	missense_variant	p.Leu248Ile	NewRSVA2014_5424_A	RSVA	2	0	2	0	22	4	25	21	0.0733945	0.123932	0.466667
NewRSVA2014	5428	C	T	G	249	missense_variant	p.Thr249Ile	NewRSVA2014_5428_T	RSVA	7	0	3	7	0	0	3	1	0.030581	0.0128205	0.0222222
NewRSVA2014	5429	C	T	G	249	synonymous_variant	p.Thr249Thr	NewRSVA2014_5429_T	RSVA	7	4	0	0	0	0	1	0	0.0122324	0.0042735	0
NewRSVA2014	5430	T	A	G	250	missense_variant	p.Ser250Thr	NewRSVA2014_5430_A	RSVA	7	0	0	4	0	2	5	0	0.0122324	0.0299145	0
NewRSVA2014	5430	T	C	G	250	missense_variant	p.Ser250Pro	NewRSVA2014_5430_C	RSVA	7	0	0	0	2	0	1	0	0.00611621	0.0042735	0
NewRSVA2014	5431	C	T	G	250	missense_variant	p.Ser250Phe	NewRSVA2014_5431_T	RSVA	7	0	0	0	1	1	0	0	0.0030581	0.0042735	0
NewRSVA2014	5432	C	T	G	250	synonymous_variant	p.Ser250Ser	NewRSVA2014_5432_T	RSVA	5	13	1	7	0	0	1	0	0.0642202	0.0042735	0
NewRSVA2014	5433	A	T	G	251	missense_variant	p.Asn251Tyr	NewRSVA2014_5433_T	RSVA	7	0	0	0	1	0	0	0	0.0030581	0	0
NewRSVA2014	5434	A	G	G	251	missense_variant	p.Asn251Ser	NewRSVA2014_5434_G	RSVA	7	0	1	0	0	0	0	0	0.0030581	0	0
NewRSVA2014	5435	C	A	G	251	missense_variant	p.Asn251Lys	NewRSVA2014_5435_A	RSVA	7	0	0	0	7	3	1	0	0.0214067	0.017094	0
NewRSVA2014	5435	C	T	G	251	synonymous_variant	p.Asn251Asn	NewRSVA2014_5435_T	RSVA	7	0	1	0	0	0	0	0	0.0030581	0	0
NewRSVA2014	5438	C	T	G	252	synonymous_variant	p.Thr252Thr	NewRSVA2014_5438_T	RSVA	7	0	0	2	1	0	0	0	0.00917431	0	0
NewRSVA2014	5439	A	C	G	253	missense_variant	p.Lys253Gln	NewRSVA2014_5439_C	RSVA	7	0	0	0	1	1	0	1	0.0030581	0.0042735	0.0222222
NewRSVA2014	5439	A	G	G	253	missense_variant	p.Lys253Glu	NewRSVA2014_5439_G	RSVA	7	0	0	0	0	0	2	0	0	0.00854701	0
NewRSVA2014	5440	A	C	G	253	missense_variant	p.Lys253Thr	NewRSVA2014_5440_C	RSVA	7	0	0	0	0	0	1	0	0	0.0042735	0
NewRSVA2014	5440	A	G	G	253	missense_variant	p.Lys253Arg	NewRSVA2014_5440_G	RSVA	7	0	0	1	0	0	0	0	0.0030581	0	0
NewRSVA2014	5440	A	T	G	253	missense_variant	p.Lys253Ile	NewRSVA2014_5440_T	RSVA	7	1	0	0	0	0	0	0	0.0030581	0	0
NewRSVA2014	5441	A	G	G	253	synonymous_variant	p.Lys253Lys	NewRSVA2014_5441_G	RSVA	7	0	0	0	2	0	0	0	0.00611621	0	0
NewRSVA2014	5441	A	T	G	253	missense_variant	p.Lys253Asn	NewRSVA2014_5441_T	RSVA	7	1	0	0	0	0	0	0	0.0030581	0	0
NewRSVA2014	5442	G	A	G	254	missense_variant	p.Gly254Arg	NewRSVA2014_5442_A	RSVA	7	0	0	0	1	0	1	4	0.0030581	0.0042735	0.0888889
NewRSVA2014	5443	G	A	G	254	missense_variant	p.Gly254Glu	NewRSVA2014_5443_A	RSVA	7	0	0	1	0	0	0	0	0.0030581	0	0
NewRSVA2014	5444	A	G	G	254	synonymous_variant	p.Gly254Gly	NewRSVA2014_5444_G	RSVA	7	0	0	0	7	0	0	0	0.0214067	0	0
NewRSVA2014	5445	A	C	G	255	missense_variant	p.Asn255His	NewRSVA2014_5445_C	RSVA	7	2	0	0	0	0	0	0	0.00611621	0	0
NewRSVA2014	5445	A	G	G	255	missense_variant	p.Asn255Asp	NewRSVA2014_5445_G	RSVA	7	0	0	6	0	1	5	1	0.0183486	0.025641	0.0222222
NewRSVA2014	5446	A	C	G	255	missense_variant	p.Asn255Thr	NewRSVA2014_5446_C	RSVA	1	0	0	0	1	36	76	0	0.0030581	0.478632	0
NewRSVA2014	5447	T	C	G	255	synonymous_variant	p.Asn255Asn	NewRSVA2014_5447_C	RSVA	7	0	0	0	1	0	0	0	0.0030581	0	0
NewRSVA2014	5448	C	T	G	256	missense_variant	p.Pro256Ser	NewRSVA2014_5448_T	RSVA	7	0	0	0	0	0	6	0	0	0.025641	0
NewRSVA2014	5449	C	T	G	256	missense_variant	p.Pro256Leu	NewRSVA2014_5449_T	RSVA	7	0	0	0	0	0	3	0	0	0.0128205	0
NewRSVA2014	5451	G	A	G	257	missense_variant	p.Glu257Lys	NewRSVA2014_5451_A	RSVA	7	0	0	0	2	0	0	0	0.00611621	0	0
NewRSVA2014	5452	A	T	G	257	missense_variant	p.Glu257Val	NewRSVA2014_5452_T	RSVA	7	0	0	0	0	0	0	1	0	0	0.0222222
NewRSVA2014	5453	A	T	G	257	missense_variant	p.Glu257Asp	NewRSVA2014_5453_T	RSVA	7	0	0	0	3	1	2	0	0.00917431	0.0128205	0
NewRSVA2014	5454	C	T	G	258	missense_variant	p.His258Tyr	NewRSVA2014_5454_T	RSVA	7	0	1	0	0	0	0	1	0.0030581	0	0.0222222
NewRSVA2014	5455	A	T	G	258	missense_variant	p.His258Leu	NewRSVA2014_5455_T	RSVA	7	0	0	0	0	0	1	0	0	0.0042735	0
NewRSVA2014	5456	C	A	G	258	missense_variant	p.His258Gln	NewRSVA2014_5456_A	RSVA	6	0	0	2	2	1	64	5	0.0122324	0.277778	0.111111
NewRSVA2014	5456	C	T	G	258	synonymous_variant	p.His258His	NewRSVA2014_5456_T	RSVA	7	0	0	0	1	0	0	0	0.0030581	0	0
NewRSVA2014	5458	C	A	G	259	missense_variant	p.Thr259Lys	NewRSVA2014_5458_A	RSVA	7	0	0	0	0	0	1	0	0	0.0042735	0
NewRSVA2014	5459	A	G	G	259	synonymous_variant	p.Thr259Thr	NewRSVA2014_5459_G	RSVA	7	0	0	0	2	1	2	0	0.00611621	0.0128205	0
NewRSVA2014	5461	G	A	G	260	missense_variant	p.Ser260Asn	NewRSVA2014_5461_A	RSVA	7	0	0	0	2	0	0	0	0.00611621	0	0
NewRSVA2014	5462	T	C	G	260	synonymous_variant	p.Ser260Ser	NewRSVA2014_5462_C	RSVA	7	0	0	0	0	1	3	0	0	0.017094	0
NewRSVA2014	5465	A	G	G	261	synonymous_variant	p.Gln261Gln	NewRSVA2014_5465_G	RSVA	7	0	1	0	0	0	0	0	0.0030581	0	0
NewRSVA2014	5466	G	A	G	262	missense_variant	p.Glu262Lys	NewRSVA2014_5466_A	RSVA	4	62	5	9	3	0	1	2	0.24159	0.0042735	0.0444444
NewRSVA2014	5467	A	G	G	262	missense_variant	p.Glu262Gly	NewRSVA2014_5467_G	RSVA	7	0	0	0	8	0	0	0	0.0244648	0	0
NewRSVA2014	5467	A	T	G	262	missense_variant	p.Glu262Val	NewRSVA2014_5467_T	RSVA	7	0	0	0	0	0	1	0	0	0.0042735	0
NewRSVA2014	5470	A	C	G	263	missense_variant	p.Glu263Ala	NewRSVA2014_5470_C	RSVA	7	4	0	0	0	0	0	0	0.0122324	0	0
NewRSVA2014	5470	A	T	G	263	missense_variant	p.Glu263Val	NewRSVA2014_5470_T	RSVA	7	0	0	0	0	5	5	0	0	0.042735	0
NewRSVA2014	5471	A	C	G	263	missense_variant	p.Glu263Asp	NewRSVA2014_5471_C	RSVA	7	0	0	0	1	0	0	0	0.0030581	0	0
NewRSVA2014	5472	A	C	G	264	missense_variant	p.Thr264Pro	NewRSVA2014_5472_C	RSVA	7	0	0	0	1	0	0	0	0.0030581	0	0
NewRSVA2014	5473	C	T	G	264	missense_variant	p.Thr264Ile	NewRSVA2014_5473_T	RSVA	7	1	0	0	0	0	0	1	0.0030581	0	0.0222222
NewRSVA2014	5473	CCCT	C	G	265	disruptive_inframe_deletion	p.Leu265del	NewRSVA2014_5473_C	RSVA	7	0	0	0	0	0	0	1	0	0	0.0222222
NewRSVA2014	5475	C	A	G	265	missense_variant	p.Leu265Ile	NewRSVA2014_5475_A	RSVA	7	0	0	0	0	0	1	0	0	0.0042735	0
NewRSVA2014	5475	C	T	G	265	missense_variant	p.Leu265Phe	NewRSVA2014_5475_T	RSVA	7	0	0	0	0	0	1	0	0	0.0042735	0
NewRSVA2014	5477	C	A	G	265	synonymous_variant	p.Leu265Leu	NewRSVA2014_5477_A	RSVA	7	0	0	0	1	0	0	0	0.0030581	0	0
NewRSVA2014	5477	C	T	G	265	synonymous_variant	p.Leu265Leu	NewRSVA2014_5477_T	RSVA	7	0	0	6	0	0	0	0	0.0183486	0	0
NewRSVA2014	5478	C	T	G	266	missense_variant	p.His266Tyr	NewRSVA2014_5478_T	RSVA	7	0	0	0	2	0	0	0	0.00611621	0	0
NewRSVA2014	5479	A	G	G	266	missense_variant	p.His266Arg	NewRSVA2014_5479_G	RSVA	7	1	0	0	0	0	0	0	0.0030581	0	0
NewRSVA2014	5479	A	T	G	266	missense_variant	p.His266Leu	NewRSVA2014_5479_T	RSVA	6	0	0	2	2	1	64	5	0.0122324	0.277778	0.111111
NewRSVA2014	5480	C	A	G	266	missense_variant	p.His266Gln	NewRSVA2014_5480_A	RSVA	7	0	0	0	0	0	1	0	0	0.0042735	0
NewRSVA2014	5480	C	T	G	266	synonymous_variant	p.His266His	NewRSVA2014_5480_T	RSVA	7	0	0	0	0	0	6	0	0	0.025641	0
NewRSVA2014	5481	T	C	G	267	missense_variant	p.Ser267Pro	NewRSVA2014_5481_C	RSVA	7	4	0	0	0	0	0	0	0.0122324	0	0
NewRSVA2014	5482	C	T	G	267	missense_variant	p.Ser267Leu	NewRSVA2014_5482_T	RSVA	7	0	0	0	0	0	1	0	0	0.0042735	0
NewRSVA2014	5485	C	T	G	268	missense_variant	p.Thr268Ile	NewRSVA2014_5485_T	RSVA	7	1	0	0	0	0	0	0	0.0030581	0	0
NewRSVA2014	5486	C	T	G	268	synonymous_variant	p.Thr268Thr	NewRSVA2014_5486_T	RSVA	7	0	0	0	0	0	0	1	0	0	0.0222222
NewRSVA2014	5487	A	T	G	269	missense_variant	p.Thr269Ser	NewRSVA2014_5487_T	RSVA	7	0	0	0	0	0	1	0	0	0.0042735	0
NewRSVA2014	5489	C	T	G	269	synonymous_variant	p.Thr269Thr	NewRSVA2014_5489_T	RSVA	7	0	0	0	1	0	0	0	0.0030581	0	0
NewRSVA2014	5490	T	C	G	270	missense_variant	p.Ser270Pro	NewRSVA2014_5490_C	RSVA	5	0	0	4	10	0	0	4	0.0428135	0	0.0888889
NewRSVA2014	5491	C	T	G	270	missense_variant	p.Ser270Phe	NewRSVA2014_5491_T	RSVA	7	0	0	0	1	0	0	0	0.0030581	0	0
NewRSVA2014	5492	C	A	G	270	synonymous_variant	p.Ser270Ser	NewRSVA2014_5492_A	RSVA	2	0	0	0	0	0	21	20	0	0.0897436	0.444444
NewRSVA2014	5492	C	T	G	270	synonymous_variant	p.Ser270Ser	NewRSVA2014_5492_T	RSVA	5	0	1	4	11	0	0	0	0.0489297	0	0
NewRSVA2014	5493	G	A	G	271	missense_variant	p.Glu271Lys	NewRSVA2014_5493_A	RSVA	3	5	0	0	0	2	6	5	0.0152905	0.034188	0.111111
NewRSVA2014	5495	A	G	G	271	synonymous_variant	p.Glu271Glu	NewRSVA2014_5495_G	RSVA	7	0	0	0	1	0	0	0	0.0030581	0	0
NewRSVA2014	5496	G	A	G	272	missense_variant	p.Gly272Ser	NewRSVA2014_5496_A	RSVA	7	0	0	1	0	2	0	0	0.0030581	0.00854701	0
NewRSVA2014	5497	G	A	G	272	missense_variant	p.Gly272Asp	NewRSVA2014_5497_A	RSVA	7	0	0	1	5	0	0	0	0.0183486	0	0
NewRSVA2014	5498	C	T	G	272	synonymous_variant	p.Gly272Gly	NewRSVA2014_5498_T	RSVA	1	0	0	0	7	36	76	0	0.0214067	0.478632	0
NewRSVA2014	5499	T	C	G	273	missense_variant	p.Tyr273His	NewRSVA2014_5499_C	RSVA	5	2	0	6	11	0	7	3	0.058104	0.0299145	0.0666667
NewRSVA2014	5502	C	T	G	274	synonymous_variant	p.Leu274Leu	NewRSVA2014_5502_T	RSVA	7	0	0	0	1	0	0	0	0.0030581	0	0
NewRSVA2014	5503	T	C	G	274	missense_variant	p.Leu274Pro	NewRSVA2014_5503_C	RSVA	8	65	11	38	181	48	174	44	0.902141	0.948718	0.977778
NewRSVA2014	5506	G	A	G	275	missense_variant	p.Ser275Asn	NewRSVA2014_5506_A	RSVA	7	2	0	6	1	0	0	4	0.0275229	0	0.0888889
NewRSVA2014	5508	C	T	G	276	missense_variant	p.Pro276Ser	NewRSVA2014_5508_T	RSVA	7	0	0	0	0	2	7	0	0	0.0384615	0
NewRSVA2014	5509	C	A	G	276	missense_variant	p.Pro276Gln	NewRSVA2014_5509_A	RSVA	5	0	0	0	21	3	4	0	0.0642202	0.0299145	0
NewRSVA2014	5509	C	T	G	276	missense_variant	p.Pro276Leu	NewRSVA2014_5509_T	RSVA	7	5	1	1	0	1	1	1	0.0214067	0.00854701	0.0222222
NewRSVA2014	5510	A	G	G	276	synonymous_variant	p.Pro276Pro	NewRSVA2014_5510_G	RSVA	7	2	3	0	0	0	0	0	0.0152905	0	0
NewRSVA2014	5510	A	T	G	276	synonymous_variant	p.Pro276Pro	NewRSVA2014_5510_T	RSVA	7	0	0	0	3	0	0	0	0.00917431	0	0
NewRSVA2014	5511	T	C	G	277	missense_variant	p.Ser277Pro	NewRSVA2014_5511_C	RSVA	7	0	0	0	7	0	0	0	0.0214067	0	0
NewRSVA2014	5513	A	C	G	277	synonymous_variant	p.Ser277Ser	NewRSVA2014_5513_C	RSVA	5	8	2	8	1	0	0	0	0.058104	0	0
NewRSVA2014	5513	A	T	G	277	synonymous_variant	p.Ser277Ser	NewRSVA2014_5513_T	RSVA	7	0	1	0	0	0	0	0	0.0030581	0	0
NewRSVA2014	5514	C	T	G	278	stop_gained	p.Gln278*	NewRSVA2014_5514_T	RSVA	7	0	0	0	1	0	0	0	0.0030581	0	0
NewRSVA2014	5516	A	G	G	278	synonymous_variant	p.Gln278Gln	NewRSVA2014_5516_G	RSVA	7	0	0	0	1	0	0	0	0.0030581	0	0
NewRSVA2014	5517	G	A	G	279	missense_variant	p.Val279Ile	NewRSVA2014_5517_A	RSVA	7	0	0	6	1	0	0	0	0.0214067	0	0
NewRSVA2014	5518	T	C	G	279	missense_variant	p.Val279Ala	NewRSVA2014_5518_C	RSVA	7	0	0	0	1	0	0	0	0.0030581	0	0
NewRSVA2014	5518	T	G	G	279	missense_variant	p.Val279Gly	NewRSVA2014_5518_G	RSVA	7	0	0	1	0	0	0	0	0.0030581	0	0
NewRSVA2014	5519	C	A	G	279	synonymous_variant	p.Val279Val	NewRSVA2014_5519_A	RSVA	7	0	0	0	1	0	0	0	0.0030581	0	0
NewRSVA2014	5520	T	C	G	280	missense_variant	p.Tyr280His	NewRSVA2014_5520_C	RSVA	1	2	0	0	3	22	69	3	0.0152905	0.388889	0.0666667
NewRSVA2014	5522	T	C	G	280	synonymous_variant	p.Tyr280Tyr	NewRSVA2014_5522_C	RSVA	2	1	3	6	33	4	28	22	0.131498	0.136752	0.488889
NewRSVA2014	5523	A	G	G	281	missense_variant	p.Thr281Ala	NewRSVA2014_5523_G	RSVA	7	1	0	0	0	0	0	0	0.0030581	0	0
NewRSVA2014	5523	A	T	G	281	missense_variant	p.Thr281Ser	NewRSVA2014_5523_T	RSVA	7	0	0	0	0	0	1	0	0	0.0042735	0
[truncated: 7,084 more rows]
